# Supplementary material for: Transcriptome Analysis of lncRNA and mRNA Expression Profiles During Safflower (Carthamus tinctorius) Seed Germination and Seedling Establishment
Source: Genes (Basel). 2026 Jun 30;17(7):753. doi: 10.3390/genes17070753 (PMC13408914; doi:10.3390/genes17070753)
Supplement: Supplementary file 1 [file genes-17-00753-s001.zip › Supplementary Table.xlsx]

## Sheet: Table S1
Table S1. Differentially expressed genes in Carthamus tinctorius L. among Stage 1 vs. Stage 2, Stage 2 vs. Stage 3, Stage 3 vs. Stage 4 and Stage 4 vs. Stage 5.
Stage 1 vs. Stage 2							Stage 2 vs. Stage 3							Stage 3 vs. Stage 4							Stage 4 vs. Stage 5
Gene name	baseMean	log2FoldChange	lfcSE	stat	pvalue	padj	Gene name	baseMean	log2FoldChange	lfcSE	stat	pvalue	padj	Gene name	baseMean	log2FoldChange	lfcSE	stat	pvalue	padj	Gene name	baseMean	log2FoldChange	lfcSE	stat	pvalue	padj
CtYH1G000020	5624.85	-2.13565	0.26208	-8.14885	3.67402e-16	4.27185e-15	CtYH1G000050	397.793	-2.01751	0.152168	-13.2585	4.03075e-40	1.71687e-39	CtYH1G000040	3281.58	1.11292	0.150942	7.37316	1.66634e-13	1.21175e-12	CtYH1G000050	397.793	-2.01751	0.152168	-13.2585	4.03075e-40	1.71687e-39
CtYH1G000100	313.654	2.01244	0.425373	4.73099	2.23426e-06	7.93978e-06	CtYH1G000030	1531.4	-1.03142	0.0698816	-14.7595	2.67124e-49	1.28443e-48	CtYH1G000210	327.091	1.95923	0.244181	8.02371	1.02597e-15	8.74094e-15	CtYH1G000030	1531.4	-1.03142	0.0698816	-14.7595	2.67124e-49	1.28443e-48
CtYH1G000150	247.046	1.07741	0.434481	2.47976	0.0131471	0.0247563	CtYH1G000040	3417.79	-1.85482	0.0571367	-32.4628	3.57758e-231	6.61127e-230	CtYH1G000060	492.433	1.48145	0.163445	9.06388	1.25896e-19	1.36268e-18	CtYH1G000040	3417.79	-1.85482	0.0571367	-32.4628	3.57758e-231	6.61127e-230
CtYH1G000230	8374.31	1.04352	0.416612	2.50478	0.0122527	0.0232465	CtYH1G000220	1255.8	6.32384	0.178575	35.4128	1.08672e-274	2.39223e-273	CtYH1G000080	21.023	2.30067	1.17285	1.96161	0.0498076	0.0868247	CtYH1G000220	1255.8	6.32384	0.178575	35.4128	1.08672e-274	2.39223e-273
CtYH1G000350	4078.8	1.27697	0.276069	4.62554	3.73615e-06	1.28543e-05	CtYH1G000210	422.601	-1.46685	0.146029	-10.0449	9.67587e-24	3.07289e-23	CtYH1G000110	911.93	-2.91813	0.306477	-9.52154	1.70639e-21	2.06863e-20	CtYH1G000210	422.601	-1.46685	0.146029	-10.0449	9.67587e-24	3.07289e-23
CtYH1G000360	3601.57	-1.41227	0.359541	-3.92798	8.56613e-05	0.00023873	CtYH1G000060	551.165	-1.86864	0.134475	-13.8958	6.71268e-44	3.02147e-43	CtYH1G000140	518.489	-1.79257	0.281638	-6.36481	1.95526e-10	1.09723e-09	CtYH1G000060	551.165	-1.86864	0.134475	-13.8958	6.71268e-44	3.02147e-43
CtYH1G000380	2319.33	-1.55534	0.226492	-6.8671	6.55193e-12	4.85709e-11	CtYH1G000070	30.0959	2.45401	0.542564	4.52298	6.09751e-06	1.11297e-05	CtYH1G000230	11036.6	1.98076	0.367703	5.38684	7.17056e-08	3.11252e-07	CtYH1G000070	30.0959	2.45401	0.542564	4.52298	6.09751e-06	1.11297e-05
CtYH1G000400	888.344	-1.5147	0.364256	-4.15833	3.20584e-05	9.59593e-05	CtYH1G000080	29.7484	-1.23554	0.511265	-2.41663	0.015665	0.0225717	CtYH1G000300	50.1685	2.81481	0.484589	5.80864	6.29819e-09	3.04933e-08	CtYH1G000080	29.7484	-1.23554	0.511265	-2.41663	0.015665	0.0225717
CtYH1G000460	1836.34	-2.39378	0.359098	-6.66608	2.6272e-11	1.80595e-10	CtYH1G000110	682.971	2.1277	0.121146	17.5632	4.7181e-69	2.87399e-68	CtYH1G000320	38.2088	-2.16952	0.954292	-2.27343	0.023	0.0434084	CtYH1G000110	682.971	2.1277	0.121146	17.5632	4.7181e-69	2.87399e-68
CtYH1G000480	6387.52	1.56271	0.253781	6.1577	7.38073e-10	4.19887e-09	CtYH1G000190	384.007	2.86146	0.153476	18.6444	1.403e-77	9.34049e-77	CtYH1G000240	1827.84	-1.41908	0.244101	-5.81348	6.11865e-09	2.96679e-08	CtYH1G000190	384.007	2.86146	0.153476	18.6444	1.403e-77	9.34049e-77
CtYH1G000500	14.3505	1.78237	0.827383	2.15423	0.0312225	0.0541192	CtYH1G000230	11702.9	-3.13593	0.0493566	-63.5363	0	0	CtYH1G000250	49.7967	-2.33751	0.657205	-3.55674	0.00037548	0.00100616	CtYH1G000230	11702.9	-3.13593	0.0493566	-63.5363	0	0
CtYH1G000550	1776.38	-2.40133	0.771986	-3.11059	0.00186715	0.00418566	CtYH1G000270	1460.98	1.13267	0.0760935	14.8852	4.11343e-50	2e-49	CtYH1G000260	4217.42	-1.64699	0.299422	-5.50055	3.78603e-08	1.69324e-07	CtYH1G000270	1460.98	1.13267	0.0760935	14.8852	4.11343e-50	2e-49
CtYH1G000560	2053.79	-2.00197	0.211075	-9.48464	2.4321e-21	4.75293e-20	CtYH1G000300	74.8236	-1.22772	0.334306	-3.67243	0.000240251	0.000398479	CtYH1G000430	4689.01	1.17655	0.371421	3.16769	0.00153654	0.00369568	CtYH1G000300	74.8236	-1.22772	0.334306	-3.67243	0.000240251	0.000398479
CtYH1G000580	90.0967	1.82933	0.541572	3.37781	0.000730647	0.00176277	CtYH1G000360	29512.6	2.96337	0.0348965	84.9188	0	0	CtYH1G000480	4367.86	-4.04957	0.325691	-12.4338	1.71339e-35	3.68074e-34	CtYH1G000360	29512.6	2.96337	0.0348965	84.9188	0	0
CtYH1G000640	37.5412	-2.81556	0.739343	-3.80819	0.000139986	0.000377599	CtYH1G000390	12344	-1.3937	0.0567126	-24.5748	2.34853e-133	2.4736e-132	CtYH1G000580	271.633	2.10439	0.211638	9.94331	2.69708e-23	3.54977e-22	CtYH1G000390	12344	-1.3937	0.0567126	-24.5748	2.34853e-133	2.4736e-132
CtYH1G000680	91.5749	1.2163	0.481219	2.52755	0.0114863	0.0219011	CtYH1G000400	1718.58	1.58743	0.0786935	20.1723	1.71616e-90	1.2923e-89	CtYH1G000590	433.566	-1.07724	0.158403	-6.80065	1.04149e-11	6.52895e-11	CtYH1G000400	1718.58	1.58743	0.0786935	20.1723	1.71616e-90	1.2923e-89
CtYH1G000690	1851.32	3.57884	0.492798	7.26229	3.80604e-13	3.21716e-12	CtYH1G000430	4130.45	-3.94652	0.067717	-58.2796	0	0	CtYH1G000570	4383.14	2.07606	0.305211	6.80207	1.03126e-11	6.46759e-11	CtYH1G000430	4130.45	-3.94652	0.067717	-58.2796	0	0
CtYH1G000720	1228.49	2.09362	0.247509	8.45877	2.70206e-17	3.59105e-16	CtYH1G000460	602.993	-1.06853	0.10869	-9.83098	8.28099e-23	2.58141e-22	CtYH1G000680	369.494	2.89696	0.223537	12.9596	2.07271e-38	4.86741e-37	CtYH1G000460	602.993	-1.06853	0.10869	-9.83098	8.28099e-23	2.58141e-22
CtYH1G000740	493.448	-3.63482	0.731525	-4.96882	6.73602e-07	2.57526e-06	CtYH1G000540	484.745	1.23197	0.131785	9.34834	8.90336e-21	2.64446e-20	CtYH1G000700	12.4394	-3.20573	1.3292	-2.41176	0.0158756	0.031144	CtYH1G000540	484.745	1.23197	0.131785	9.34834	8.90336e-21	2.64446e-20
CtYH1G000730	1259.73	-1.38202	0.245574	-5.62772	1.8261e-08	8.68543e-08	CtYH1G000550	464.462	1.48717	0.128402	11.5822	5.07404e-31	1.86346e-30	CtYH1G000690	3012.97	-3.68465	0.142883	-25.7878	1.21433e-146	4.47707e-144	CtYH1G000550	464.462	1.48717	0.128402	11.5822	5.07404e-31	1.86346e-30
CtYH1G000750	665.464	-2.84261	0.363689	-7.81605	5.45054e-15	5.61724e-14	CtYH1G000580	285.628	-3.53704	0.189334	-18.6815	7.00027e-78	4.67306e-77	CtYH1G000740	102.101	-2.37516	0.511801	-4.64078	3.47095e-06	1.23077e-05	CtYH1G000580	285.628	-3.53704	0.189334	-18.6815	7.00027e-78	4.67306e-77
CtYH1G000790	234.751	2.18979	0.424214	5.16199	2.44341e-07	9.90695e-07	CtYH1G000590	585.475	1.33337	0.117621	11.3361	8.69312e-30	3.12433e-29	CtYH1G000850	54.5152	-4.18651	1.08933	-3.84322	0.000121432	0.000349428	CtYH1G000590	585.475	1.33337	0.117621	11.3361	8.69312e-30	3.12433e-29
CtYH1G000780	1248.44	1.56203	0.307402	5.0814	3.74666e-07	1.48081e-06	CtYH1G000570	4490.87	-4.00662	0.0776066	-51.6274	0	0	CtYH1G000860	1029.85	-2.28421	0.325708	-7.01307	2.33151e-12	1.54535e-11	CtYH1G000570	4490.87	-4.00662	0.0776066	-51.6274	0	0
CtYH1G000860	491.288	1.95421	0.481492	4.05866	4.93547e-05	0.000143243	CtYH1G000640	16.8302	-2.53534	0.844789	-3.00115	0.00268961	0.00414409	CtYH1G000820	791.514	2.38967	0.304599	7.8453	4.3193e-15	3.51927e-14	CtYH1G000640	16.8302	-2.53534	0.844789	-3.00115	0.00268961	0.00414409
CtYH1G000820	955.917	-1.02892	0.443183	-2.32167	0.0202508	0.0365009	CtYH1G000680	468.676	-2.28295	0.134024	-17.0339	4.60147e-65	2.69743e-64	CtYH1G000910	123.022	1.61557	0.290479	5.56172	2.67122e-08	1.21474e-07	CtYH1G000680	468.676	-2.28295	0.134024	-17.0339	4.60147e-65	2.69743e-64
CtYH1G000910	34.168	1.74829	0.559892	3.12254	0.00179295	0.00403265	CtYH1G000690	1136.64	1.75757	0.086466	20.3267	7.46848e-92	5.69785e-91	CtYH1G000900	466.113	-1.05143	0.125707	-8.36415	6.0551e-17	5.57413e-16	CtYH1G000690	1136.64	1.75757	0.086466	20.3267	7.46848e-92	5.69785e-91
CtYH1G000930	39.2889	-1.43162	0.699768	-2.04586	0.0407706	0.0686597	CtYH1G000670	11.797	1.91949	0.922554	2.08062	0.0374684	0.0519223	CtYH1G000920	715.467	1.46547	0.364168	4.02416	5.71785e-05	0.000172636	CtYH1G000670	11.797	1.91949	0.922554	2.08062	0.0374684	0.0519223
CtYH1G000920	268.527	5.22065	2.34858	2.22289	0.026223	0.0461374	CtYH1G000740	116.843	2.30457	0.3015	7.64367	2.11122e-14	5.34187e-14	CtYH1G000940	82.8684	-2.04197	0.735656	-2.77571	0.0055081	0.0119046	CtYH1G000740	116.843	2.30457	0.3015	7.64367	2.11122e-14	5.34187e-14
CtYH1G000940	9229.2	-6.14674	0.356169	-17.2579	9.75548e-67	2.6729e-64	CtYH1G000760	16.6789	-2.98607	0.784551	-3.80608	0.000141185	0.000238119	CtYH1G000960	978.456	-2.18845	0.241748	-9.05261	1.39593e-19	1.50762e-18	CtYH1G000760	16.6789	-2.98607	0.784551	-3.80608	0.000141185	0.000238119
CtYH1G000960	306.184	2.38054	0.468602	5.08009	3.77255e-07	1.49019e-06	CtYH1G000750	527.326	2.34446	0.132627	17.6771	6.29188e-70	3.87654e-69	CtYH1G000990	72.1268	1.05964	0.341643	3.10161	0.00192472	0.00454738	CtYH1G000750	527.326	2.34446	0.132627	17.6771	6.29188e-70	3.87654e-69
CtYH1G000980	11.4577	-6.85935	2.05441	-3.33884	0.000841294	0.0020074	CtYH1G000790	275.92	-2.55798	0.178686	-14.3155	1.74994e-46	8.11757e-46	CtYH1G001000	1207.97	2.24674	0.122705	18.3101	6.86889e-75	4.76701e-73	CtYH1G000790	275.92	-2.55798	0.178686	-14.3155	1.74994e-46	8.11757e-46
CtYH1G000950	5793.55	-2.05491	0.296234	-6.93676	4.01193e-12	3.02961e-11	CtYH1G000850	70.847	4.31854	0.441159	9.78908	1.25435e-22	3.89661e-22	CtYH1G001080	238.527	1.46036	0.341344	4.27827	1.88352e-05	6.08682e-05	CtYH1G000850	70.847	4.31854	0.441159	9.78908	1.25435e-22	3.89661e-22
CtYH1G001080	40.8143	1.55619	0.523651	2.9718	0.00296055	0.00638202	CtYH1G000860	918.007	1.75992	0.0965354	18.2309	2.93693e-74	1.89638e-73	CtYH1G001120	104.314	-1.45715	0.580656	-2.50948	0.0120909	0.024371	CtYH1G000860	918.007	1.75992	0.0965354	18.2309	2.93693e-74	1.89638e-73
CtYH1G001140	1207.13	6.33073	1.77027	3.57615	0.000348694	0.00088503	CtYH1G000820	999.176	-1.94457	0.0975933	-19.9252	2.45915e-88	1.81755e-87	CtYH1G001130	213.678	-4.55781	0.631487	-7.21758	5.29202e-13	3.69789e-12	CtYH1G000820	999.176	-1.94457	0.0975933	-19.9252	2.45915e-88	1.81755e-87
CtYH1G001110	979.277	1.74393	0.367594	4.74417	2.09359e-06	7.47611e-06	CtYH1G000870	1500.69	-1.97584	0.0822958	-24.009	2.23729e-127	2.27309e-126	CtYH1G001140	38548.7	-13.34	1.22091	-10.9262	8.63441e-28	1.36994e-26	CtYH1G000870	1500.69	-1.97584	0.0822958	-24.009	2.23729e-127	2.27309e-126
CtYH1G001180	6234.94	2.70756	0.35525	7.62158	2.50597e-14	2.41215e-13	CtYH1G000900	938.776	2.06577	0.097986	21.0824	1.15493e-98	9.32838e-98	CtYH1G001170	1406.33	1.70404	0.207167	8.22543	1.94491e-16	1.73466e-15	CtYH1G000900	938.776	2.06577	0.097986	21.0824	1.15493e-98	9.32838e-98
CtYH1G001190	5290.17	2.71872	0.414222	6.56344	5.25807e-11	3.46598e-10	CtYH1G000930	46.2671	-2.37906	0.416324	-5.71445	1.10058e-08	2.29147e-08	CtYH1G001180	6026.34	-4.36575	0.235742	-18.5192	1.44544e-76	1.0475e-74	CtYH1G000930	46.2671	-2.37906	0.416324	-5.71445	1.10058e-08	2.29147e-08
CtYH1G001200	171.05	-3.19757	0.589213	-5.42686	5.73551e-08	2.55377e-07	CtYH1G000920	671.757	-3.80031	0.13561	-28.0239	8.31816e-173	1.12324e-171	CtYH1G001190	9574.19	-4.16245	0.292524	-14.2295	6.01422e-46	1.81194e-44	CtYH1G000920	671.757	-3.80031	0.13561	-28.0239	8.31816e-173	1.12324e-171
CtYH1G001220	70.4038	-2.64625	0.958927	-2.75959	0.00578734	0.0117501	CtYH1G000940	24.9725	-1.75383	0.767584	-2.28487	0.0223207	0.031685	CtYH1G001260	1047.07	1.09427	0.245191	4.46293	8.08482e-06	2.74063e-05	CtYH1G000940	24.9725	-1.75383	0.767584	-2.28487	0.0223207	0.031685
CtYH1G001230	1415.36	1.49433	0.234027	6.38527	1.71092e-10	1.05715e-09	CtYH1G000960	1541.23	2.66468	0.0824042	32.3367	2.13147e-229	3.91688e-228	CtYH1G001240	4676.5	-3.00918	0.461402	-6.52182	6.94597e-11	4.05285e-10	CtYH1G000960	1541.23	2.66468	0.0824042	32.3367	2.13147e-229	3.91688e-228
CtYH1G001260	211.012	2.0627	0.524656	3.93153	8.44067e-05	0.000235452	CtYH1G000980	21.5252	7.77631	1.33158	5.83993	5.22237e-09	1.10364e-08	CtYH1G001250	2723.23	-1.03585	0.205097	-5.05055	4.40541e-07	1.75497e-06	CtYH1G000980	21.5252	7.77631	1.33158	5.83993	5.22237e-09	1.10364e-08
CtYH1G001240	7622.8	3.50753	0.470889	7.44874	9.4239e-14	8.51793e-13	CtYH1G000990	83.3418	-1.20855	0.297241	-4.0659	4.78473e-05	8.30368e-05	CtYH1G001340	2637.58	-1.09072	0.271695	-4.0145	5.95728e-05	0.000179483	CtYH1G000990	83.3418	-1.20855	0.297241	-4.0659	4.78473e-05	8.30368e-05
CtYH1G001250	3006.69	1.84533	0.249358	7.40032	1.35856e-13	1.20349e-12	CtYH1G001000	1468.19	-2.09899	0.0784548	-26.7542	1.10384e-157	1.36931e-156	CtYH1G001350	988.953	-1.53386	0.30806	-4.97909	6.38825e-07	2.49499e-06	CtYH1G001000	1468.19	-2.09899	0.0784548	-26.7542	1.10384e-157	1.36931e-156
CtYH1G001330	7.97815	3.22794	1.59653	2.02184	0.0431924	0.0723341	CtYH1G001010	3121.57	-1.34242	0.0651125	-20.6169	1.93505e-94	1.50619e-93	CtYH1G001360	2589.08	-2.7456	0.340517	-8.06301	7.44382e-16	6.39358e-15	CtYH1G001010	3121.57	-1.34242	0.0651125	-20.6169	1.93505e-94	1.50619e-93
CtYH1G001280	5832.39	-1.4905	0.254561	-5.85518	4.76501e-09	2.42725e-08	CtYH1G001040	6106	-1.0615	0.0427962	-24.8036	8.20764e-136	8.79824e-135	CtYH1G001410	565.952	1.54698	0.519025	2.98056	0.00287725	0.00656337	CtYH1G001040	6106	-1.0615	0.0427962	-24.8036	8.20764e-136	8.79824e-135
CtYH1G001290	3674.54	-1.26918	0.221099	-5.74031	9.45011e-09	4.64374e-08	CtYH1G001080	784.42	1.46284	0.101377	14.4297	3.36429e-47	1.57793e-46	CtYH1G001420	4081.55	-2.52087	0.181214	-13.911	5.43205e-44	1.5376e-42	CtYH1G001080	784.42	1.46284	0.101377	14.4297	3.36429e-47	1.57793e-46
CtYH1G001350	993.251	2.24833	0.31076	7.23493	4.65764e-13	3.90295e-12	CtYH1G001130	33.68	1.1655	0.455699	2.55762	0.0105392	0.015421	CtYH1G001450	112.139	2.14557	0.378032	5.67563	1.38179e-08	6.46816e-08	CtYH1G001130	33.68	1.1655	0.455699	2.55762	0.0105392	0.015421
CtYH1G001360	4099.91	1.3321	0.26024	5.11873	3.07602e-07	1.22864e-06	CtYH1G001150	840.962	2.23774	0.110725	20.21	7.99984e-91	6.03938e-90	CtYH1G001480	89.9647	-2.38221	0.516007	-4.61662	3.90037e-06	1.37461e-05	CtYH1G001150	840.962	2.23774	0.110725	20.21	7.99984e-91	6.03938e-90
CtYH1G001410	185.942	4.18122	0.502008	8.32898	8.15432e-17	1.02448e-15	CtYH1G001170	1507.43	-2.52101	0.0916753	-27.4994	1.78716e-166	2.3252e-165	CtYH1G001500	89.1248	-1.90713	0.501576	-3.80227	0.000143378	0.000408592	CtYH1G001170	1507.43	-2.52101	0.0916753	-27.4994	1.78716e-166	2.3252e-165
CtYH1G001400	1418.26	-1.31499	0.306246	-4.29391	1.75552e-05	5.48158e-05	CtYH1G001180	1115.28	1.23457	0.0892817	13.8278	1.73165e-43	7.74609e-43	CtYH1G001490	627.718	-1.28068	0.286767	-4.46592	7.97253e-06	2.70411e-05	CtYH1G001180	1115.28	1.23457	0.0892817	13.8278	1.73165e-43	7.74609e-43
CtYH1G001450	53.3067	-1.52245	0.487808	-3.121	0.00180236	0.00405248	CtYH1G001200	168.858	1.23037	0.252187	4.8788	1.06733e-06	2.02657e-06	CtYH1G001470	1088.61	1.33319	0.145092	9.18861	3.97943e-20	4.42918e-19	CtYH1G001200	168.858	1.23037	0.252187	4.8788	1.06733e-06	2.02657e-06
CtYH1G001440	714.473	-3.04573	0.495198	-6.15052	7.72281e-10	4.37879e-09	CtYH1G001210	3057.99	1.4173	0.055159	25.6948	1.33775e-145	1.5305e-144	CtYH1G001520	2979.62	-1.81052	0.200754	-9.01864	1.9044e-19	2.03811e-18	CtYH1G001210	3057.99	1.4173	0.055159	25.6948	1.33775e-145	1.5305e-144
CtYH1G001460	1686.76	-1.04433	0.20973	-4.97939	6.37846e-07	2.44822e-06	CtYH1G001300	3.26317	-5.2508	2.46491	-2.13022	0.0331535	0.0462134	CtYH1G001570	106.387	-1.79766	0.314917	-5.70836	1.14072e-08	5.37812e-08	CtYH1G001300	3.26317	-5.2508	2.46491	-2.13022	0.0331535	0.0462134
CtYH1G001430	5774.5	-1.30596	0.20342	-6.42001	1.36268e-10	8.5089e-10	CtYH1G001290	3170.8	1.05047	0.0536392	19.584	2.11559e-85	1.51959e-84	CtYH1G001620	29.568	3.43075	0.831701	4.12498	3.7076e-05	0.000115123	CtYH1G001290	3170.8	1.05047	0.0536392	19.584	2.11559e-85	1.51959e-84
CtYH1G001480	33.844	4.73112	1.16324	4.06721	4.75799e-05	0.000138284	CtYH1G001410	545.753	-3.55994	0.140016	-25.4253	1.3257e-142	1.48568e-141	CtYH1G001680	667.541	-4.39038	0.340036	-12.9115	3.87643e-38	9.01699e-37	CtYH1G001410	545.753	-3.55994	0.140016	-25.4253	1.3257e-142	1.48568e-141
CtYH1G001500	428.814	-2.82986	0.765458	-3.69695	0.000218202	0.00057125	CtYH1G001450	163.146	-1.01596	0.198584	-5.11602	3.12046e-07	6.08984e-07	CtYH1G001700	44.2147	-2.75858	0.826096	-3.33929	0.000839921	0.00211378	CtYH1G001450	163.146	-1.01596	0.198584	-5.11602	3.12046e-07	6.08984e-07
CtYH1G001490	765.37	1.30774	0.27824	4.70003	2.60126e-06	9.15194e-06	CtYH1G001440	896.621	1.88176	0.101587	18.5236	1.33194e-76	8.79025e-76	CtYH1G001740	802.282	-1.03851	0.143494	-7.23729	4.57738e-13	3.21605e-12	CtYH1G001440	896.621	1.88176	0.101587	18.5236	1.33194e-76	8.79025e-76
CtYH1G001470	6453.9	-4.14415	0.173612	-23.8701	6.258e-126	9.98519e-123	CtYH1G001500	131.193	2.27977	0.241358	9.44559	3.53406e-21	1.05861e-20	CtYH1G001760	1972.06	-2.41437	0.301075	-8.01915	1.06478e-15	9.06635e-15	CtYH1G001500	131.193	2.27977	0.241358	9.44559	3.53406e-21	1.05861e-20
CtYH1G001520	2264.24	1.41947	0.490847	2.89189	0.00382937	0.00807022	CtYH1G001490	304.027	-1.34993	0.150083	-8.99451	2.37281e-19	6.81175e-19	CtYH1G001830	129.748	-2.35827	0.258562	-9.12074	7.46143e-20	8.20562e-19	CtYH1G001490	304.027	-1.34993	0.150083	-8.99451	2.37281e-19	6.81175e-19
CtYH1G001530	5583.38	-3.65492	0.390196	-9.36687	7.47152e-21	1.39384e-19	CtYH1G001520	4011.77	2.0307	0.0723821	28.0553	3.44091e-173	4.66129e-172	CtYH1G001810	928.277	-2.69188	0.256934	-10.4769	1.10275e-25	1.61417e-24	CtYH1G001520	4011.77	2.0307	0.0723821	28.0553	3.44091e-173	4.66129e-172
CtYH1G001570	126.892	2.00537	0.494736	4.05342	5.04746e-05	0.000146133	CtYH1G001570	36.1149	-1.86968	0.434806	-4.30003	1.70774e-05	3.04735e-05	CtYH1G001860	2237.87	1.45812	0.242021	6.02475	1.69373e-09	8.67601e-09	CtYH1G001570	36.1149	-1.86968	0.434806	-4.30003	1.70774e-05	3.04735e-05
CtYH1G001580	781.015	2.07624	0.308926	6.72084	1.80682e-11	1.26478e-10	CtYH1G001580	416.889	-2.64744	0.146433	-18.0796	4.61508e-73	2.93575e-72	CtYH1G001900	2973.34	-10.0418	1.17632	-8.53657	1.38262e-17	1.32318e-16	CtYH1G001580	416.889	-2.64744	0.146433	-18.0796	4.61508e-73	2.93575e-72
CtYH1G001600	113.91	-2.13039	0.643061	-3.31288	0.000923394	0.00218675	CtYH1G001600	111.637	1.87447	0.268655	6.97724	3.01032e-12	7.13764e-12	CtYH1G001890	457.524	-4.15641	0.740255	-5.61483	1.96752e-08	9.07177e-08	CtYH1G001600	111.637	1.87447	0.268655	6.97724	3.01032e-12	7.13764e-12
CtYH1G001620	93.1637	-4.12196	0.994438	-4.14501	3.39793e-05	0.000101207	CtYH1G001620	37.9073	-2.53303	0.447721	-5.65761	1.53496e-08	3.17508e-08	CtYH1G001910	453.19	-6.08076	0.43573	-13.9553	2.91927e-44	8.33533e-43	CtYH1G001620	37.9073	-2.53303	0.447721	-5.65761	1.53496e-08	3.17508e-08
CtYH1G001590	2967.66	-2.2222	0.313159	-7.09606	1.2836e-12	1.02284e-11	CtYH1G001590	1381.94	1.1831	0.0794555	14.8901	3.82156e-50	1.85901e-49	CtYH1G001920	177.949	-7.91067	0.869939	-9.09337	9.60182e-20	1.05008e-18	CtYH1G001590	1381.94	1.1831	0.0794555	14.8901	3.82156e-50	1.85901e-49
CtYH1G001670	7106.52	-3.36315	0.266446	-12.6223	1.59151e-36	1.07121e-34	CtYH1G001680	377.106	3.23253	0.15914	20.3125	9.97016e-92	7.58686e-91	CtYH1G001970	4236.82	-2.78208	0.211747	-13.1387	1.97619e-39	4.80129e-38	CtYH1G001680	377.106	3.23253	0.15914	20.3125	9.97016e-92	7.58686e-91
CtYH1G001760	3419.45	2.07054	0.179091	11.5614	6.46454e-31	2.8746e-29	CtYH1G001710	909.421	1.31583	0.10999	11.9632	5.53818e-33	2.10283e-32	CtYH1G001990	2360.49	-1.30826	0.102612	-12.7496	3.13411e-37	7.04579e-36	CtYH1G001710	909.421	1.31583	0.10999	11.9632	5.53818e-33	2.10283e-32
CtYH1G001770	348.625	-1.75418	0.26236	-6.68618	2.29071e-11	1.5863e-10	CtYH1G001760	547.714	-1.07844	0.112815	-9.55935	1.18498e-21	3.59245e-21	CtYH1G002010	7.40713	-6.49144	1.83296	-3.54151	0.000397847	0.00106146	CtYH1G001760	547.714	-1.07844	0.112815	-9.55935	1.18498e-21	3.59245e-21
CtYH1G001800	798.482	1.7403	0.304728	5.71098	1.12328e-08	5.47413e-08	CtYH1G001770	905.461	1.39407	0.0907275	15.3655	2.78958e-53	1.41347e-52	CtYH1G002020	423.737	-3.05477	0.299403	-10.2029	1.92495e-24	2.66682e-23	CtYH1G001770	905.461	1.39407	0.0907275	15.3655	2.78958e-53	1.41347e-52
CtYH1G001790	1667.91	2.48318	0.334832	7.41619	1.20538e-13	1.07694e-12	CtYH1G001790	2074.08	-3.11457	0.0802556	-38.8081	0	0	CtYH1G002030	2232.96	-1.2028	0.118791	-10.1254	4.26259e-24	5.8233e-23	CtYH1G001790	2074.08	-3.11457	0.0802556	-38.8081	0	0
CtYH1G001830	387.817	-1.40673	0.611197	-2.30159	0.0213582	0.0383112	CtYH1G001870	81.1471	2.72127	0.318467	8.5449	1.28653e-17	3.53715e-17	CtYH1G002130	239.687	-4.0521	0.438728	-9.23601	2.55859e-20	2.88257e-19	CtYH1G001870	81.1471	2.72127	0.318467	8.5449	1.28653e-17	3.53715e-17
CtYH1G001850	30.3907	-2.28041	0.662581	-3.4417	0.000578065	0.00141734	CtYH1G001880	328.985	-1.27477	0.143728	-8.86934	7.35783e-19	2.08096e-18	CtYH1G002120	3401.83	1.32858	0.148535	8.9446	3.73285e-19	3.9406e-18	CtYH1G001880	328.985	-1.27477	0.143728	-8.86934	7.35783e-19	2.08096e-18
CtYH1G001840	729.874	-4.40706	0.742921	-5.93208	2.99129e-09	1.56517e-08	CtYH1G001860	2403.56	-2.134	0.0699234	-30.5191	1.45234e-204	2.36744e-203	CtYH1G002190	186.365	-1.4208	0.494399	-2.87378	0.00405588	0.00900068	CtYH1G001860	2403.56	-2.134	0.0699234	-30.5191	1.45234e-204	2.36744e-203
CtYH1G001870	44.7572	-2.7018	1.14575	-2.3581	0.0183686	0.0334665	CtYH1G001900	32.1036	3.09334	0.627519	4.92947	8.24511e-07	1.57503e-06	CtYH1G002200	5664.22	1.53336	0.22494	6.81677	9.3108e-12	5.86424e-11	CtYH1G001900	32.1036	3.09334	0.627519	4.92947	8.24511e-07	1.57503e-06
CtYH1G001860	5868.12	-1.78342	0.3677	-4.85019	1.23342e-06	4.55251e-06	CtYH1G001890	140.512	1.94388	0.252005	7.71365	1.22273e-14	3.11483e-14	CtYH1G002350	2301.81	2.23849	0.125413	17.849	2.94276e-71	1.8586e-69	CtYH1G001890	140.512	1.94388	0.252005	7.71365	1.22273e-14	3.11483e-14
CtYH1G001900	2078.64	6.2499	0.614144	10.1766	2.52226e-24	6.62947e-23	CtYH1G001910	30.5817	1.52449	0.497183	3.06624	0.00216766	0.00336354	CtYH1G002390	52.7146	1.01733	0.397846	2.5571	0.0105549	0.021534	CtYH1G001910	30.5817	1.52449	0.497183	3.06624	0.00216766	0.00336354
CtYH1G001890	1424.62	-3.3949	0.395409	-8.58579	9.02107e-18	1.25614e-16	CtYH1G001940	4255.5	1.69272	0.0731665	23.1352	2.04936e-118	1.93343e-117	CtYH1G002430	213.182	1.61455	0.569967	2.83272	0.00461541	0.0101206	CtYH1G001940	4255.5	1.69272	0.0731665	23.1352	2.04936e-118	1.93343e-117
CtYH1G001910	603.054	1.55459	0.299774	5.18589	2.14984e-07	8.7889e-07	CtYH1G001960	1685.29	-1.48958	0.0791817	-18.8121	6.00746e-79	4.04315e-78	CtYH1G002480	2518.62	1.222	0.280766	4.35237	1.34672e-05	4.44015e-05	CtYH1G001960	1685.29	-1.48958	0.0791817	-18.8121	6.00746e-79	4.04315e-78
CtYH1G001920	256.834	2.97118	0.48665	6.10538	1.02559e-09	5.72055e-09	CtYH1G001970	803.451	-1.98761	0.102933	-19.3097	4.45543e-83	3.12885e-82	CtYH1G002510	4740.94	-2.256	0.198307	-11.3763	5.48908e-30	9.57991e-29	CtYH1G001970	803.451	-1.98761	0.102933	-19.3097	4.45543e-83	3.12885e-82
CtYH1G001960	3861.43	-1.81217	0.219255	-8.26511	1.39563e-16	1.70448e-15	CtYH1G002010	2.63594	4.74655	2.0032	2.36948	0.0178129	0.0255225	CtYH1G002520	11004.6	2.02712	0.518445	3.91	9.22959e-05	0.000270254	CtYH1G002010	2.63594	4.74655	2.0032	2.36948	0.0178129	0.0255225
CtYH1G001970	4710.03	1.59228	0.439868	3.61991	0.000294708	0.000756359	CtYH1G002020	81.1926	-1.01466	0.309599	-3.27734	0.0010479	0.00166318	CtYH1G002540	9.8581	3.05992	1.44824	2.11286	0.0346129	0.0626516	CtYH1G002020	81.1926	-1.01466	0.309599	-3.27734	0.0010479	0.00166318
CtYH1G001980	5294.06	-1.43165	0.18596	-7.69872	1.37434e-14	1.35758e-13	CtYH1G002060	1469.86	1.75976	0.110132	15.9786	1.8004e-57	9.57861e-57	CtYH1G002570	3.56725	-5.43536	2	-2.71768	0.00657406	0.0139894	CtYH1G002060	1469.86	1.75976	0.110132	15.9786	1.8004e-57	9.57861e-57
CtYH1G002020	458.394	3.21487	0.474707	6.77233	1.26724e-11	9.07204e-11	CtYH1G002090	48.6624	1.03772	0.36651	2.83136	0.0046351	0.00700271	CtYH1G002590	144.849	3.92209	0.322629	12.1566	5.28941e-34	1.07891e-32	CtYH1G002090	48.6624	1.03772	0.36651	2.83136	0.0046351	0.00700271
CtYH1G002040	1676.96	1.58899	0.314739	5.04858	4.45102e-07	1.74093e-06	CtYH1G002040	1879.42	-1.65189	0.0911032	-18.132	1.78044e-73	1.13919e-72	CtYH1G002660	122.635	2.02987	0.268858	7.54997	4.35361e-14	3.29933e-13	CtYH1G002040	1879.42	-1.65189	0.0911032	-18.132	1.78044e-73	1.13919e-72
CtYH1G002050	1107.43	1.17368	0.443245	2.64794	0.0080985	0.0159831	CtYH1G002050	660.531	-1.0903	0.106828	-10.2061	1.86155e-24	6.02582e-24	CtYH1G002680	1534.4	-1.27356	0.212595	-5.99056	2.09121e-09	1.06235e-08	CtYH1G002050	660.531	-1.0903	0.106828	-10.2061	1.86155e-24	6.02582e-24
CtYH1G002110	4701.61	-2.68352	0.171602	-15.6381	4.00715e-55	7.87638e-53	CtYH1G002100	685.755	1.23952	0.10699	11.5854	4.88779e-31	1.79595e-30	CtYH1G002700	524.834	1.08081	0.175955	6.14254	8.12125e-10	4.29507e-09	CtYH1G002100	685.755	1.23952	0.10699	11.5854	4.88779e-31	1.79595e-30
CtYH1G002130	240.337	1.02041	0.285246	3.57729	0.000347174	0.00088142	CtYH1G002110	2969	1.49728	0.0658631	22.7332	2.10319e-114	1.92171e-113	CtYH1G002690	850.153	-4.91488	0.208406	-23.5832	5.73339e-123	1.23435e-120	CtYH1G002110	2969	1.49728	0.0658631	22.7332	2.10319e-114	1.92171e-113
CtYH1G002190	144.265	1.13227	0.408002	2.77517	0.00551735	0.0112559	CtYH1G002120	3572.92	-2.11579	0.0607227	-34.8435	5.34422e-266	1.13506e-264	CtYH1G002730	117.864	1.63172	0.41223	3.95829	7.5489e-05	0.000223925	CtYH1G002120	3572.92	-2.11579	0.0607227	-34.8435	5.34422e-266	1.13506e-264
CtYH1G002140	7825.88	-2.61519	0.276086	-9.47239	2.73517e-21	5.32603e-20	CtYH1G002160	203.327	1.11462	0.191174	5.8304	5.52937e-09	1.16743e-08	CtYH1G002720	481.829	-1.38322	0.428613	-3.2272	0.00125009	0.00305707	CtYH1G002160	203.327	1.11462	0.191174	5.8304	5.52937e-09	1.16743e-08
CtYH1G002240	24.302	-2.92048	1.3242	-2.20547	0.027421	0.0480518	CtYH1G002140	4501.83	1.10357	0.0532213	20.7355	1.65831e-95	1.30209e-94	CtYH1G002740	915.66	1.60872	0.227594	7.06835	1.56786e-12	1.05556e-11	CtYH1G002140	4501.83	1.10357	0.0532213	20.7355	1.65831e-95	1.30209e-94
CtYH1G002260	18.8322	-2.55226	1.17575	-2.17074	0.0299508	0.052118	CtYH1G002260	4.45641	-3.10245	1.57695	-1.96737	0.0491402	0.067153	CtYH1G002750	3294.52	-3.76798	0.264791	-14.23	5.96901e-46	1.80016e-44	CtYH1G002260	4.45641	-3.10245	1.57695	-1.96737	0.0491402	0.067153
CtYH1G002270	900.249	-1.91082	0.314554	-6.07469	1.24228e-09	6.85037e-09	CtYH1G002200	5948.73	-2.43975	0.0597925	-40.8035	0	0	CtYH1G002790	6.27292	-6.25121	2.83942	-2.20158	0.0276948	0.0513296	CtYH1G002200	5948.73	-2.43975	0.0597925	-40.8035	0	0
CtYH1G002300	364.302	-2.37544	0.310727	-7.6448	2.09263e-14	2.02578e-13	CtYH1G002350	2996.3	-1.635	0.0692452	-23.6117	2.92086e-123	2.86337e-122	CtYH1G002760	2603.25	-3.40352	0.152243	-22.3558	1.06046e-110	1.75721e-108	CtYH1G002350	2996.3	-1.635	0.0692452	-23.6117	2.92086e-123	2.86337e-122
CtYH1G002320	200.198	-2.36177	0.422635	-5.58821	2.29419e-08	1.07926e-07	CtYH1G002430	214.245	-3.09052	0.213807	-14.4547	2.34046e-47	1.10052e-46	CtYH1G002780	59.7685	-1.59871	0.617913	-2.58728	0.00967366	0.0199041	CtYH1G002430	214.245	-3.09052	0.213807	-14.4547	2.34046e-47	1.10052e-46
CtYH1G002330	22.0411	-7.80394	1.47421	-5.29365	1.19896e-07	5.09425e-07	CtYH1G002460	29.7233	2.08496	0.516247	4.03868	5.37523e-05	9.29792e-05	CtYH1G002800	937.045	-1.67311	0.247633	-6.75642	1.41445e-11	8.76819e-11	CtYH1G002460	29.7233	2.08496	0.516247	4.03868	5.37523e-05	9.29792e-05
CtYH1G002340	18.944	-4.39016	1.14796	-3.82431	0.00013114	0.000355259	CtYH1G002450	458.688	2.74023	0.143123	19.1459	1.04629e-81	7.25806e-81	CtYH1G002880	1486.33	1.80113	0.469422	3.83692	0.000124587	0.000358122	CtYH1G002450	458.688	2.74023	0.143123	19.1459	1.04629e-81	7.25806e-81
CtYH1G002360	1347.04	2.19815	0.328059	6.70046	2.07764e-11	1.44466e-10	CtYH1G002440	1127.43	1.28763	0.0830704	15.5004	3.44654e-54	1.76357e-53	CtYH1G002950	1885.78	-14.4839	1.20768	-11.9931	3.85982e-33	7.61507e-32	CtYH1G002440	1127.43	1.28763	0.0830704	15.5004	3.44654e-54	1.76357e-53
CtYH1G002370	43.9662	2.14829	0.521251	4.12141	3.76553e-05	0.000111227	CtYH1G002500	45911.6	2.46204	0.0409578	60.1116	0	0	CtYH1G002930	468.171	-5.08483	0.468621	-10.8506	1.98105e-27	3.10309e-26	CtYH1G002500	45911.6	2.46204	0.0409578	60.1116	0	0
CtYH1G002350	3747.54	-1.48411	0.496254	-2.99063	0.00278402	0.00604181	CtYH1G002520	49766.2	1.89511	0.0537261	35.2736	1.4909e-272	3.25055e-271	CtYH1G002940	483.957	-6.15492	0.290734	-21.1703	1.79586e-99	2.1888e-97	CtYH1G002520	49766.2	1.89511	0.0537261	35.2736	1.4909e-272	3.25055e-271
CtYH1G002380	1448.39	-1.31255	0.180471	-7.27292	3.51801e-13	2.98579e-12	CtYH1G002540	12.8401	-2.18233	0.86187	-2.53209	0.0113385	0.0165471	CtYH1G002980	1126.29	-3.48849	0.268654	-12.985	1.48747e-38	3.51546e-37	CtYH1G002540	12.8401	-2.18233	0.86187	-2.53209	0.0113385	0.0165471
CtYH1G002440	2202.43	-3.75028	0.2877	-13.0354	7.70101e-39	5.83492e-37	CtYH1G002550	1052.99	1.25593	0.0885381	14.1852	1.13076e-45	5.19807e-45	CtYH1G003190	46.8667	4.54234	1.27194	3.5712	0.000355352	0.000955434	CtYH1G002550	1052.99	1.25593	0.0885381	14.1852	1.13076e-45	5.19807e-45
CtYH1G002410	3350.03	-2.21098	0.252631	-8.75181	2.09957e-18	3.0918e-17	CtYH1G002580	2543.98	-1.96308	0.0620323	-31.646	8.6007e-220	1.50479e-218	CtYH1G003220	85.0912	-1.48006	0.301429	-4.91013	9.1015e-07	3.48182e-06	CtYH1G002580	2543.98	-1.96308	0.0620323	-31.646	8.6007e-220	1.50479e-218
CtYH1G002420	2765.77	-1.22552	0.2956	-4.14586	3.38534e-05	0.000100843	CtYH1G002590	196.703	-2.23468	0.205512	-10.8738	1.53731e-27	5.29732e-27	CtYH1G003230	676.655	1.02623	0.195302	5.25456	1.4838e-07	6.22984e-07	CtYH1G002590	196.703	-2.23468	0.205512	-10.8738	1.53731e-27	5.29732e-27
CtYH1G002500	4671.45	3.11319	0.345824	9.00223	2.21172e-19	3.60102e-18	CtYH1G002600	2274.2	1.40767	0.0695848	20.2295	5.38695e-91	4.07201e-90	CtYH1G003050	231.819	-4.79766	0.437838	-10.9576	6.10976e-28	9.78325e-27	CtYH1G002600	2274.2	1.40767	0.0695848	20.2295	5.38695e-91	4.07201e-90
CtYH1G002510	5218.82	1.43089	0.26096	5.48317	4.17777e-08	1.8966e-07	CtYH1G002650	28.1258	3.89175	0.674095	5.77329	7.77391e-09	1.62981e-08	CtYH1G003130	127.856	-1.14823	0.301685	-3.80606	0.000141195	0.000402645	CtYH1G002650	28.1258	3.89175	0.674095	5.77329	7.77391e-09	1.62981e-08
CtYH1G002550	2800.92	-1.76252	0.27867	-6.32477	2.53618e-10	1.53574e-09	CtYH1G002680	2588.05	1.93764	0.0672376	28.8178	1.28446e-182	1.84296e-181	CtYH1G003260	328.255	1.60024	0.324712	4.92817	8.30038e-07	3.1965e-06	CtYH1G002680	2588.05	1.93764	0.0672376	28.8178	1.28446e-182	1.84296e-181
CtYH1G002640	145.226	-1.08485	0.401844	-2.69968	0.00694068	0.0138809	CtYH1G002700	458.233	-3.67919	0.159112	-23.1232	2.70385e-118	2.54846e-117	CtYH1G003270	984.044	1.15581	0.177543	6.51	7.5149e-11	4.36839e-10	CtYH1G002700	458.233	-3.67919	0.159112	-23.1232	2.70385e-118	2.54846e-117
CtYH1G002600	2914.39	-3.29566	0.37646	-8.75435	2.05289e-18	3.03129e-17	CtYH1G002710	426.755	-1.67612	0.15066	-11.1252	9.46142e-29	3.33801e-28	CtYH1G003300	1702.42	-1.11706	0.207931	-5.37228	7.77475e-08	3.36241e-07	CtYH1G002710	426.755	-1.67612	0.15066	-11.1252	9.46142e-29	3.33801e-28
CtYH1G002660	495.356	-3.70681	0.364717	-10.1635	2.88447e-24	7.53768e-23	CtYH1G002690	445.458	3.6653	0.155482	23.5737	7.17029e-123	7.0129e-122	CtYH1G003290	6297.95	-2.79119	0.208095	-13.4131	5.06955e-41	1.31279e-39	CtYH1G002690	445.458	3.6653	0.155482	23.5737	7.17029e-123	7.0129e-122
CtYH1G002700	212.7	3.28297	0.430958	7.61784	2.57959e-14	2.47947e-13	CtYH1G002730	473.029	1.78587	0.14692	12.1554	5.37244e-34	2.07397e-33	CtYH1G003320	245.124	-1.78162	0.454128	-3.92316	8.73958e-05	0.000256721	CtYH1G002730	473.029	1.78587	0.14692	12.1554	5.37244e-34	2.07397e-33
CtYH1G002710	516.77	1.29396	0.369288	3.50392	0.000458459	0.00114162	CtYH1G002770	1397.84	1.08464	0.0765774	14.1639	1.5322e-45	7.03473e-45	CtYH1G003400	1008.88	-2.08467	0.25325	-8.23165	1.84649e-16	1.64787e-15	CtYH1G002770	1397.84	1.08464	0.0765774	14.1639	1.5322e-45	7.03473e-45
CtYH1G002690	2685.31	-1.89767	0.303834	-6.24574	4.21795e-10	2.48075e-09	CtYH1G002780	71.807	1.61125	0.433068	3.72056	0.000198779	0.000331721	CtYH1G003420	2752.04	-2.51852	0.209171	-12.0405	2.17612e-33	4.33681e-32	CtYH1G002780	71.807	1.61125	0.433068	3.72056	0.000198779	0.000331721
CtYH1G002740	211.995	2.08093	0.615522	3.38076	0.000722867	0.00174539	CtYH1G002810	2.78652	-5.0265	2.19404	-2.29098	0.0219646	0.031199	CtYH1G003450	151.71	-1.52648	0.291216	-5.24173	1.59076e-07	6.65715e-07	CtYH1G002810	2.78652	-5.0265	2.19404	-2.29098	0.0219646	0.031199
CtYH1G002750	1607.15	4.11992	0.610547	6.74792	1.49984e-11	1.06167e-10	CtYH1G002800	870.262	1.17651	0.09985	11.7827	4.79114e-32	1.79454e-31	CtYH1G003470	953.417	-3.52817	0.225517	-15.6448	3.60327e-55	1.42274e-53	CtYH1G002800	870.262	1.17651	0.09985	11.7827	4.79114e-32	1.79454e-31
CtYH1G002760	1848.04	4.22825	0.398543	10.6093	2.69824e-26	8.36453e-25	CtYH1G002860	1002.97	1.70163	0.0875484	19.4364	3.79773e-84	2.69577e-83	CtYH1G003500	2828.75	2.35474	0.282451	8.33681	7.63224e-17	6.98675e-16	CtYH1G002860	1002.97	1.70163	0.0875484	19.4364	3.79773e-84	2.69577e-83
CtYH1G002810	34.1619	-3.98045	1.00883	-3.94563	7.95917e-05	0.000222914	CtYH1G002880	1471.38	-3.88318	0.0981429	-39.5666	0	0	CtYH1G003520	3370.98	1.407	0.226783	6.2042	5.49775e-10	2.95366e-09	CtYH1G002880	1471.38	-3.88318	0.0981429	-39.5666	0	0
CtYH1G002840	208.494	-1.59303	0.285455	-5.58068	2.39577e-08	1.1247e-07	CtYH1G002950	42.0521	8.74224	1.23639	7.07076	1.54084e-12	3.68472e-12	CtYH1G003530	1465.32	1.66263	0.290657	5.72024	1.06375e-08	5.02972e-08	CtYH1G002950	42.0521	8.74224	1.23639	7.07076	1.54084e-12	3.68472e-12
CtYH1G002950	948.146	6.70323	0.820548	8.16922	3.10392e-16	3.63845e-15	CtYH1G002930	367.648	4.45808	0.226273	19.7022	2.06333e-86	1.49695e-85	CtYH1G003560	133.055	-1.06833	0.533411	-2.00282	0.0451965	0.0796338	CtYH1G002930	367.648	4.45808	0.226273	19.7022	2.06333e-86	1.49695e-85
CtYH1G002930	1469.78	-1.50413	0.336935	-4.46416	8.03832e-06	2.63874e-05	CtYH1G002940	274.576	5.05945	0.271749	18.6181	2.29343e-77	1.52342e-76	CtYH1G003580	1807.76	1.42718	0.289048	4.93752	7.91218e-07	3.05338e-06	CtYH1G002940	274.576	5.05945	0.271749	18.6181	2.29343e-77	1.52342e-76
CtYH1G002940	1614.59	-1.67061	0.322301	-5.18338	2.17896e-07	8.8999e-07	CtYH1G003190	201.441	1.463	0.232	6.30601	2.86328e-10	6.34745e-10	CtYH1G003480	14242.2	-6.68768	1.48411	-4.50619	6.60017e-06	2.25943e-05	CtYH1G003190	201.441	1.463	0.232	6.30601	2.86328e-10	6.34745e-10
CtYH1G003200	423.114	-2.9338	0.994111	-2.95118	0.00316559	0.00678626	CtYH1G003200	664.437	2.81608	0.117175	24.033	1.25715e-127	1.27946e-126	CtYH1G003640	257.687	-1.37701	0.214291	-6.42589	1.31101e-10	7.45629e-10	CtYH1G003200	664.437	2.81608	0.117175	24.033	1.25715e-127	1.27946e-126
CtYH1G003230	787.868	-1.65185	0.186683	-8.84843	8.87585e-19	1.35944e-17	CtYH1G003220	90.9653	1.26128	0.276096	4.56825	4.91822e-06	9.01888e-06	CtYH1G003650	758.48	-2.49825	0.506923	-4.92826	8.29667e-07	3.19549e-06	CtYH1G003220	90.9653	1.26128	0.276096	4.56825	4.91822e-06	9.01888e-06
CtYH1G003050	394.596	-2.18666	0.493706	-4.42907	9.46399e-06	3.07622e-05	CtYH1G003170	7.58788	2.89272	1.09382	2.6446	0.00817872	0.0120885	CtYH1G003630	6436.78	-1.0261	0.125051	-8.2054	2.29827e-16	2.04056e-15	CtYH1G003170	7.58788	2.89272	1.09382	2.6446	0.00817872	0.0120885
CtYH1G003080	46.9585	-4.05286	0.600499	-6.74916	1.48705e-11	1.05371e-10	CtYH1G003050	195.341	4.27381	0.262142	16.3034	9.33556e-60	5.12434e-59	CtYH1G003680	2658.97	-2.45858	0.347326	-7.07858	1.45639e-12	9.83652e-12	CtYH1G003050	195.341	4.27381	0.262142	16.3034	9.33556e-60	5.12434e-59
CtYH1G003090	809.046	-4.72232	0.40998	-11.5184	1.06527e-30	4.62329e-29	CtYH1G003080	11.4627	-4.12621	1.06812	-3.86304	0.000111983	0.00019017	CtYH1G003670	425.873	1.19382	0.144795	8.24494	1.6524e-16	1.47914e-15	CtYH1G003080	11.4627	-4.12621	1.06812	-3.86304	0.000111983	0.00019017
CtYH1G003100	1804.15	-1.01772	0.212761	-4.78339	1.72361e-06	6.23338e-06	CtYH1G003090	245.107	2.64613	0.184578	14.3361	1.30189e-46	6.05246e-46	CtYH1G003690	571.605	3.22277	0.180302	17.8743	1.86976e-71	1.18855e-69	CtYH1G003090	245.107	2.64613	0.184578	14.3361	1.30189e-46	6.05246e-46
CtYH1G003110	56.0566	-1.65052	0.537408	-3.07126	0.0021316	0.00472731	CtYH1G003110	22.531	-1.7702	0.57285	-3.09016	0.00200046	0.00311192	CtYH1G003740	286.765	-1.88578	0.500287	-3.76939	0.000163648	0.000462159	CtYH1G003110	22.531	-1.7702	0.57285	-3.09016	0.00200046	0.00311192
CtYH1G003130	202.357	-1.10418	0.427582	-2.58239	0.00981189	0.0190146	CtYH1G003160	353.915	-1.8326	0.140349	-13.0574	5.76483e-39	2.40901e-38	CtYH1G003790	549.68	1.89732	0.266384	7.12249	1.05993e-12	7.23338e-12	CtYH1G003160	353.915	-1.8326	0.140349	-13.0574	5.76483e-39	2.40901e-38
CtYH1G003160	323.894	1.48045	0.317664	4.66043	3.15542e-06	1.09774e-05	CtYH1G003270	3075.72	1.4825	0.0699978	21.1793	1.4827e-99	1.2068e-98	CtYH1G003800	556.159	1.60116	0.256948	6.23146	4.6212e-10	2.49913e-09	CtYH1G003270	3075.72	1.4825	0.0699978	21.1793	1.4827e-99	1.2068e-98
CtYH1G003260	40.0047	5.43306	0.959706	5.66117	1.50343e-08	7.21651e-08	CtYH1G003280	2136.08	1.32137	0.0731572	18.0621	6.34116e-73	4.02509e-72	CtYH1G003860	203.212	1.72272	0.431408	3.99325	6.51726e-05	0.000195253	CtYH1G003280	2136.08	1.32137	0.0731572	18.0621	6.34116e-73	4.02509e-72
CtYH1G003270	297.511	1.6448	0.600033	2.74119	0.00612173	0.0123633	CtYH1G003340	4227.15	2.59066	0.063395	40.8653	0	0	CtYH1G003880	1047.26	-2.11308	0.332882	-6.34786	2.18338e-10	1.22037e-09	CtYH1G003340	4227.15	2.59066	0.063395	40.8653	0	0
CtYH1G003280	797.803	-1.06624	0.314681	-3.38831	0.000703251	0.00170227	CtYH1G003320	96.6308	-1.10099	0.25522	-4.31388	1.60414e-05	2.86612e-05	CtYH1G003890	959.917	-1.14887	0.418576	-2.7447	0.00605654	0.0129824	CtYH1G003320	96.6308	-1.10099	0.25522	-4.31388	1.60414e-05	2.86612e-05
CtYH1G003250	3568.18	-1.32694	0.218425	-6.07502	1.23974e-09	6.8391e-09	CtYH1G003350	614.463	-1.17944	0.135053	-8.73321	2.47554e-18	6.9259e-18	CtYH1G003900	28.0032	-1.62134	0.483035	-3.35656	0.000789172	0.00199577	CtYH1G003350	614.463	-1.17944	0.135053	-8.73321	2.47554e-18	6.9259e-18
CtYH1G003300	1155.65	1.48571	0.414645	3.58308	0.000339567	0.000863319	CtYH1G003370	545.412	-2.23921	0.152954	-14.6398	1.56587e-48	7.46499e-48	CtYH1G004050	170.601	1.99009	0.571053	3.48495	0.000492224	0.00129142	CtYH1G003370	545.412	-2.23921	0.152954	-14.6398	1.56587e-48	7.46499e-48
CtYH1G003290	3672.42	1.29195	0.467953	2.76085	0.00576509	0.0117137	CtYH1G003460	884.758	-1.05569	0.088064	-11.9877	4.12083e-33	1.5693e-32	CtYH1G004080	2642.86	-1.34631	0.583968	-2.30545	0.0211416	0.0403033	CtYH1G003460	884.758	-1.05569	0.088064	-11.9877	4.12083e-33	1.5693e-32
CtYH1G003340	815.019	2.73019	0.513298	5.31892	1.04387e-07	4.47667e-07	CtYH1G003470	293.102	1.15701	0.171456	6.74813	1.49761e-11	3.47136e-11	CtYH1G004140	37.9534	1.12787	0.495501	2.27623	0.0228323	0.0431387	CtYH1G003470	293.102	1.15701	0.171456	6.74813	1.49761e-11	3.47136e-11
CtYH1G003320	1833.58	-1.74257	0.434793	-4.00781	6.12834e-05	0.000174833	CtYH1G003490	1045.95	-1.50975	0.0974564	-15.4915	3.95792e-54	2.02383e-53	CtYH1G004120	15037.9	-2.78685	0.663331	-4.2013	2.65385e-05	8.41399e-05	CtYH1G003490	1045.95	-1.50975	0.0974564	-15.4915	3.95792e-54	2.02383e-53
CtYH1G003370	371.567	5.84151	0.92828	6.29283	3.11727e-10	1.86534e-09	CtYH1G003500	3128.11	-3.21129	0.062792	-51.1417	0	0	CtYH1G004150	1995.37	-2.33923	0.146199	-16.0003	1.27216e-57	5.44593e-56	CtYH1G003500	3128.11	-3.21129	0.062792	-51.1417	0	0
CtYH1G003400	824.538	2.11815	0.249601	8.48615	2.13602e-17	2.87114e-16	CtYH1G003520	3113.31	-3.92547	0.0695103	-56.4732	0	0	CtYH1G004170	66.592	1.18941	0.408155	2.91411	0.00356699	0.00800369	CtYH1G003520	3113.31	-3.92547	0.0695103	-56.4732	0	0
CtYH1G003420	3165.07	1.13426	0.268028	4.23187	2.31759e-05	7.10336e-05	CtYH1G003530	5958.46	1.80077	0.0432577	41.6288	0	0	CtYH1G004190	1062.67	2.95511	0.37246	7.93402	2.12158e-15	1.76719e-14	CtYH1G003530	5958.46	1.80077	0.0432577	41.6288	0	0
CtYH1G003520	1447.12	2.04094	0.309901	6.58579	4.5246e-11	3.0103e-10	CtYH1G003560	457.718	2.98387	0.163271	18.2756	1.29572e-74	8.40498e-74	CtYH1G004220	1576.62	1.11591	0.35771	3.11958	0.00181106	0.00430194	CtYH1G003560	457.718	2.98387	0.163271	18.2756	1.29572e-74	8.40498e-74
CtYH1G003530	216.211	2.21911	0.332093	6.68218	2.35419e-11	1.62736e-10	CtYH1G003570	8040.82	1.43921	0.0417782	34.4489	4.67104e-260	9.71169e-259	CtYH1G004310	9.08503	-6.78548	2.73191	-2.48379	0.0129994	0.0260225	CtYH1G003570	8040.82	1.43921	0.0417782	34.4489	4.67104e-260	9.71169e-259
CtYH1G003550	486.106	1.01848	0.261612	3.89309	9.89735e-05	0.000273164	CtYH1G003610	213.8	1.21301	0.211983	5.7222	1.05152e-08	2.19071e-08	CtYH1G004330	343.007	-6.10383	0.940583	-6.48941	8.61722e-11	4.98558e-10	CtYH1G003610	213.8	1.21301	0.211983	5.7222	1.05152e-08	2.19071e-08
CtYH1G003570	1380	1.88424	0.229673	8.20399	2.32541e-16	2.75324e-15	CtYH1G003650	1439.16	3.25938	0.0875025	37.249	1.10108e-303	2.76777e-302	CtYH1G004340	67.947	-1.38643	0.360401	-3.84691	0.000119617	0.000344473	CtYH1G003650	1439.16	3.25938	0.0875025	37.249	1.10108e-303	2.76777e-302
CtYH1G003610	692.226	-2.94708	0.588582	-5.00709	5.52581e-07	2.13545e-06	CtYH1G003680	3218.54	2.48269	0.0620199	40.0306	0	0	CtYH1G004450	145.964	1.13842	0.453622	2.50963	0.0120859	0.0243629	CtYH1G003680	3218.54	2.48269	0.0620199	40.0306	0	0
CtYH1G003580	4242.27	-2.58597	0.236557	-10.9317	8.13432e-28	2.84701e-26	CtYH1G003670	1409.26	1.57818	0.0801283	19.6956	2.35049e-86	1.70445e-85	CtYH1G004460	335.232	1.28184	0.239198	5.35892	8.37221e-08	3.61021e-07	CtYH1G003670	1409.26	1.57818	0.0801283	19.6956	2.35049e-86	1.70445e-85
CtYH1G003640	591.487	-1.12785	0.187501	-6.01519	1.79677e-09	9.67781e-09	CtYH1G003690	641.695	-4.59862	0.179024	-25.6873	1.62259e-145	1.85352e-144	CtYH1G004510	282.694	-1.44159	0.274337	-5.25482	1.48165e-07	6.22173e-07	CtYH1G003690	641.695	-4.59862	0.179024	-25.6873	1.62259e-145	1.85352e-144
CtYH1G003650	164.16	3.12279	0.815223	3.83059	0.000127835	0.0003471	CtYH1G003740	223.55	1.04794	0.19619	5.34142	9.22227e-08	1.84097e-07	CtYH1G004610	1457.86	-1.40624	0.210848	-6.66948	2.56714e-11	1.55478e-10	CtYH1G003740	223.55	1.04794	0.19619	5.34142	9.22227e-08	1.84097e-07
CtYH1G003680	984.555	7.45527	0.580011	12.8537	8.20228e-38	5.82426e-36	CtYH1G003750	1211.82	-3.11173	0.0925706	-33.6146	1.02535e-247	2.03597e-246	CtYH1G004520	8530.99	1.10952	0.195011	5.68954	1.27383e-08	5.98084e-08	CtYH1G003750	1211.82	-3.11173	0.0925706	-33.6146	1.02535e-247	2.03597e-246
CtYH1G003670	613.194	-2.23328	0.386981	-5.77103	7.87863e-09	3.9062e-08	CtYH1G003770	47.8292	-2.24201	0.536536	-4.17868	2.9321e-05	5.1575e-05	CtYH1G004620	15508.8	2.05078	0.299683	6.84317	7.74599e-12	4.90499e-11	CtYH1G003770	47.8292	-2.24201	0.536536	-4.17868	2.9321e-05	5.1575e-05
CtYH1G003710	294.604	3.69192	0.319506	11.5551	6.95767e-31	3.07373e-29	CtYH1G003800	566.74	-2.88323	0.122876	-23.4645	9.39774e-122	9.1012e-121	CtYH1G004670	2.54524	4.64759	2.12059	2.19165	0.028405	0.0525599	CtYH1G003800	566.74	-2.88323	0.122876	-23.4645	9.39774e-122	9.1012e-121
CtYH1G003690	790.441	-3.26435	0.296596	-11.006	3.57343e-28	1.28553e-26	CtYH1G003860	193.755	-4.6139	0.274284	-16.8216	1.69485e-63	9.7272e-63	CtYH1G004730	1101.97	1.85654	0.216107	8.59085	8.63269e-18	8.3757e-17	CtYH1G003860	193.755	-4.6139	0.274284	-16.8216	1.69485e-63	9.7272e-63
CtYH1G003750	1349.36	1.53303	0.301904	5.07789	3.8165e-07	1.50666e-06	CtYH1G003890	477.59	-1.55059	0.149766	-10.3534	4.0403e-25	1.32465e-24	CtYH1G004770	558.149	-2.3366	0.188741	-12.3799	3.35849e-35	7.13678e-34	CtYH1G003890	477.59	-1.55059	0.149766	-10.3534	4.0403e-25	1.32465e-24
CtYH1G003770	25.6839	2.87611	0.754872	3.81007	0.000138929	0.000374971	CtYH1G003900	58.9777	2.62973	0.39284	6.69414	2.16951e-11	5.00172e-11	CtYH1G004760	29113.4	1.63158	0.300569	5.4283	5.68935e-08	2.4938e-07	CtYH1G003900	58.9777	2.62973	0.39284	6.69414	2.16951e-11	5.00172e-11
CtYH1G003790	427.665	-1.07711	0.257064	-4.19006	2.78883e-05	8.43709e-05	CtYH1G003930	23.7202	2.89723	0.663299	4.36791	1.25441e-05	2.25392e-05	CtYH1G004800	645.893	2.92283	0.430359	6.79162	1.10883e-11	6.93933e-11	CtYH1G003930	23.7202	2.89723	0.663299	4.36791	1.25441e-05	2.25392e-05
CtYH1G003830	1023.39	1.05465	0.205758	5.12569	2.96456e-07	1.18709e-06	CtYH1G004010	137.979	-1.28142	0.224066	-5.71894	1.07189e-08	2.23205e-08	CtYH1G004850	1669.09	-4.17564	0.364557	-11.454	2.24563e-30	3.98765e-29	CtYH1G004010	137.979	-1.28142	0.224066	-5.71894	1.07189e-08	2.23205e-08
CtYH1G003880	1048.19	2.34518	0.409762	5.72329	1.04483e-08	5.11296e-08	CtYH1G004050	884.281	2.14931	0.101251	21.2275	5.32558e-100	4.35256e-99	CtYH1G004880	2942.54	-1.94877	0.298746	-6.52316	6.88409e-11	4.01912e-10	CtYH1G004050	884.281	2.14931	0.101251	21.2275	5.32558e-100	4.35256e-99
CtYH1G003890	1410.12	2.20516	0.276127	7.98604	1.39348e-15	1.52658e-14	CtYH1G004070	1743.53	2.15177	0.0808482	26.6149	4.56012e-156	5.59352e-155	CtYH1G005010	1737.46	-3.88274	0.355178	-10.9318	8.12024e-28	1.29184e-26	CtYH1G004070	1743.53	2.15177	0.0808482	26.6149	4.56012e-156	5.59352e-155
CtYH1G003900	346.252	-3.78809	0.740205	-5.11762	3.09421e-07	1.23536e-06	CtYH1G004100	78548.3	1.87074	0.0558561	33.4922	6.26496e-246	1.22589e-244	CtYH1G005070	1007.79	-2.49907	0.239172	-10.4488	1.48314e-25	2.15812e-24	CtYH1G004100	78548.3	1.87074	0.0558561	33.4922	6.26496e-246	1.22589e-244
CtYH1G003930	18.8058	-2.25247	0.870037	-2.58894	0.00962721	0.0186888	CtYH1G004140	37.8695	-2.18461	0.450182	-4.85273	1.21772e-06	2.30443e-06	CtYH1G005080	2048.97	-1.43447	0.322167	-4.45256	8.48505e-06	2.87003e-05	CtYH1G004140	37.8695	-2.18461	0.450182	-4.85273	1.21772e-06	2.30443e-06
CtYH1G003990	402.722	1.01045	0.309396	3.26588	0.00109124	0.00255281	CtYH1G004130	10328.7	-1.0266	0.0416629	-24.6406	4.63561e-134	4.91222e-133	CtYH1G004900	9850.94	1.79042	0.150622	11.8868	1.38567e-32	2.68001e-31	CtYH1G004130	10328.7	-1.0266	0.0416629	-24.6406	4.63561e-134	4.91222e-133
CtYH1G003920	2107.98	-1.49057	0.257089	-5.79787	6.71642e-09	3.36069e-08	CtYH1G004150	1387.19	1.33957	0.0735885	18.2035	4.83952e-74	3.1208e-73	CtYH1G005120	141.741	4.37986	0.546479	8.0147	1.10408e-15	9.39011e-15	CtYH1G004150	1387.19	1.33957	0.0735885	18.2035	4.83952e-74	3.1208e-73
CtYH1G004040	94.7047	-4.21673	0.877043	-4.80789	1.52529e-06	5.56021e-06	CtYH1G004170	192.246	1.31147	0.209753	6.25247	4.04008e-10	8.8969e-10	CtYH1G005110	11950.6	-3.66552	0.165264	-22.1798	5.3783e-109	8.43793e-107	CtYH1G004170	192.246	1.31147	0.209753	6.25247	4.04008e-10	8.8969e-10
CtYH1G004050	259.752	-3.85664	0.463	-8.32967	8.10666e-17	1.01897e-15	CtYH1G004180	3238.48	-1.25587	0.0620425	-20.2421	4.16681e-91	3.15777e-90	CtYH1G005170	208.023	-1.12227	0.509617	-2.20218	0.0276527	0.0512579	CtYH1G004180	3238.48	-1.25587	0.0620425	-20.2421	4.16681e-91	3.15777e-90
CtYH1G004070	257.962	3.37092	0.544081	6.19562	5.80562e-10	3.35058e-09	CtYH1G004250	41.3972	1.79314	0.408349	4.39119	1.12731e-05	2.03146e-05	CtYH1G005210	7.98093	-4.0602	1.57009	-2.58596	0.0097107	0.0199733	CtYH1G004250	41.3972	1.79314	0.408349	4.39119	1.12731e-05	2.03146e-05
CtYH1G004080	545.312	6.53526	0.91135	7.17097	7.44707e-13	6.08989e-12	CtYH1G004220	4033.77	1.09313	0.0732959	14.914	2.67356e-50	1.30313e-49	CtYH1G005250	3002.54	-7.69178	0.311832	-24.6664	2.45495e-134	6.76717e-132	CtYH1G004220	4033.77	1.09313	0.0732959	14.914	2.67356e-50	1.30313e-49
CtYH1G004100	7441.33	4.74527	0.450601	10.531	6.21712e-26	1.86861e-24	CtYH1G004270	138.317	-1.28625	0.231547	-5.55504	2.77541e-08	5.67669e-08	CtYH1G005270	122.708	2.39233	0.254932	9.3842	6.33988e-21	7.41748e-20	CtYH1G004270	138.317	-1.28625	0.231547	-5.55504	2.77541e-08	5.67669e-08
CtYH1G004110	725.844	1.65712	0.234324	7.07191	1.52818e-12	1.20745e-11	CtYH1G004260	283.911	2.9939	0.179802	16.6511	2.97313e-62	1.68415e-61	CtYH1G005330	162.281	-1.07572	0.386007	-2.78679	0.00532322	0.0115379	CtYH1G004260	283.911	2.9939	0.179802	16.6511	2.97313e-62	1.68415e-61
CtYH1G004120	58057.7	1.56404	0.411808	3.79799	0.000145873	0.000392228	CtYH1G004280	165.504	-3.87605	0.274555	-14.1175	2.9614e-45	1.35419e-44	CtYH1G005380	40.9799	-3.49623	1.00283	-3.48638	0.000489603	0.00128489	CtYH1G004280	165.504	-3.87605	0.274555	-14.1175	2.9614e-45	1.35419e-44
CtYH1G004150	1601.55	1.87072	0.246921	7.57619	3.55863e-14	3.36686e-13	CtYH1G004420	9.26745	-3.15379	1.12546	-2.80223	0.00507511	0.00764717	CtYH1G005420	102.511	1.71472	0.307202	5.58175	2.38112e-08	1.08801e-07	CtYH1G004420	9.26745	-3.15379	1.12546	-2.80223	0.00507511	0.00764717
CtYH1G004160	394.722	-2.00911	0.303401	-6.62197	3.54455e-11	2.39467e-10	CtYH1G004430	587.315	1.46971	0.11355	12.9432	2.56684e-38	1.06169e-37	CtYH1G005440	169.483	-1.10268	0.479976	-2.29737	0.0215975	0.0410715	CtYH1G004430	587.315	1.46971	0.11355	12.9432	2.56684e-38	1.06169e-37
CtYH1G004170	218.1	-3.38631	0.424804	-7.97147	1.56804e-15	1.70816e-14	CtYH1G004450	1123.41	3.06695	0.102001	30.0679	1.27541e-198	2.01142e-197	CtYH1G005460	2887.57	-1.41791	0.224905	-6.30449	2.89146e-10	1.59767e-09	CtYH1G004450	1123.41	3.06695	0.102001	30.0679	1.27541e-198	2.01142e-197
CtYH1G004190	634.752	-2.64469	0.464375	-5.69516	1.23257e-08	5.97773e-08	CtYH1G004460	959.906	1.25433	0.0874923	14.3365	1.2948e-46	6.02137e-46	CtYH1G005470	1680.22	1.84913	0.283532	6.52175	6.94906e-11	4.05385e-10	CtYH1G004460	959.906	1.25433	0.0874923	14.3365	1.2948e-46	6.02137e-46
CtYH1G004180	8236.65	-1.26481	0.339203	-3.72878	0.000192411	0.000508193	CtYH1G004530	13.986	-2.00567	0.712666	-2.81433	0.00488797	0.00737345	CtYH1G005560	8762.23	-2.33284	0.274433	-8.50061	1.88604e-17	1.79159e-16	CtYH1G004530	13.986	-2.00567	0.712666	-2.81433	0.00488797	0.00737345
CtYH1G004250	15.5753	-5.37358	1.74635	-3.07702	0.00209078	0.00464376	CtYH1G004560	50.7322	-2.64812	0.42856	-6.17911	6.44631e-10	1.40909e-09	CtYH1G005630	256.891	1.7701	0.641971	2.75729	0.00582819	0.0125339	CtYH1G004560	50.7322	-2.64812	0.42856	-6.17911	6.44631e-10	1.40909e-09
CtYH1G004220	1058.39	-1.14534	0.205411	-5.57586	2.4631e-08	1.15451e-07	CtYH1G004550	966.101	-1.69538	0.11393	-14.881	4.38025e-50	2.12903e-49	CtYH1G005620	2082.84	-1.00315	0.30555	-3.2831	0.00102673	0.00254867	CtYH1G004550	966.101	-1.69538	0.11393	-14.881	4.38025e-50	2.12903e-49
CtYH1G004230	451.314	1.79115	0.323138	5.54298	2.97361e-08	1.37714e-07	CtYH1G004600	457.927	-1.03457	0.143651	-7.20196	5.93518e-13	1.44004e-12	CtYH1G005700	506.312	-2.92947	0.571872	-5.1226	3.01351e-07	1.22194e-06	CtYH1G004600	457.927	-1.03457	0.143651	-7.20196	5.93518e-13	1.44004e-12
CtYH1G004270	46.7311	4.26456	0.645311	6.60854	3.88139e-11	2.60859e-10	CtYH1G004520	9187.29	-1.6405	0.0497053	-33.0045	7.01093e-239	1.33737e-237	CtYH1G005760	5027.71	-3.31903	0.271638	-12.2186	2.4736e-34	5.12712e-33	CtYH1G004520	9187.29	-1.6405	0.0497053	-33.0045	7.01093e-239	1.33737e-237
CtYH1G004260	165.475	-3.04811	0.679569	-4.48535	7.27947e-06	2.40613e-05	CtYH1G004640	121.438	-2.08955	0.25175	-8.30009	1.0403e-16	2.79599e-16	CtYH1G005880	204.068	-3.16372	0.496372	-6.37369	1.84528e-10	1.03729e-09	CtYH1G004640	121.438	-2.08955	0.25175	-8.30009	1.0403e-16	2.79599e-16
CtYH1G004330	703.55	6.84083	0.420622	16.2636	1.78911e-59	3.97784e-57	CtYH1G004620	16341.7	-3.38092	0.0602777	-56.0889	0	0	CtYH1G005960	74671.9	-7.14336	0.332196	-21.5034	1.44572e-102	1.9471e-100	CtYH1G004620	16341.7	-3.38092	0.0602777	-56.0889	0	0
CtYH1G004450	226.466	-3.76359	0.567535	-6.63146	3.32376e-11	2.25506e-10	CtYH1G004670	3.03841	-5.14834	1.86786	-2.75628	0.00584635	0.00876064	CtYH1G005990	3435.07	1.28404	0.146843	8.74428	2.24445e-18	2.26093e-17	CtYH1G004670	3.03841	-5.14834	1.86786	-2.75628	0.00584635	0.00876064
CtYH1G004460	292.685	-1.99156	0.373614	-5.33052	9.79294e-08	4.21975e-07	CtYH1G004740	762.934	2.54505	0.128589	19.7922	3.4742e-87	2.54173e-86	CtYH1G006090	1510.98	-4.36058	0.28254	-15.4335	9.74327e-54	3.6938e-52	CtYH1G004740	762.934	2.54505	0.128589	19.7922	3.4742e-87	2.54173e-86
CtYH1G004410	3167.66	-1.52668	0.164526	-9.27926	1.70658e-20	3.08196e-19	CtYH1G004730	1330.31	-1.7799	0.0791744	-22.4808	6.40146e-112	5.73399e-111	CtYH1G006130	1447.76	1.04302	0.455048	2.29211	0.0218992	0.0415996	CtYH1G004730	1330.31	-1.7799	0.0791744	-22.4808	6.40146e-112	5.73399e-111
CtYH1G004510	208.338	1.33266	0.331928	4.01492	5.94665e-05	0.000169989	CtYH1G004760	31827.3	-2.23958	0.054987	-40.7293	0	0	CtYH1G006120	53.7948	1.77129	0.501561	3.53155	0.000413138	0.00109779	CtYH1G004760	31827.3	-2.23958	0.054987	-40.7293	0	0
CtYH1G004600	471.329	2.29019	0.346899	6.6019	4.05924e-11	2.72205e-10	CtYH1G004840	296.05	1.51636	0.16775	9.03936	1.57593e-19	4.54087e-19	CtYH1G006140	17112.7	-2.96266	0.123185	-24.0505	8.24941e-128	2.02764e-125	CtYH1G004840	296.05	1.51636	0.16775	9.03936	1.57593e-19	4.54087e-19
CtYH1G004610	1187.61	2.37087	0.297294	7.97484	1.52578e-15	1.66479e-14	CtYH1G004800	744.331	-3.42922	0.161149	-21.2798	1.7468e-100	1.43239e-99	CtYH1G006190	48827.2	-6.1325	0.33613	-18.2444	2.29075e-74	1.5713e-72	CtYH1G004800	744.331	-3.42922	0.161149	-21.2798	1.7468e-100	1.43239e-99
CtYH1G004640	278.857	2.28526	0.366638	6.23301	4.57561e-10	2.67544e-09	CtYH1G004850	518.265	1.98603	0.124263	15.9825	1.69145e-57	9.00221e-57	CtYH1G006210	3138.39	2.10567	0.260593	8.08031	6.46037e-16	5.56997e-15	CtYH1G004850	518.265	1.98603	0.124263	15.9825	1.69145e-57	9.00221e-57
CtYH1G004670	5.03733	-5.67325	2.32578	-2.43929	0.0147164	0.0273984	CtYH1G004930	10.8505	-2.00121	0.916735	-2.18297	0.0290377	0.0407374	CtYH1G006230	1978.38	-1.31222	0.197723	-6.63667	3.20839e-11	1.92928e-10	CtYH1G004930	10.8505	-2.00121	0.916735	-2.18297	0.0290377	0.0407374
CtYH1G004710	593.246	-1.1469	0.360019	-3.18567	0.00144419	0.00330217	CtYH1G004940	25.9321	-2.19357	0.568093	-3.86129	0.00011279	0.000191463	CtYH1G006250	4993.82	2.32019	0.197493	11.7482	7.21069e-32	1.35984e-30	CtYH1G004940	25.9321	-2.19357	0.568093	-3.86129	0.00011279	0.000191463
CtYH1G004740	463.879	-1.00776	0.40916	-2.46299	0.0137785	0.0258287	CtYH1G004960	864.504	-1.18169	0.0975834	-12.1096	9.39968e-34	3.61355e-33	CtYH1G006240	652.001	-3.16591	0.276785	-11.4381	2.6963e-30	4.77641e-29	CtYH1G004960	864.504	-1.18169	0.0975834	-12.1096	9.39968e-34	3.61355e-33
CtYH1G004770	539.762	1.74325	0.248826	7.00588	2.45433e-12	1.90102e-11	CtYH1G005010	502.054	1.49278	0.14019	10.6483	1.77583e-26	5.99495e-26	CtYH1G006330	127.24	1.16484	0.343986	3.38629	0.000708443	0.00180804	CtYH1G005010	502.054	1.49278	0.14019	10.6483	1.77583e-26	5.99495e-26
CtYH1G004790	435.674	2.6266	0.348698	7.53259	4.97451e-14	4.62418e-13	CtYH1G005030	618.205	-2.30089	0.120158	-19.1489	9.89111e-82	6.863e-81	CtYH1G006310	2120.15	-1.04023	0.521393	-1.99509	0.0460329	0.0810059	CtYH1G005030	618.205	-2.30089	0.120158	-19.1489	9.89111e-82	6.863e-81
CtYH1G004840	189.057	-2.00311	0.437387	-4.57971	4.65611e-06	1.57931e-05	CtYH1G004900	11526	-1.92136	0.0516366	-37.2093	4.82151e-303	1.20684e-301	CtYH1G006390	4898.83	-2.56634	0.228783	-11.2174	3.351e-29	5.66081e-28	CtYH1G004900	11526	-1.92136	0.0516366	-37.2093	4.82151e-303	1.20684e-301
CtYH1G004800	12048.9	-7.16251	0.336466	-21.2875	1.48302e-100	1.14934e-97	CtYH1G005120	172.737	-3.83374	0.273824	-14.0007	1.54307e-44	6.99667e-44	CtYH1G006520	4444.11	-1.24472	0.295865	-4.20704	2.58737e-05	8.21999e-05	CtYH1G005120	172.737	-3.83374	0.273824	-14.0007	1.54307e-44	6.99667e-44
CtYH1G004880	3058.42	2.20203	0.292822	7.52005	5.47572e-14	5.06579e-13	CtYH1G005150	1658.24	2.23751	0.0843908	26.5137	6.74371e-155	8.19718e-154	CtYH1G006530	29.4087	-1.83188	0.563772	-3.24933	0.00115679	0.00284399	CtYH1G005150	1658.24	2.23751	0.0843908	26.5137	6.74371e-155	8.19718e-154
CtYH1G004890	2392.72	-1.6491	0.199902	-8.24954	1.59007e-16	1.9272e-15	CtYH1G005270	144.558	-2.51262	0.242357	-10.3674	3.48771e-25	1.14526e-24	CtYH1G006510	3314.08	1.34671	0.268426	5.01705	5.24701e-07	2.07148e-06	CtYH1G005270	144.558	-2.51262	0.242357	-10.3674	3.48771e-25	1.14526e-24
CtYH1G004960	200.191	11.2063	2.27817	4.91897	8.70013e-07	3.2722e-06	CtYH1G005340	7792.37	-1.18144	0.0439811	-26.8625	6.02494e-159	7.52762e-158	CtYH1G006640	729.769	-1.52226	0.16947	-8.98248	2.64734e-19	2.81381e-18	CtYH1G005340	7792.37	-1.18144	0.0439811	-26.8625	6.02494e-159	7.52762e-158
CtYH1G005010	692.25	4.75804	0.712734	6.67576	2.45953e-11	1.69672e-10	CtYH1G005380	32.8707	2.86291	0.666761	4.29375	1.75677e-05	3.13184e-05	CtYH1G006540	16.7123	-2.59744	1.01903	-2.54893	0.0108055	0.0219951	CtYH1G005380	32.8707	2.86291	0.666761	4.29375	1.75677e-05	3.13184e-05
CtYH1G005050	113.111	2.77048	0.831536	3.33176	0.000862992	0.00205465	CtYH1G005390	37.8533	1.12164	0.433076	2.58993	0.00959954	0.0140984	CtYH1G006680	15.4315	-7.55088	1.96097	-3.85058	0.000117839	0.000339652	CtYH1G005390	37.8533	1.12164	0.433076	2.58993	0.00959954	0.0140984
CtYH1G005030	340.541	4.6059	0.537258	8.57297	1.00847e-17	1.39994e-16	CtYH1G005370	4878.56	1.93193	0.0481556	40.1186	0	0	CtYH1G006710	13.7306	-7.38255	1.58453	-4.65915	3.17524e-06	1.13177e-05	CtYH1G005370	4878.56	1.93193	0.0481556	40.1186	0	0
CtYH1G005070	727.181	2.2546	0.447859	5.03417	4.79931e-07	1.86747e-06	CtYH1G005460	1352.37	-1.18011	0.0818961	-14.4098	4.48849e-47	2.10154e-46	CtYH1G006700	41.4519	-5.75944	1.00796	-5.71395	1.10381e-08	5.20908e-08	CtYH1G005460	1352.37	-1.18011	0.0818961	-14.4098	4.48849e-47	2.10154e-46
CtYH1G005080	1179.64	1.05604	0.232167	4.54861	5.40022e-06	1.81715e-05	CtYH1G005470	1750.03	-3.11829	0.0809546	-38.5191	0	0	CtYH1G006720	13.841	-2.88561	1.06721	-2.70389	0.00685325	0.0145359	CtYH1G005470	1750.03	-3.11829	0.0809546	-38.5191	0	0
CtYH1G005110	8115.41	6.40393	0.452431	14.1545	1.75221e-45	1.95591e-43	CtYH1G005480	1800.96	1.85803	0.0753242	24.6671	2.41058e-134	2.56268e-133	CtYH1G006770	14.9951	-3.95583	1.81236	-2.1827	0.0290581	0.0536204	CtYH1G005480	1800.96	1.85803	0.0753242	24.6671	2.41058e-134	2.56268e-133
CtYH1G005100	1519.8	1.68572	0.270531	6.23117	4.62972e-10	2.70649e-09	CtYH1G005580	7170.55	-2.01535	0.0454315	-44.3601	0	0	CtYH1G006790	7.88133	6.27897	1.55317	4.04268	5.28441e-05	0.000160354	CtYH1G005580	7170.55	-2.01535	0.0454315	-44.3601	0	0
CtYH1G005170	90.1396	2.22058	0.658562	3.37186	0.000746611	0.00179936	CtYH1G005670	2231.24	1.17909	0.0708697	16.6374	3.73256e-62	2.11271e-61	CtYH1G006800	265.583	2.79493	0.480185	5.82052	5.86644e-09	2.84824e-08	CtYH1G005670	2231.24	1.17909	0.0708697	16.6374	3.73256e-62	2.11271e-61
CtYH1G005160	410.108	-3.27957	0.497878	-6.5871	4.48505e-11	2.98765e-10	CtYH1G005700	103.092	-1.08603	0.261155	-4.15856	3.20257e-05	5.62088e-05	CtYH1G006840	602.823	-1.80485	0.209905	-8.5984	8.08344e-18	7.85572e-17	CtYH1G005700	103.092	-1.08603	0.261155	-4.15856	3.20257e-05	5.62088e-05
CtYH1G005200	40.6515	-4.34925	1.35347	-3.2134	0.00131174	0.00302404	CtYH1G005750	362.704	1.60108	0.153937	10.4009	2.4562e-25	8.08782e-25	CtYH1G006910	211.594	2.21447	0.418096	5.29656	1.18007e-07	5.02107e-07	CtYH1G005750	362.704	1.60108	0.153937	10.4009	2.4562e-25	8.08782e-25
CtYH1G005210	24.269	-1.9441	0.991636	-1.9605	0.0499378	0.0821394	CtYH1G005740	194.454	1.19921	0.189511	6.32792	2.48487e-10	5.52097e-10	CtYH1G006950	3064.51	1.1819	0.418683	2.82289	0.00475925	0.0104058	CtYH1G005740	194.454	1.19921	0.189511	6.32792	2.48487e-10	5.52097e-10
CtYH1G005180	1933.69	-1.75375	0.277639	-6.31667	2.67256e-10	1.61347e-09	CtYH1G005800	1098.85	-4.14406	0.112298	-36.9024	4.23072e-298	1.03105e-296	CtYH1G006880	416.389	1.30744	0.379233	3.4476	0.000565599	0.00146787	CtYH1G005800	1098.85	-4.14406	0.112298	-36.9024	4.23072e-298	1.03105e-296
CtYH1G005250	1875.69	6.76332	0.642299	10.5299	6.29289e-26	1.88822e-24	CtYH1G005810	347.466	-2.21345	0.186489	-11.8691	1.71381e-32	6.46168e-32	CtYH1G006890	68.9183	-1.30031	0.500977	-2.59554	0.00944425	0.019481	CtYH1G005810	347.466	-2.21345	0.186489	-11.8691	1.71381e-32	6.46168e-32
CtYH1G005280	93.7966	-9.89283	1.41644	-6.98427	2.86347e-12	2.19971e-11	CtYH1G005880	104.81	1.71749	0.274608	6.25433	3.99227e-10	8.7962e-10	CtYH1G006960	1242.58	1.20062	0.114038	10.5283	6.40062e-26	9.44877e-25	CtYH1G005880	104.81	1.71749	0.274608	6.25433	3.99227e-10	8.7962e-10
CtYH1G005270	133.639	-1.69078	0.404418	-4.18076	2.90531e-05	8.76016e-05	CtYH1G005870	2195.2	1.01059	0.0632532	15.9769	1.85183e-57	9.84869e-57	CtYH1G006970	432.27	-2.02634	0.271409	-7.466	8.26694e-14	6.13417e-13	CtYH1G005870	2195.2	1.01059	0.0632532	15.9769	1.85183e-57	9.84869e-57
CtYH1G005330	119.67	1.46166	0.53998	2.70688	0.00679191	0.0136074	CtYH1G005960	5694.15	3.01791	0.0829705	36.3732	1.12867e-289	2.65443e-288	CtYH1G007010	1127.1	1.81532	0.221587	8.19235	2.56168e-16	2.26693e-15	CtYH1G005960	5694.15	3.01791	0.0829705	36.3732	1.12867e-289	2.65443e-288
CtYH1G005300	557.915	-1.64622	0.235405	-6.99313	2.68819e-12	2.0721e-11	CtYH1G006010	4.20288	-3.005	1.35574	-2.2165	0.0266572	0.0375347	CtYH1G007050	1961.17	1.10615	0.174048	6.35543	2.07841e-10	1.16435e-09	CtYH1G006010	4.20288	-3.005	1.35574	-2.2165	0.0266572	0.0375347
CtYH1G005260	3991.16	-1.09631	0.235034	-4.66448	3.09402e-06	1.07818e-05	CtYH1G006020	1235.94	-1.7212	0.08482	-20.2924	1.50067e-91	1.14107e-90	CtYH1G007090	20.5821	1.25774	0.578768	2.17313	0.0297706	0.0547604	CtYH1G006020	1235.94	-1.7212	0.08482	-20.2924	1.50067e-91	1.14107e-90
CtYH1G005350	1371.57	1.56584	0.324707	4.82231	1.41904e-06	5.19594e-06	CtYH1G005990	12085.4	1.65951	0.0541626	30.6394	3.65795e-206	6.02248e-205	CtYH1G007100	4823.75	-1.50785	0.0992094	-15.1986	3.6109e-52	1.3084e-50	CtYH1G005990	12085.4	1.65951	0.0541626	30.6394	3.65795e-206	6.02248e-205
CtYH1G005400	801.863	-1.65793	0.220029	-7.53507	4.88086e-14	4.54492e-13	CtYH1G006050	847.194	-1.03915	0.100131	-10.3779	3.12627e-25	1.02748e-24	CtYH1G007120	465.392	-3.06223	0.250715	-12.214	2.61695e-34	5.41662e-33	CtYH1G006050	847.194	-1.03915	0.100131	-10.3779	3.12627e-25	1.02748e-24
CtYH1G005370	14396	-4.64218	0.300548	-15.4457	8.05953e-54	1.48717e-51	CtYH1G006090	346.622	1.65171	0.162793	10.1461	3.45003e-24	1.10936e-23	CtYH1G007200	880.891	1.19855	0.247407	4.84445	1.26964e-06	4.76258e-06	CtYH1G006090	346.622	1.65171	0.162793	10.1461	3.45003e-24	1.10936e-23
CtYH1G005440	470.977	-1.48478	0.34437	-4.31158	1.62089e-05	5.0911e-05	CtYH1G006130	1207.76	-4.70247	0.118257	-39.7646	0	0	CtYH1G007130	102.939	1.3416	0.314012	4.27246	1.93325e-05	6.23847e-05	CtYH1G006130	1207.76	-4.70247	0.118257	-39.7646	0	0
CtYH1G005460	2355.61	2.875	0.321934	8.9304	4.24457e-19	6.71727e-18	CtYH1G006140	3352.47	-1.17175	0.084826	-13.8136	2.11039e-43	9.43028e-43	CtYH1G007160	309.279	1.16328	0.267244	4.35286	1.3437e-05	4.43118e-05	CtYH1G006140	3352.47	-1.17175	0.084826	-13.8136	2.11039e-43	9.43028e-43
CtYH1G005470	766.366	2.93445	0.387847	7.56598	3.84955e-14	3.63323e-13	CtYH1G006170	3500.37	2.24959	0.0664977	33.8296	7.23863e-251	1.45195e-249	CtYH1G007190	83.6164	-2.38932	0.487738	-4.89879	9.64308e-07	3.67756e-06	CtYH1G006170	3500.37	2.24959	0.0664977	33.8296	7.23863e-251	1.45195e-249
CtYH1G005510	163.501	2.36354	0.470279	5.02583	5.01258e-07	1.94515e-06	CtYH1G006180	1727.1	1.01987	0.0774172	13.1737	1.24348e-39	5.24965e-39	CtYH1G007260	95.087	3.13422	0.309443	10.1286	4.12615e-24	5.64213e-23	CtYH1G006180	1727.1	1.01987	0.0774172	13.1737	1.24348e-39	5.24965e-39
CtYH1G005480	1143.66	-1.28663	0.236722	-5.43521	5.47333e-08	2.44225e-07	CtYH1G006210	3431.87	-2.95235	0.100394	-29.4075	4.40963e-190	6.6225e-189	CtYH1G007270	410.923	-8.58784	1.57722	-5.44494	5.18234e-08	2.28378e-07	CtYH1G006210	3431.87	-2.95235	0.100394	-29.4075	4.40963e-190	6.6225e-189
CtYH1G005560	4317.9	3.59282	0.474686	7.56882	3.76627e-14	3.55586e-13	CtYH1G006250	5407.65	-3.48978	0.0797172	-43.7771	0	0	CtYH1G007280	1194.73	-2.71436	0.144705	-18.7578	1.67135e-78	1.25436e-76	CtYH1G006250	5407.65	-3.48978	0.0797172	-43.7771	0	0
CtYH1G005580	6985.99	1.1825	0.254189	4.65204	3.28661e-06	1.14001e-05	CtYH1G006260	140.73	-2.15975	0.232022	-9.30841	1.29758e-20	3.8344e-20	CtYH1G007380	439.486	-1.63086	0.351406	-4.64097	3.46776e-06	1.22979e-05	CtYH1G006260	140.73	-2.15975	0.232022	-9.30841	1.29758e-20	3.8344e-20
CtYH1G005600	514.484	1.41865	0.235438	6.02559	1.68493e-09	9.12434e-09	CtYH1G006240	250.691	1.14669	0.161165	7.11499	1.1192e-12	2.68991e-12	CtYH1G007470	2668.88	1.11758	0.212971	5.24759	1.54102e-07	6.45815e-07	CtYH1G006240	250.691	1.14669	0.161165	7.11499	1.1192e-12	2.68991e-12
CtYH1G005630	29.0354	5.27675	1.57079	3.3593	0.000781391	0.00187635	CtYH1G006290	3649.08	-1.81578	0.0513904	-35.3331	1.82162e-273	3.98627e-272	CtYH1G007510	252.608	-6.22613	0.689984	-9.02359	1.82022e-19	1.95156e-18	CtYH1G006290	3649.08	-1.81578	0.0513904	-35.3331	1.82162e-273	3.98627e-272
CtYH1G005620	2223.22	1.41449	0.272638	5.18816	2.12385e-07	8.68922e-07	CtYH1G006330	132.29	-1.9426	0.242592	-8.00767	1.16904e-15	3.06271e-15	CtYH1G007550	64.6284	-1.37547	0.388896	-3.53687	0.000404903	0.00107863	CtYH1G006330	132.29	-1.9426	0.242592	-8.00767	1.16904e-15	3.06271e-15
CtYH1G005650	545.564	-1.07944	0.251679	-4.28896	1.7951e-05	5.59678e-05	CtYH1G006350	1449.59	1.28306	0.0845762	15.1705	5.54779e-52	2.76464e-51	CtYH1G007560	8864.98	-4.40571	0.133182	-33.0805	5.67278e-240	1.39432e-236	CtYH1G006350	1449.59	1.28306	0.0845762	15.1705	5.54779e-52	2.76464e-51
CtYH1G005700	1346.8	-2.67646	0.558993	-4.788	1.68455e-06	6.10141e-06	CtYH1G006370	410.593	-1.29921	0.140079	-9.27481	1.77934e-20	5.24443e-20	CtYH1G007580	114.463	1.32912	0.375922	3.53562	0.00040682	0.00108315	CtYH1G006370	410.593	-1.29921	0.140079	-9.27481	1.77934e-20	5.24443e-20
CtYH1G005750	89.981	1.41962	0.521908	2.72005	0.00652717	0.0131148	CtYH1G006410	39.3483	-1.142	0.426403	-2.67821	0.00740164	0.0109811	CtYH1G007590	84.3964	2.23966	0.620737	3.60808	0.000308477	0.000837955	CtYH1G006410	39.3483	-1.142	0.426403	-2.67821	0.00740164	0.0109811
CtYH1G005770	191.451	1.62158	0.398957	4.06456	4.81239e-05	0.00013976	CtYH1G006420	216.278	-2.69171	0.211999	-12.6968	6.15606e-37	2.49395e-36	CtYH1G007600	687.524	-1.47981	0.134321	-11.017	3.1652e-28	5.14367e-27	CtYH1G006420	216.278	-2.69171	0.211999	-12.6968	6.15606e-37	2.49395e-36
CtYH1G005800	835.396	4.00528	0.406039	9.86428	5.94624e-23	1.35997e-21	CtYH1G006490	4.03272	-5.55895	1.99378	-2.78815	0.00530106	0.00797259	CtYH1G007690	18721.1	-1.0988	0.241307	-4.55354	5.27519e-06	1.82812e-05	CtYH1G006490	4.03272	-5.55895	1.99378	-2.78815	0.00530106	0.00797259
CtYH1G005810	194.31	1.31227	0.530874	2.4719	0.0134396	0.0252573	CtYH1G006520	7896.57	2.00651	0.0567393	35.3637	6.17588e-274	1.35348e-272	CtYH1G007720	366.916	-1.49148	0.15354	-9.71392	2.63022e-22	3.32099e-21	CtYH1G006520	7896.57	2.00651	0.0567393	35.3637	6.17588e-274	1.35348e-272
CtYH1G005760	5726.63	2.40073	0.353788	6.78578	1.15465e-11	8.30764e-11	CtYH1G006530	105.549	3.67191	0.347733	10.5596	4.58713e-26	1.53506e-25	CtYH1G007800	63.2508	-5.50699	1.42357	-3.86844	0.000109533	0.000317138	CtYH1G006530	105.549	3.67191	0.347733	10.5596	4.58713e-26	1.53506e-25
CtYH1G005840	147.793	4.57541	0.620445	7.3744	1.65092e-13	1.45017e-12	CtYH1G006610	56.2937	1.35521	0.354137	3.8268	0.000129822	0.000219494	CtYH1G007880	1271.84	3.16085	0.124645	25.3589	7.17639e-142	2.22808e-139	CtYH1G006610	56.2937	1.35521	0.354137	3.8268	0.000129822	0.000219494
CtYH1G005880	73.878	3.02184	0.746054	4.05043	5.11235e-05	0.000147917	CtYH1G006620	90.0682	-3.40714	0.325588	-10.4646	1.25656e-25	4.16963e-25	CtYH1G008000	179.57	-1.70256	0.33019	-5.1563	2.51875e-07	1.02967e-06	CtYH1G006620	90.0682	-3.40714	0.325588	-10.4646	1.25656e-25	4.16963e-25
CtYH1G005930	5759.57	-1.98325	0.353535	-5.60978	2.02587e-08	9.58682e-08	CtYH1G006640	1357.95	2.3335	0.0960717	24.2892	2.55242e-130	2.64319e-129	CtYH1G008060	1483.18	1.00035	0.370764	2.69809	0.0069739	0.0147692	CtYH1G006640	1357.95	2.3335	0.0960717	24.2892	2.55242e-130	2.64319e-129
CtYH1G005980	88.1876	2.92652	0.551859	5.30302	1.139e-07	4.8547e-07	CtYH1G006540	17.5691	2.38184	0.79431	2.99863	0.00271198	0.00417768	CtYH1G008070	696.536	-2.1441	0.289422	-7.40823	1.27995e-13	9.38172e-13	CtYH1G006540	17.5691	2.38184	0.79431	2.99863	0.00271198	0.00417768
CtYH1G005960	31717	9.62897	0.788174	12.2168	2.52841e-34	1.49418e-32	CtYH1G006550	6858.51	2.35907	0.0585301	40.3053	0	0	CtYH1G008100	53.8183	1.24281	0.468057	2.65525	0.00792493	0.0166088	CtYH1G006550	6858.51	2.35907	0.0585301	40.3053	0	0
CtYH1G005970	1614.2	1.1613	0.211291	5.49619	3.88075e-08	1.7659e-07	CtYH1G006690	20.3851	1.5007	0.569886	2.63334	0.00845499	0.0124744	CtYH1G008160	10.8842	-2.35741	1.06562	-2.21224	0.0269502	0.0500723	CtYH1G006690	20.3851	1.5007	0.569886	2.63334	0.00845499	0.0124744
CtYH1G006030	400.359	-1.0125	0.258806	-3.9122	9.1461e-05	0.000253928	CtYH1G006650	49.723	-3.83446	0.477888	-8.02377	1.02546e-15	2.68965e-15	CtYH1G008180	820.984	-1.10325	0.124284	-8.87686	6.87724e-19	7.16258e-18	CtYH1G006650	49.723	-3.83446	0.477888	-8.02377	1.02546e-15	2.68965e-15
CtYH1G005990	9182.18	-3.77403	0.454865	-8.29702	1.06758e-16	1.32714e-15	CtYH1G006710	17.0394	7.43918	1.32767	5.60319	2.10446e-08	4.32709e-08	CtYH1G008190	1225.3	-2.08039	0.44764	-4.64747	3.36036e-06	1.19371e-05	CtYH1G006710	17.0394	7.43918	1.32767	5.60319	2.10446e-08	4.32709e-08
CtYH1G006090	1556.77	6.2648	0.402393	15.5689	1.18466e-54	2.26295e-52	CtYH1G006790	10.1699	-3.60659	1.09547	-3.29227	0.000993819	0.00157929	CtYH1G008260	404.401	1.02586	0.278777	3.67987	0.000233354	0.000645241	CtYH1G006790	10.1699	-3.60659	1.09547	-3.29227	0.000993819	0.00157929
CtYH1G006130	509.742	12.5546	1.28748	9.75133	1.8207e-22	3.97316e-21	CtYH1G006800	1048.35	1.47657	0.0965522	15.293	8.51157e-53	4.28417e-52	CtYH1G008280	9226.18	2.3255	0.175049	13.2848	2.83459e-40	7.13363e-39	CtYH1G006800	1048.35	1.47657	0.0965522	15.293	8.51157e-53	4.28417e-52
CtYH1G006140	15020.5	7.72555	0.56682	13.6296	2.66924e-42	2.49666e-40	CtYH1G006860	65.9813	1.83241	0.36144	5.06974	3.98354e-07	7.73797e-07	CtYH1G008270	7622.02	-3.14486	0.137687	-22.8406	1.81169e-115	3.29851e-113	CtYH1G006860	65.9813	1.83241	0.36144	5.06974	3.98354e-07	7.73797e-07
CtYH1G006100	2361.82	-1.6219	0.309656	-5.23776	1.62539e-07	6.78497e-07	CtYH1G006830	928.736	-1.527	0.0905357	-16.8663	7.96385e-64	4.58848e-63	CtYH1G008320	1805.1	1.20646	0.111391	10.8309	2.45796e-27	3.83585e-26	CtYH1G006830	928.736	-1.527	0.0905357	-16.8663	7.96385e-64	4.58848e-63
CtYH1G006170	1209.68	-1.35476	0.383418	-3.53337	0.000410297	0.00102868	CtYH1G006840	598.928	1.45532	0.140088	10.3886	2.79358e-25	9.18853e-25	CtYH1G008440	37.1541	-3.15473	0.89591	-3.52126	0.000429508	0.00113822	CtYH1G006840	598.928	1.45532	0.140088	10.3886	2.79358e-25	9.18853e-25
CtYH1G006190	17097	7.27797	0.642169	11.3334	8.96401e-30	3.58099e-28	CtYH1G006910	212.917	-5.34286	0.308392	-17.3249	3.05244e-67	1.82665e-66	CtYH1G008350	6245.43	-2.36849	0.474953	-4.98679	6.13899e-07	2.40496e-06	CtYH1G006910	212.917	-5.34286	0.308392	-17.3249	3.05244e-67	1.82665e-66
CtYH1G006180	1984.55	-2.10032	0.251727	-8.34365	7.20337e-17	9.1134e-16	CtYH1G006950	2607.5	-5.18552	0.19646	-26.3949	1.5699e-153	1.88886e-152	CtYH1G008450	2409.51	-3.24803	0.289129	-11.2338	2.78112e-29	4.7089e-28	CtYH1G006950	2607.5	-5.18552	0.19646	-26.3949	1.5699e-153	1.88886e-152
CtYH1G006230	1311.83	1.4068	0.330144	4.26117	2.0336e-05	6.28048e-05	CtYH1G006890	99.3188	1.66839	0.266791	6.25352	4.01295e-10	8.83978e-10	CtYH1G008460	602.502	-1.36569	0.141608	-9.64416	5.20356e-22	6.49235e-21	CtYH1G006890	99.3188	1.66839	0.266791	6.25352	4.01295e-10	8.83978e-10
CtYH1G006250	1166.25	2.71226	0.414382	6.54531	5.93725e-11	3.89357e-10	CtYH1G006960	1340.29	-1.74993	0.0787892	-22.2103	2.73069e-109	2.39733e-108	CtYH1G008520	818.531	-1.82648	0.253766	-7.19752	6.13196e-13	4.25758e-12	CtYH1G006960	1340.29	-1.74993	0.0787892	-22.2103	2.73069e-109	2.39733e-108
CtYH1G006260	99.5783	4.24405	1.12554	3.77069	0.000162799	0.000434596	CtYH1G007010	1271.28	-2.22623	0.095811	-23.2357	1.98561e-119	1.88713e-118	CtYH1G008560	469.984	1.10522	0.226984	4.86917	1.12068e-06	4.24157e-06	CtYH1G007010	1271.28	-2.22623	0.095811	-23.2357	1.98561e-119	1.88713e-118
CtYH1G006290	2361.9	1.90019	0.256929	7.3958	1.40559e-13	1.24277e-12	CtYH1G007020	2940.01	1.32366	0.0583359	22.6903	5.58059e-114	5.08336e-113	CtYH1G008550	3336.19	4.85093	0.176453	27.4913	2.22794e-166	1.39815e-163	CtYH1G007020	2940.01	1.32366	0.0583359	22.6903	5.58059e-114	5.08336e-113
CtYH1G006320	606.275	-1.13927	0.335073	-3.40006	0.000673707	0.00163528	CtYH1G007050	2080.93	-1.7262	0.0716485	-24.0926	2.99018e-128	3.05481e-127	CtYH1G008580	51915.2	-2.27549	0.301362	-7.5507	4.3291e-14	3.28244e-13	CtYH1G007050	2080.93	-1.7262	0.0716485	-24.0926	2.99018e-128	3.05481e-127
CtYH1G006350	1756.54	-1.86342	0.242378	-7.68809	1.49344e-14	1.47094e-13	CtYH1G007060	2929.29	1.26427	0.0610769	20.6996	3.49438e-95	2.73867e-94	CtYH1G008620	13.8766	-7.39712	1.61759	-4.57292	4.80981e-06	1.6763e-05	CtYH1G007060	2929.29	1.26427	0.0610769	20.6996	3.49438e-95	2.73867e-94
CtYH1G006370	899.766	1.5642	0.341654	4.57833	4.68706e-06	1.58901e-05	CtYH1G007090	106.11	2.36033	0.271358	8.69823	3.37097e-18	9.40526e-18	CtYH1G008660	145.501	-1.23205	0.324435	-3.79753	0.000146146	0.000415917	CtYH1G007090	106.11	2.36033	0.271358	8.69823	3.37097e-18	9.40526e-18
CtYH1G006390	3917.05	3.33404	0.38895	8.57191	1.01778e-17	1.41214e-16	CtYH1G007080	396.401	-1.80471	0.146122	-12.3506	4.83207e-35	1.90008e-34	CtYH1G008740	22.0143	-1.43411	0.631303	-2.27166	0.0231071	0.0435881	CtYH1G007080	396.401	-1.80471	0.146122	-12.3506	4.83207e-35	1.90008e-34
CtYH1G006420	398.582	3.23347	0.689899	4.68687	2.77417e-06	9.71711e-06	CtYH1G007120	203.952	1.2839	0.20468	6.27271	3.54806e-10	7.83381e-10	CtYH1G008780	6090.18	-2.15375	0.357029	-6.03242	1.61517e-09	8.29957e-09	CtYH1G007120	203.952	1.2839	0.20468	6.27271	3.54806e-10	7.83381e-10
CtYH1G006470	577.74	-1.74345	0.278564	-6.2587	3.882e-10	2.2946e-09	CtYH1G007200	2634.93	1.37784	0.0663264	20.7737	7.4869e-96	5.90057e-95	CtYH1G008810	30.7341	-6.66182	1.40424	-4.74408	2.0946e-06	7.62625e-06	CtYH1G007200	2634.93	1.37784	0.0663264	20.7737	7.4869e-96	5.90057e-95
CtYH1G006480	856.436	1.08062	0.235142	4.59559	4.31517e-06	1.47176e-05	CtYH1G007180	28.0355	1.36333	0.47728	2.85646	0.00428393	0.00649472	CtYH1G008760	7795	1.4146	0.241736	5.85184	4.86157e-09	2.37798e-08	CtYH1G007180	28.0355	1.36333	0.47728	2.85646	0.00428393	0.00649472
CtYH1G006520	3309.1	4.17747	0.67391	6.19886	5.68732e-10	3.28791e-09	CtYH1G007160	321.558	-1.94207	0.148731	-13.0576	5.74951e-39	2.40295e-38	CtYH1G008860	290.376	-2.51402	0.38064	-6.60471	3.98293e-11	2.37039e-10	CtYH1G007160	321.558	-1.94207	0.148731	-13.0576	5.74951e-39	2.40295e-38
CtYH1G006530	106.161	-2.27026	0.455346	-4.98578	6.1712e-07	2.37236e-06	CtYH1G007190	198.282	3.51493	0.282407	12.4463	1.46425e-35	5.81025e-35	CtYH1G008980	20.3831	-7.95134	1.51761	-5.23937	1.61128e-07	6.73534e-07	CtYH1G007190	198.282	3.51493	0.282407	12.4463	1.46425e-35	5.81025e-35
CtYH1G006600	43.3194	-2.34127	0.82895	-2.82438	0.00473716	0.00979535	CtYH1G007220	101.719	1.37997	0.302818	4.55711	5.18628e-06	9.49866e-06	CtYH1G008970	24.7402	-4.27089	1.50639	-2.83519	0.00457991	0.0100517	CtYH1G007220	101.719	1.37997	0.302818	4.55711	5.18628e-06	9.49866e-06
CtYH1G006540	156.964	-2.66009	0.370062	-7.18823	6.56351e-13	5.39828e-12	CtYH1G007260	132.449	-1.73671	0.233155	-7.44872	9.42533e-14	2.34236e-13	CtYH1G008990	51.6493	1.33554	0.421945	3.16519	0.00154981	0.00372304	CtYH1G007260	132.449	-1.73671	0.233155	-7.44872	9.42533e-14	2.34236e-13
CtYH1G006550	2918.3	-2.18396	0.283613	-7.70048	1.35553e-14	1.34094e-13	CtYH1G007270	12.3187	3.12439	1.04908	2.97823	0.00289918	0.00445725	CtYH1G009050	3.61286	-5.45306	2.16597	-2.51761	0.0118154	0.0238565	CtYH1G007270	12.3187	3.12439	1.04908	2.97823	0.00289918	0.00445725
CtYH1G006680	67.1837	1.99696	0.818195	2.44069	0.0146592	0.0272991	CtYH1G007390	593.431	1.55347	0.127753	12.16	5.07873e-34	1.96135e-33	CtYH1G008950	159.244	1.97925	0.361244	5.47898	4.27776e-08	1.90162e-07	CtYH1G007390	593.431	1.55347	0.127753	12.16	5.07873e-34	1.96135e-33
CtYH1G006690	156.468	-2.46372	0.495352	-4.97368	6.56953e-07	2.5148e-06	CtYH1G007470	2951.01	-1.49917	0.0647912	-23.1385	1.89583e-118	1.78915e-117	CtYH1G009080	23.1093	-1.32363	0.637979	-2.07473	0.0380117	0.0681512	CtYH1G007470	2951.01	-1.49917	0.0647912	-23.1385	1.89583e-118	1.78915e-117
CtYH1G006650	1013.28	-2.83156	0.636987	-4.44524	8.77941e-06	2.86661e-05	CtYH1G007510	80.0591	4.25142	1.0119	4.20142	2.65242e-05	4.67945e-05	CtYH1G009130	242.574	2.38404	0.265603	8.97595	2.80923e-19	2.97944e-18	CtYH1G007510	80.0591	4.25142	1.0119	4.20142	2.65242e-05	4.67945e-05
CtYH1G006720	260.388	-3.92897	0.52077	-7.54453	4.53936e-14	4.24441e-13	CtYH1G007570	1609.38	-1.22125	0.0812032	-15.0394	4.04929e-51	1.99305e-50	CtYH1G009200	28.7687	1.21113	0.604186	2.00457	0.0450093	0.079342	CtYH1G007570	1609.38	-1.22125	0.0812032	-15.0394	4.04929e-51	1.99305e-50
CtYH1G006760	35.2047	2.99633	0.699892	4.28113	1.85943e-05	5.77943e-05	CtYH1G007590	85.4393	-5.15714	0.485337	-10.6259	2.25834e-26	7.60992e-26	CtYH1G009260	2699.74	-1.50432	0.207572	-7.24724	4.25363e-13	2.99572e-12	CtYH1G007590	85.4393	-5.15714	0.485337	-10.6259	2.25834e-26	7.60992e-26
CtYH1G006770	61.2009	1.58424	0.480422	3.29761	0.000975128	0.00230023	CtYH1G007480	8705.33	1.33021	0.0696821	19.0898	3.07181e-81	2.11798e-80	CtYH1G009310	6.36182	-3.70894	1.50903	-2.45783	0.0139778	0.027772	CtYH1G007480	8705.33	1.33021	0.0696821	19.0898	3.07181e-81	2.11798e-80
CtYH1G006950	1031.11	9.00893	0.664332	13.5609	6.83197e-42	6.23964e-40	CtYH1G007660	7847.01	1.63092	0.0485385	33.6006	1.64283e-247	3.25552e-246	CtYH1G009320	6383.49	-1.56784	0.196448	-7.98091	1.45258e-15	1.22656e-14	CtYH1G007660	7847.01	1.63092	0.0485385	33.6006	1.64283e-247	3.25552e-246
CtYH1G006880	292.055	-2.04503	0.284595	-7.18577	6.68296e-13	5.49153e-12	CtYH1G007730	31.7332	-3.66083	0.62618	-5.84629	5.02663e-09	1.06318e-08	CtYH1G009360	1845.85	-1.58276	0.522338	-3.03014	0.00244443	0.00566679	CtYH1G007730	31.7332	-3.66083	0.62618	-5.84629	5.02663e-09	1.06318e-08
CtYH1G006890	87.3791	-1.44639	0.377616	-3.8303	0.000127986	0.000347404	CtYH1G007740	3.52003	-3.37798	1.67268	-2.0195	0.0434354	0.059749	CtYH1G009350	417.503	1.46201	0.442948	3.30064	0.000964646	0.00240631	CtYH1G007740	3.52003	-3.37798	1.67268	-2.0195	0.0434354	0.059749
CtYH1G007010	1875.46	-1.36223	0.41884	-3.25238	0.00114442	0.00266663	CtYH1G007710	1680.75	1.9246	0.0813343	23.6628	8.71352e-124	8.57327e-123	CtYH1G009500	64.9271	5.85515	0.709173	8.2563	1.50255e-16	1.34991e-15	CtYH1G007710	1680.75	1.9246	0.0813343	23.6628	8.71352e-124	8.57327e-123
CtYH1G007020	809.836	-1.21195	0.403714	-3.00199	0.00268222	0.00583909	CtYH1G007800	12.836	2.7885	1.07251	2.59998	0.0093229	0.0137084	CtYH1G009470	3383.11	-4.80744	0.215889	-22.2681	7.52979e-110	1.21361e-107	CtYH1G007800	12.836	2.7885	1.07251	2.59998	0.0093229	0.0137084
CtYH1G007070	493.454	-2.30057	0.422896	-5.44004	5.32688e-08	2.38199e-07	CtYH1G007840	30.3109	1.30624	0.467526	2.79395	0.00520689	0.00783616	CtYH1G009530	204.01	-1.7214	0.237504	-7.24789	4.23317e-13	2.98234e-12	CtYH1G007840	30.3109	1.30624	0.467526	2.79395	0.00520689	0.00783616
CtYH1G007060	4537.46	-2.61744	0.332526	-7.87137	3.50767e-15	3.6679e-14	CtYH1G008000	151.778	1.01111	0.204951	4.93345	8.07894e-07	1.54439e-06	CtYH1G009550	2312.82	-1.69393	0.148885	-11.3775	5.41505e-30	9.4563e-29	CtYH1G008000	151.778	1.01111	0.204951	4.93345	8.07894e-07	1.54439e-06
CtYH1G007080	1848.75	-1.80811	0.352633	-5.12747	2.93669e-07	1.17645e-06	CtYH1G008060	1739.98	-1.07554	0.0811224	-13.2583	4.04153e-40	1.72121e-39	CtYH1G009560	45.365	1.28534	0.439683	2.92335	0.00346292	0.00778793	CtYH1G008060	1739.98	-1.07554	0.0811224	-13.2583	4.04153e-40	1.72121e-39
CtYH1G007100	4007.19	1.32106	0.351124	3.76238	0.000168305	0.000448322	CtYH1G008110	426.916	-3.871	0.178836	-21.6455	6.69774e-104	5.61836e-103	CtYH1G009570	4.652	5.51751	1.83346	3.00935	0.0026181	0.00602817	CtYH1G008110	426.916	-3.871	0.178836	-21.6455	6.69774e-104	5.61836e-103
CtYH1G007200	1416.85	-1.98888	0.31987	-6.21779	5.042e-10	2.93485e-09	CtYH1G008100	645.81	3.73504	0.164986	22.6385	1.8095e-113	1.63868e-112	CtYH1G009590	690.001	-1.08489	0.520589	-2.08398	0.0371624	0.0668071	CtYH1G008100	645.81	3.73504	0.164986	22.6385	1.8095e-113	1.63868e-112
CtYH1G007170	900.245	1.01816	0.304974	3.33853	0.000842233	0.00200936	CtYH1G008130	63.1221	-2.6466	0.360631	-7.33879	2.15534e-13	5.30075e-13	CtYH1G009620	163.662	1.18947	0.352984	3.36977	0.000752305	0.00190892	CtYH1G008130	63.1221	-2.6466	0.360631	-7.33879	2.15534e-13	5.30075e-13
CtYH1G007190	261.866	-2.4502	0.474904	-5.15936	2.478e-07	1.00367e-06	CtYH1G008140	7249	-1.16237	0.0497572	-23.3609	1.06732e-120	1.02359e-119	CtYH1G009610	468.593	-1.66215	0.189874	-8.75399	2.05943e-18	2.07952e-17	CtYH1G008140	7249	-1.16237	0.0497572	-23.3609	1.06732e-120	1.02359e-119
CtYH1G007230	4918.78	-1.73998	0.358926	-4.84776	1.24865e-06	4.60372e-06	CtYH1G008190	1153.63	1.64411	0.103154	15.9384	3.43162e-57	1.81917e-56	CtYH1G009690	395.305	-1.90008	0.193053	-9.84225	7.40385e-23	9.58212e-22	CtYH1G008190	1153.63	1.64411	0.103154	15.9384	3.43162e-57	1.81917e-56
CtYH1G007280	944.585	2.61838	0.392361	6.67339	2.4996e-11	1.72261e-10	CtYH1G008210	2576.14	-1.25403	0.0573968	-21.8484	8.04442e-106	6.8747e-105	CtYH1G009700	829.362	-2.4867	0.197687	-12.579	2.75631e-36	6.0715e-35	CtYH1G008210	2576.14	-1.25403	0.0573968	-21.8484	8.04442e-106	6.8747e-105
CtYH1G007350	1926.37	1.19015	0.331714	3.58789	0.000333366	0.000848507	CtYH1G008260	476.541	-1.08119	0.121636	-8.88873	6.1812e-19	1.75186e-18	CtYH1G009760	288.022	-3.96801	0.830784	-4.77622	1.78624e-06	6.56678e-06	CtYH1G008260	476.541	-1.08119	0.121636	-8.88873	6.1812e-19	1.75186e-18
CtYH1G007340	4900.29	-2.5818	0.265678	-9.71779	2.53226e-22	5.46007e-21	CtYH1G008280	9863.6	-3.74448	0.0567507	-65.9813	0	0	CtYH1G009720	3234.98	2.0631	0.353333	5.83896	5.25278e-09	2.56126e-08	CtYH1G008280	9863.6	-3.74448	0.0567507	-65.9813	0	0
CtYH1G007510	117.051	6.05645	1.22356	4.94986	7.42675e-07	2.82144e-06	CtYH1G008350	1502.09	-2.0442	0.0781657	-26.1521	9.31621e-151	1.1012e-149	CtYH1G009790	930.344	-3.48553	0.249367	-13.9775	2.13849e-44	6.15365e-43	CtYH1G008350	1502.09	-2.0442	0.0781657	-26.1521	9.31621e-151	1.1012e-149
CtYH1G007550	28.147	1.97032	0.837343	2.35306	0.0186194	0.0338484	CtYH1G008510	586.26	-2.94522	0.140078	-21.0256	3.82369e-98	3.07412e-97	CtYH1G009840	27.6069	2.65276	0.709654	3.7381	0.000185414	0.000519846	CtYH1G008510	586.26	-2.94522	0.140078	-21.0256	3.82369e-98	3.07412e-97
CtYH1G007560	6687.63	3.72749	0.455758	8.17866	2.87016e-16	3.37465e-15	CtYH1G008450	1028	1.4617	0.0962937	15.1796	4.82987e-52	2.40891e-51	CtYH1G009880	334.006	2.19241	0.456941	4.79802	1.60238e-06	5.92704e-06	CtYH1G008450	1028	1.4617	0.0962937	15.1796	4.82987e-52	2.40891e-51
CtYH1G007580	115.68	-2.7802	0.368489	-7.54486	4.5278e-14	4.23506e-13	CtYH1G008460	1230.58	2.35709	0.0855154	27.5633	3.0638e-167	4.00556e-166	CtYH1G009940	7796.02	-3.14048	0.121559	-25.8351	3.57695e-147	1.35259e-144	CtYH1G008460	1230.58	2.35709	0.0855154	27.5633	3.0638e-167	4.00556e-166
CtYH1G007480	24722.2	-5.28834	0.366119	-14.4443	2.72252e-47	3.5504e-45	CtYH1G008520	656.245	1.03872	0.115061	9.02756	1.75543e-19	5.05363e-19	CtYH1G009980	949.486	1.75195	0.157813	11.1015	1.23397e-28	2.04242e-27	CtYH1G008520	656.245	1.03872	0.115061	9.02756	1.75543e-19	5.05363e-19
CtYH1G007600	677.288	1.49151	0.314444	4.74332	2.10247e-06	7.50415e-06	CtYH1G008550	4004.62	-4.61627	0.0690669	-66.8376	0	0	CtYH1G009990	4141.55	-2.7353	0.269673	-10.1431	3.55781e-24	4.88082e-23	CtYH1G008550	4004.62	-4.61627	0.0690669	-66.8376	0	0
CtYH1G007630	1558.09	-1.77806	0.231931	-7.66632	1.76995e-14	1.72822e-13	CtYH1G008570	3715.4	-3.03022	0.0667909	-45.3687	0	0	CtYH1G010120	297.484	-3.3586	0.28019	-11.9869	4.16322e-33	8.20817e-32	CtYH1G008570	3715.4	-3.03022	0.0667909	-45.3687	0	0
CtYH1G007690	18650.2	1.63803	0.440916	3.71505	0.000203164	0.000534565	CtYH1G008590	666.323	1.19134	0.114783	10.379	3.08851e-25	1.0153e-24	CtYH1G010140	2624.76	1.19726	0.259793	4.60853	4.05534e-06	1.42582e-05	CtYH1G008590	666.323	1.19134	0.114783	10.379	3.08851e-25	1.0153e-24
CtYH1G007730	54.7421	-2.51073	1.13777	-2.2067	0.027335	0.0479291	CtYH1G008660	77.6579	-1.00881	0.328928	-3.06696	0.0021625	0.00335571	CtYH1G010110	7975.07	1.45674	0.122618	11.8804	1.49718e-32	2.88812e-31	CtYH1G008660	77.6579	-1.00881	0.328928	-3.06696	0.0021625	0.00335571
CtYH1G007720	1135.57	-1.89322	0.237922	-7.95732	1.75799e-15	1.89907e-14	CtYH1G008740	23.3769	1.19755	0.553873	2.16215	0.0306069	0.042821	CtYH1G010180	80.6615	1.8771	0.618311	3.03586	0.00239853	0.00556869	CtYH1G008740	23.3769	1.19755	0.553873	2.16215	0.0306069	0.042821
CtYH1G007710	5384.79	-3.85907	0.342247	-11.2757	1.73053e-29	6.81288e-28	CtYH1G008750	9755.45	-4.04189	0.0613822	-65.848	0	0	CtYH1G010190	2918.2	-2.74339	0.143474	-19.1212	1.68247e-81	1.36331e-79	CtYH1G008750	9755.45	-4.04189	0.0613822	-65.848	0	0
CtYH1G007840	254.162	-3.36267	1.14038	-2.94873	0.00319085	0.00683016	CtYH1G008770	1886.8	1.56523	0.0724889	21.5927	2.10399e-103	1.75893e-102	CtYH1G010250	743.955	1.10274	0.250371	4.40444	1.0606e-05	3.54433e-05	CtYH1G008770	1886.8	1.56523	0.0724889	21.5927	2.10399e-103	1.75893e-102
CtYH1G007960	52.4081	-1.3858	0.696159	-1.99063	0.0465215	0.0772794	CtYH1G008810	483.703	10.4078	1.0266	10.1382	3.74056e-24	1.20135e-23	CtYH1G010260	1653.23	1.7996	0.140296	12.8272	1.15492e-37	2.63452e-36	CtYH1G008810	483.703	10.4078	1.0266	10.1382	3.74056e-24	1.20135e-23
CtYH1G007880	867.088	-2.31954	0.368338	-6.29732	3.0284e-10	1.81737e-09	CtYH1G008820	151.406	4.8727	0.345839	14.0895	4.40658e-45	2.01162e-44	CtYH1G010270	3156.17	-1.83851	0.222152	-8.2759	1.27484e-16	1.1513e-15	CtYH1G008820	151.406	4.8727	0.345839	14.0895	4.40658e-45	2.01162e-44
CtYH1G008050	4634.52	-1.59709	0.248245	-6.43353	1.24675e-10	7.82643e-10	CtYH1G008760	9183.99	-1.4829	0.0404038	-36.7021	6.76447e-295	1.62183e-293	CtYH1G010290	586.908	-1.31885	0.151227	-8.72103	2.75684e-18	2.76199e-17	CtYH1G008760	9183.99	-1.4829	0.0404038	-36.7021	6.76447e-295	1.62183e-293
CtYH1G008110	369.349	3.49322	0.60353	5.78798	7.12369e-09	3.55595e-08	CtYH1G008790	882.183	-1.20255	0.125971	-9.54627	1.34451e-21	4.06985e-21	CtYH1G010330	206.592	-1.83774	0.228516	-8.04207	8.83343e-16	7.55632e-15	CtYH1G008790	882.183	-1.20255	0.125971	-9.54627	1.34451e-21	4.06985e-21
CtYH1G008100	625.631	-4.10917	0.447023	-9.19231	3.84505e-20	6.74188e-19	CtYH1G008840	270.671	2.54756	0.186656	13.6485	2.06203e-42	9.07574e-42	CtYH1G010420	109.418	-2.16217	0.247473	-8.737	2.39374e-18	2.40639e-17	CtYH1G008840	270.671	2.54756	0.186656	13.6485	2.06203e-42	9.07574e-42
CtYH1G008160	248.461	-5.1234	0.760359	-6.73813	1.60437e-11	1.13124e-10	CtYH1G008860	306.978	2.30555	0.173775	13.2675	3.57475e-40	1.52352e-39	CtYH1G010450	89.4546	-2.06432	0.32696	-6.31368	2.72472e-10	1.51063e-09	CtYH1G008860	306.978	2.30555	0.173775	13.2675	3.57475e-40	1.52352e-39
CtYH1G008130	115.944	1.37898	0.462855	2.9793	0.00288909	0.00624186	CtYH1G008830	1849.03	1.00333	0.0701231	14.3082	1.94524e-46	9.01499e-46	CtYH1G010480	1103.9	-1.47269	0.287562	-5.12129	3.03455e-07	1.22945e-06	CtYH1G008830	1849.03	1.00333	0.0701231	14.3082	1.94524e-46	9.01499e-46
CtYH1G008140	7399.02	1.99081	0.315573	6.30855	2.81656e-10	1.69588e-09	CtYH1G008990	55.1299	-2.0012	0.363568	-5.50434	3.7055e-08	7.53685e-08	CtYH1G010530	5227.24	2.81493	0.209162	13.4581	2.7585e-41	7.21935e-40	CtYH1G008990	55.1299	-2.0012	0.363568	-5.50434	3.7055e-08	7.53685e-08
CtYH1G008180	4047.99	-2.97421	0.236111	-12.5967	2.2026e-36	1.46435e-34	CtYH1G008950	196.759	-1.74803	0.201498	-8.67514	4.13043e-18	1.15004e-17	CtYH1G010650	28.4082	2.38271	0.621606	3.83315	0.000126515	0.00036338	CtYH1G008950	196.759	-1.74803	0.201498	-8.67514	4.13043e-18	1.15004e-17
CtYH1G008260	323.216	1.27421	0.390906	3.25963	0.00111556	0.00260409	CtYH1G008960	5293.62	-1.86982	0.054245	-34.4699	2.2672e-260	4.72044e-259	CtYH1G010620	173.6	-1.36083	0.294294	-4.62406	3.76294e-06	1.32952e-05	CtYH1G008960	5293.62	-1.86982	0.054245	-34.4699	2.2672e-260	4.72044e-259
CtYH1G008280	2067.87	5.74741	0.454377	12.649	1.13312e-36	7.70324e-35	CtYH1G009080	30.2252	1.5042	0.488524	3.07908	0.00207642	0.0032272	CtYH1G010710	50.5801	2.03251	0.364643	5.57396	2.49014e-08	1.13589e-07	CtYH1G009080	30.2252	1.5042	0.488524	3.07908	0.00207642	0.0032272
CtYH1G008270	7692.99	1.31308	0.275757	4.76175	1.91921e-06	6.88788e-06	CtYH1G009130	347.999	-1.21114	0.155281	-7.79965	6.20782e-15	1.59279e-14	CtYH1G010580	131.952	-8.19834	0.884679	-9.26703	1.91398e-20	2.1696e-19	CtYH1G009130	347.999	-1.21114	0.155281	-7.79965	6.20782e-15	1.59279e-14
CtYH1G008330	932.485	-1.98341	0.306977	-6.4611	1.03945e-10	6.5815e-10	CtYH1G009200	94.6753	1.5577	0.304844	5.10984	3.22439e-07	6.28727e-07	CtYH1G010600	169.741	-11.01	3.90705	-2.81798	0.00483267	0.0105585	CtYH1G009200	94.6753	1.5577	0.304844	5.10984	3.22439e-07	6.28727e-07
CtYH1G008320	2574.96	-1.7138	0.225665	-7.59446	3.09073e-14	2.94678e-13	CtYH1G009110	758.279	-1.42696	0.099791	-14.2994	2.20574e-46	1.02159e-45	CtYH1G010560	697.48	-5.70703	0.551109	-10.3555	3.94923e-25	5.63534e-24	CtYH1G009110	758.279	-1.42696	0.099791	-14.2994	2.20574e-46	1.02159e-45
CtYH1G008440	909.837	-1.63666	0.569001	-2.87637	0.00402273	0.00843772	CtYH1G009250	4055.64	-3.95415	0.0706504	-55.9678	0	0	CtYH1G010570	17.613	3.26172	0.912687	3.57376	0.000351892	0.000946907	CtYH1G009250	4055.64	-3.95415	0.0706504	-55.9678	0	0
CtYH1G008350	9417.05	2.04017	0.216734	9.41322	4.81155e-21	9.12043e-20	CtYH1G009280	1168.25	-1.74561	0.0847768	-20.5906	3.33101e-94	2.58597e-93	CtYH1G010590	8590.7	-3.3494	0.447712	-7.48115	7.36775e-14	5.48906e-13	CtYH1G009280	1168.25	-1.74561	0.0847768	-20.5906	3.33101e-94	2.58597e-93
CtYH1G008510	287.767	3.52273	0.579119	6.08292	1.18015e-09	6.52497e-09	CtYH1G009290	364.966	-4.25454	0.210827	-20.1803	1.4594e-90	1.09979e-89	CtYH1G010730	3306.58	2.48597	0.17557	14.1594	1.63366e-45	4.8427e-44	CtYH1G009290	364.966	-4.25454	0.210827	-20.1803	1.4594e-90	1.09979e-89
CtYH1G008450	5142.9	1.59897	0.309275	5.17007	2.34008e-07	9.50646e-07	CtYH1G009320	8239.91	1.71761	0.0583513	29.4357	1.91759e-190	2.88869e-189	CtYH1G010740	3484.75	-1.55454	0.239603	-6.48798	8.69975e-11	5.03037e-10	CtYH1G009320	8239.91	1.71761	0.0583513	29.4357	1.91759e-190	2.88869e-189
CtYH1G008460	472.461	2.156	0.292741	7.36488	1.773e-13	1.55188e-12	CtYH1G009430	824.409	-1.49969	0.112303	-13.354	1.12288e-40	4.81679e-40	CtYH1G010750	6060.61	-4.25675	0.292587	-14.5487	5.95606e-48	1.90743e-46	CtYH1G009430	824.409	-1.49969	0.112303	-13.354	1.12288e-40	4.81679e-40
CtYH1G008560	121.986	2.92738	0.508175	5.76058	8.38265e-09	4.14019e-08	CtYH1G009460	2.73456	-4.99451	2.21104	-2.2589	0.0238898	0.0338346	CtYH1G010840	3841.34	1.25272	0.335771	3.73089	0.000190807	0.000533647	CtYH1G009460	2.73456	-4.99451	2.21104	-2.2589	0.0238898	0.0338346
CtYH1G008540	2159.19	-1.89099	0.200863	-9.41435	4.76035e-21	9.036e-20	CtYH1G009500	76.5871	-7.35502	0.88579	-8.30335	1.01217e-16	2.72188e-16	CtYH1G010850	13520.3	2.11265	0.239203	8.83203	1.02792e-18	1.05419e-17	CtYH1G009500	76.5871	-7.35502	0.88579	-8.30335	1.01217e-16	2.72188e-16
CtYH1G008550	738.672	-2.33182	0.443989	-5.25198	1.50475e-07	6.31049e-07	CtYH1G009450	2788.58	-1.69391	0.0584593	-28.9759	1.3235e-184	1.92041e-183	CtYH1G010950	238.061	1.51628	0.189541	7.99975	1.24673e-15	1.05759e-14	CtYH1G009450	2788.58	-1.69391	0.0584593	-28.9759	1.3235e-184	1.92041e-183
CtYH1G008570	2403.65	-1.02775	0.467611	-2.19786	0.0279587	0.0489183	CtYH1G009580	880.381	-1.23086	0.10371	-11.8682	1.73053e-32	6.5239e-32	CtYH1G010890	7008.34	-1.93469	0.155479	-12.4434	1.51822e-35	3.26861e-34	CtYH1G009580	880.381	-1.23086	0.10371	-11.8682	1.73053e-32	6.5239e-32
CtYH1G008590	212.156	1.19001	0.33307	3.57286	0.000353107	0.00089513	CtYH1G009600	16.555	4.46239	0.99689	4.47631	7.5943e-06	1.38004e-05	CtYH1G010900	66.9017	-1.17912	0.326828	-3.60775	0.000308861	0.000838922	CtYH1G009600	16.555	4.46239	0.99689	4.47631	7.5943e-06	1.38004e-05
CtYH1G008580	46007.1	2.84054	0.221304	12.8355	1.03793e-37	7.35086e-36	CtYH1G009520	62686.2	1.52683	0.0352935	43.261	0	0	CtYH1G010990	814.178	-2.25181	0.205967	-10.9329	8.02314e-28	1.27708e-26	CtYH1G009520	62686.2	1.52683	0.0352935	43.261	0	0
CtYH1G008660	507.226	-1.66451	0.336882	-4.94092	7.77561e-07	2.94366e-06	CtYH1G009620	181.37	-1.57362	0.196603	-8.00407	1.2037e-15	3.15267e-15	CtYH1G011130	18.8919	-3.12984	0.83397	-3.75294	0.00017477	0.000491921	CtYH1G009620	181.37	-1.57362	0.196603	-8.00407	1.2037e-15	3.15267e-15
CtYH1G008740	3414.21	-8.25243	0.501847	-16.4441	9.24283e-61	2.12468e-58	CtYH1G009650	1101.19	-2.05717	0.110268	-18.6561	1.12686e-77	7.50718e-77	CtYH1G011150	174.192	1.03257	0.310757	3.32276	0.000891331	0.00223534	CtYH1G009650	1101.19	-2.05717	0.110268	-18.6561	1.12686e-77	7.50718e-77
CtYH1G008750	9847.45	1.84683	0.181137	10.1957	2.07173e-24	5.48786e-23	CtYH1G009750	156.138	1.48757	0.221813	6.70643	1.99438e-11	4.60514e-11	CtYH1G011170	711.955	1.29558	0.316113	4.09848	4.15874e-05	0.00012816	CtYH1G009750	156.138	1.48757	0.221813	6.70643	1.99438e-11	4.60514e-11
CtYH1G008770	142.404	3.35134	0.591003	5.6706	1.42302e-08	6.84631e-08	CtYH1G009760	125.397	2.34331	0.286271	8.18564	2.70852e-16	7.20503e-16	CtYH1G011260	53.9231	-1.46554	0.444136	-3.29976	0.000967666	0.00241303	CtYH1G009760	125.397	2.34331	0.286271	8.18564	2.70852e-16	7.20503e-16
CtYH1G008780	4344.1	1.76414	0.283155	6.23031	4.65515e-10	2.72018e-09	CtYH1G009720	3247.57	-4.55012	0.0758079	-60.0217	0	0	CtYH1G011320	823.307	-3.09175	0.299777	-10.3135	6.12388e-25	8.6755e-24	CtYH1G009720	3247.57	-4.55012	0.0758079	-60.0217	0	0
CtYH1G008800	111.946	4.28198	1.05994	4.03985	5.34862e-05	0.000154161	CtYH1G009790	284.461	1.08905	0.18706	5.82192	5.81759e-09	1.22714e-08	CtYH1G011280	3140.35	-1.48437	0.122801	-12.0876	1.2282e-33	2.47782e-32	CtYH1G009790	284.461	1.08905	0.18706	5.82192	5.81759e-09	1.22714e-08
CtYH1G008860	115.364	3.95365	0.67145	5.88823	3.90358e-09	2.01378e-08	CtYH1G009830	23.6387	-4.18083	0.830934	-5.03148	4.86706e-07	9.41894e-07	CtYH1G011300	68.6249	-4.39621	0.536689	-8.19136	2.58293e-16	2.28368e-15	CtYH1G009830	23.6387	-4.18083	0.830934	-5.03148	4.86706e-07	9.41894e-07
CtYH1G008890	2198.63	1.55655	0.238195	6.53475	6.37177e-11	4.15767e-10	CtYH1G009840	35.6246	-1.99297	0.51949	-3.83639	0.000124854	0.000211324	CtYH1G011390	5452.33	-4.87515	0.21396	-22.7853	6.41151e-115	1.16017e-112	CtYH1G009840	35.6246	-1.99297	0.51949	-3.83639	0.000124854	0.000211324
CtYH1G008930	112.159	2.04886	0.546294	3.75047	0.000176504	0.000468894	CtYH1G009890	142.019	-1.42791	0.219075	-6.51789	7.13021e-11	1.61564e-10	CtYH1G011400	28.7858	-1.62611	0.538789	-3.01808	0.00254382	0.00587088	CtYH1G009890	142.019	-1.42791	0.219075	-6.51789	7.13021e-11	1.61564e-10
CtYH1G008910	943.306	-1.59599	0.232604	-6.86144	6.81711e-12	5.03716e-11	CtYH1G009880	438.029	-1.55958	0.130591	-11.9425	7.10689e-33	2.69501e-32	CtYH1G011540	25.9892	1.49866	0.479176	3.12757	0.00176261	0.00419631	CtYH1G009880	438.029	-1.55958	0.130591	-11.9425	7.10689e-33	2.69501e-32
CtYH1G008940	2118.43	-1.57378	0.241805	-6.50844	7.59353e-11	4.89949e-10	CtYH1G009900	392.729	-2.13046	0.159018	-13.3976	6.24256e-41	2.68957e-40	CtYH1G011660	100.597	1.17592	0.30904	3.80507	0.000141763	0.000404185	CtYH1G009900	392.729	-2.13046	0.159018	-13.3976	6.24256e-41	2.68957e-40
CtYH1G008990	103.793	-1.71991	0.579371	-2.96858	0.00299182	0.00644584	CtYH1G009940	5826.83	2.36476	0.0541516	43.6692	0	0	CtYH1G011760	2114.7	-1.63727	0.304336	-5.37981	7.45646e-08	3.23186e-07	CtYH1G009940	5826.83	2.36476	0.0541516	43.6692	0	0
CtYH1G008960	8340.64	1.64968	0.406535	4.05789	4.95182e-05	0.000143656	CtYH1G009980	1068.64	-2.16255	0.10359	-20.8761	8.83248e-97	7.01901e-96	CtYH1G011850	18.0878	3.41966	1.45562	2.34928	0.0188096	0.0363034	CtYH1G009980	1068.64	-2.16255	0.10359	-20.8761	8.83248e-97	7.01901e-96
CtYH1G009060	6258.51	-1.45991	0.290659	-5.02277	5.09325e-07	1.97476e-06	CtYH1G010000	583.29	-1.24706	0.129333	-9.64221	5.30315e-22	1.62203e-21	CtYH1G011900	1508.14	1.87924	0.362496	5.18416	2.16994e-07	8.94889e-07	CtYH1G010000	583.29	-1.24706	0.129333	-9.64221	5.30315e-22	1.62203e-21
CtYH1G009150	311.116	2.85734	0.439512	6.50116	7.97019e-11	5.12788e-10	CtYH1G010140	2522.91	-2.67134	0.074853	-35.6878	6.1111e-279	1.36868e-277	CtYH1G011920	62.5734	3.61366	0.48363	7.47194	7.90238e-14	5.87697e-13	CtYH1G010140	2522.91	-2.67134	0.074853	-35.6878	6.1111e-279	1.36868e-277
CtYH1G009130	109.064	-1.03619	0.369838	-2.80175	0.0050827	0.0104487	CtYH1G010180	86.7784	-2.76051	0.313383	-8.80876	1.2654e-18	3.56248e-18	CtYH1G011910	3074.03	-1.98531	0.289227	-6.86419	6.6871e-12	4.25904e-11	CtYH1G010180	86.7784	-2.76051	0.313383	-8.80876	1.2654e-18	3.56248e-18
CtYH1G009200	6.69914	6.30578	1.98866	3.17086	0.00151986	0.00346207	CtYH1G010190	2210.99	1.95863	0.066994	29.2359	6.77546e-188	1.00229e-186	CtYH1G011950	1934.47	1.4347	0.168938	8.49248	2.02272e-17	1.9171e-16	CtYH1G010190	2210.99	1.95863	0.066994	29.2359	6.77546e-188	1.00229e-186
CtYH1G009240	8.95571	4.18374	1.7098	2.44691	0.0144087	0.0268708	CtYH1G010250	789.234	-1.72203	0.110915	-15.5256	2.32838e-54	1.19493e-53	CtYH1G011960	1418.36	-2.70453	0.234972	-11.51	1.17491e-30	2.1234e-29	CtYH1G010250	789.234	-1.72203	0.110915	-15.5256	2.32838e-54	1.19493e-53
CtYH1G009250	5500.63	1.51567	0.249827	6.06689	1.30412e-09	7.17242e-09	CtYH1G010260	6153.89	1.59264	0.0482372	33.0167	4.67042e-239	8.9263e-238	CtYH1G012010	22.5193	-8.09492	1.37416	-5.89081	3.84298e-09	1.89832e-08	CtYH1G010260	6153.89	1.59264	0.0482372	33.0167	4.67042e-239	8.9263e-238
CtYH1G009280	794.563	3.111	0.513693	6.05616	1.3941e-09	7.6425e-09	CtYH1G010220	13420.1	-1.82762	0.0383671	-47.6351	0	0	CtYH1G012020	1247.61	-1.89051	0.190069	-9.94644	2.61367e-23	3.44307e-22	CtYH1G010220	13420.1	-1.82762	0.0383671	-47.6351	0	0
CtYH1G009310	13.7417	-2.44694	1.22972	-1.98984	0.0466085	0.077405	CtYH1G010290	617.31	1.05685	0.110869	9.53238	1.53713e-21	4.64672e-21	CtYH1G012030	32.4652	-1.64067	0.485259	-3.38102	0.000722165	0.00183988	CtYH1G010290	617.31	1.05685	0.110869	9.53238	1.53713e-21	4.64672e-21
CtYH1G009290	1558.64	-1.51355	0.63144	-2.39698	0.016531	0.030456	CtYH1G010330	189.982	1.33592	0.208566	6.4053	1.50077e-10	3.36123e-10	CtYH1G012040	886.764	-1.37991	0.202524	-6.81355	9.52164e-12	5.99447e-11	CtYH1G010330	189.982	1.33592	0.208566	6.4053	1.50077e-10	3.36123e-10
CtYH1G009360	968.655	-1.42795	0.670493	-2.1297	0.0331964	0.0571789	CtYH1G010550	127.472	2.05105	0.25451	8.0588	7.70472e-16	2.02624e-15	CtYH1G012070	304.477	-1.08638	0.256902	-4.22877	2.34971e-05	7.50457e-05	CtYH1G010550	127.472	2.05105	0.25451	8.0588	7.70472e-16	2.02624e-15
CtYH1G009350	5757.49	-6.51152	0.279439	-23.3022	4.21584e-120	5.71774e-117	CtYH1G010530	6806.33	-2.02226	0.0574342	-35.21	1.40536e-271	3.05055e-270	CtYH1G012150	5541.03	2.44713	0.20285	12.0637	1.64208e-33	3.28806e-32	CtYH1G010530	6806.33	-2.02226	0.0574342	-35.21	1.40536e-271	3.05055e-270
CtYH1G009500	17.0944	-7.4369	1.94084	-3.8318	0.000127212	0.000345614	CtYH1G010650	41.7914	-1.09287	0.390629	-2.79772	0.00514655	0.00775007	CtYH1G012190	2274.2	1.40888	0.141349	9.96737	2.11767e-23	2.80218e-22	CtYH1G010650	41.7914	-1.09287	0.390629	-2.79772	0.00514655	0.00775007
CtYH1G009470	2010	5.48923	0.549209	9.99479	1.60624e-23	3.85909e-22	CtYH1G010620	76.3172	-1.66392	0.311119	-5.34817	8.88464e-08	1.77501e-07	CtYH1G012230	207.799	1.12963	0.407366	2.773	0.0055542	0.0119931	CtYH1G010620	76.3172	-1.66392	0.311119	-5.34817	8.88464e-08	1.77501e-07
CtYH1G009450	2506.16	1.22191	0.275166	4.44062	8.96993e-06	2.92439e-05	CtYH1G010580	7.83209	3.76152	1.23613	3.04298	0.00234247	0.00362622	CtYH1G012400	132.086	-1.46932	0.567936	-2.58713	0.00967794	0.0199115	CtYH1G010580	7.83209	3.76152	1.23613	3.04298	0.00234247	0.00362622
CtYH1G009510	3104.31	1.5018	0.314533	4.7747	1.79974e-06	6.48915e-06	CtYH1G010560	106.986	2.54659	0.281131	9.05835	1.32441e-19	3.82471e-19	CtYH1G012320	1344.55	1.12556	0.176147	6.38987	1.66022e-10	9.37369e-10	CtYH1G010560	106.986	2.54659	0.281131	9.05835	1.32441e-19	3.82471e-19
CtYH1G009550	1663.71	1.25564	0.323695	3.8791	0.000104845	0.000288459	CtYH1G010570	20.572	-3.61752	0.749008	-4.82975	1.36703e-06	2.57923e-06	CtYH1G012440	2179.57	-1.783	0.119959	-14.8634	5.69609e-50	1.94677e-48	CtYH1G010570	20.572	-3.61752	0.749008	-4.82975	1.36703e-06	2.57923e-06
CtYH1G009560	129.711	-2.23331	0.356778	-6.25966	3.8581e-10	2.28147e-09	CtYH1G010730	4456.64	-1.59437	0.0548823	-29.0506	1.51022e-185	2.20649e-184	CtYH1G012470	4947.94	-2.63669	0.219517	-12.0113	3.09868e-33	6.12981e-32	CtYH1G010730	4456.64	-1.59437	0.0548823	-29.0506	1.51022e-185	2.20649e-184
CtYH1G009580	2214.53	-1.6809	0.204147	-8.23376	1.81429e-16	2.17948e-15	CtYH1G010840	3532.29	-3.41084	0.063035	-54.1103	0	0	CtYH1G012610	308.665	-1.69688	0.270008	-6.28458	3.2875e-10	1.80534e-09	CtYH1G010840	3532.29	-3.41084	0.063035	-54.1103	0	0
CtYH1G009600	24.8721	-3.08329	1.15746	-2.66383	0.00772567	0.0153164	CtYH1G010850	19458.3	-1.04396	0.0437539	-23.8599	8.00178e-126	8.03055e-125	CtYH1G012620	765.506	-1.0448	0.336193	-3.10774	0.00188523	0.00446267	CtYH1G010850	19458.3	-1.04396	0.0437539	-23.8599	8.00178e-126	8.03055e-125
CtYH1G009590	993.744	1.94446	0.406801	4.7799	1.75386e-06	6.33129e-06	CtYH1G010950	301.391	-1.20937	0.163953	-7.37631	1.62731e-13	4.02085e-13	CtYH1G012630	777.983	-5.8445	0.261104	-22.3838	5.65959e-111	9.43104e-109	CtYH1G010950	301.391	-1.20937	0.163953	-7.37631	1.62731e-13	4.02085e-13
CtYH1G009650	853.161	3.00578	0.479228	6.27213	3.56149e-10	2.11576e-09	CtYH1G010900	104.905	1.71861	0.269155	6.3852	1.71168e-10	3.82549e-10	CtYH1G012700	870.372	-8.34262	0.41942	-19.8909	4.88183e-88	4.67499e-86	CtYH1G010900	104.905	1.71861	0.269155	6.3852	1.71168e-10	3.82549e-10
CtYH1G009690	351.774	1.32751	0.319542	4.15441	3.26127e-05	9.74679e-05	CtYH1G011030	1858.65	-4.25774	0.0966764	-44.0412	0	0	CtYH1G012720	4.99588	5.62212	1.90306	2.95425	0.00313435	0.00710042	CtYH1G011030	1858.65	-4.25774	0.0966764	-44.0412	0	0
CtYH1G009700	604.212	2.8742	0.525002	5.47464	4.38396e-08	1.98258e-07	CtYH1G011130	10.2316	1.77903	0.822843	2.16205	0.0306146	0.0428297	CtYH1G012840	122.619	2.21056	0.593403	3.72523	0.00019514	0.000544734	CtYH1G011130	10.2316	1.77903	0.822843	2.16205	0.0306146	0.0428297
CtYH1G009750	17.8194	4.21729	1.11273	3.79003	0.000150629	0.000404255	CtYH1G011240	130.519	-2.85612	0.27273	-10.4723	1.15771e-25	3.84507e-25	CtYH1G012770	339.96	2.22974	0.178728	12.4756	1.0141e-35	2.19448e-34	CtYH1G011240	130.519	-2.85612	0.27273	-10.4723	1.15771e-25	3.84507e-25
CtYH1G009760	28.6673	4.43808	1.85614	2.39103	0.0168014	0.0309058	CtYH1G011270	1009.51	-2.08571	0.10508	-19.8487	1.13038e-87	8.29864e-87	CtYH1G012880	339.323	-6.98038	0.62849	-11.1066	1.16529e-28	1.93091e-27	CtYH1G011270	1009.51	-2.08571	0.10508	-19.8487	1.13038e-87	8.29864e-87
CtYH1G009790	860.858	2.67068	0.396457	6.73636	1.62401e-11	1.14359e-10	CtYH1G011310	12.5475	3.71627	0.962776	3.85995	0.000113408	0.000192468	CtYH1G012730	1490.72	-1.48919	0.357656	-4.16375	3.13061e-05	9.8336e-05	CtYH1G011310	12.5475	3.71627	0.962776	3.85995	0.000113408	0.000192468
CtYH1G009840	44.2911	-2.76938	0.646264	-4.28521	1.82567e-05	5.68296e-05	CtYH1G011320	139.733	-1.49183	0.267603	-5.57481	2.47803e-08	5.07934e-08	CtYH1G012970	69556.5	-5.25877	0.309874	-16.9707	1.35395e-64	7.05563e-63	CtYH1G011320	139.733	-1.49183	0.267603	-5.57481	2.47803e-08	5.07934e-08
CtYH1G009890	69.7297	2.47579	0.475286	5.20904	1.89817e-07	7.82967e-07	CtYH1G011280	6015.92	2.34978	0.0505137	46.5177	0	0	CtYH1G012990	81.3503	2.61721	0.462718	5.65616	1.54797e-08	7.2049e-08	CtYH1G011280	6015.92	2.34978	0.0505137	46.5177	0	0
CtYH1G009900	357.567	2.46895	0.430059	5.74097	9.41364e-09	4.62917e-08	CtYH1G011400	39.2946	1.88041	0.437622	4.29688	1.73217e-05	3.0891e-05	CtYH1G013070	3925.85	-1.80886	0.325433	-5.55832	2.72384e-08	1.23752e-07	CtYH1G011400	39.2946	1.88041	0.437622	4.29688	1.73217e-05	3.0891e-05
CtYH1G009960	710.565	-1.00135	0.380325	-2.63289	0.00846624	0.0166338	CtYH1G011210	6938.06	1.73209	0.077633	22.3113	2.86988e-110	2.5376e-109	CtYH1G013190	627.012	-12.8954	1.21354	-10.6263	2.24856e-26	3.37341e-25	CtYH1G011210	6938.06	1.73209	0.077633	22.3113	2.86988e-110	2.5376e-109
CtYH1G009940	5639.48	2.79643	0.395078	7.07817	1.46073e-12	1.15652e-11	CtYH1G011500	1040.53	-1.61484	0.123832	-13.0406	7.19308e-39	3.00077e-38	CtYH1G013350	109.007	1.43231	0.635184	2.25495	0.0241366	0.0453416	CtYH1G011500	1040.53	-1.61484	0.123832	-13.0406	7.19308e-39	3.00077e-38
CtYH1G009920	5087.51	-1.29314	0.244711	-5.28434	1.26155e-07	5.34663e-07	CtYH1G011430	1023.81	-1.38207	0.0935516	-14.7734	2.17567e-49	1.04751e-48	CtYH1G013290	1182.99	-9.00958	1.95059	-4.6189	3.85776e-06	1.36106e-05	CtYH1G011430	1023.81	-1.38207	0.0935516	-14.7734	2.17567e-49	1.04751e-48
CtYH1G009990	4110.52	1.00439	0.351166	2.86015	0.00423446	0.0088521	CtYH1G011540	28.8299	-1.95136	0.717251	-2.72061	0.00651614	0.00972686	CtYH1G013420	1171.27	-2.67566	0.199808	-13.3911	6.81222e-41	1.75635e-39	CtYH1G011540	28.8299	-1.95136	0.717251	-2.72061	0.00651614	0.00972686
CtYH1G010000	1516.33	-1.62851	0.227204	-7.16764	7.6301e-13	6.23393e-12	CtYH1G011550	80.2994	1.03793	0.288163	3.60188	0.00031593	0.000519514	CtYH1G013480	1041.19	3.59381	0.386208	9.30539	1.33499e-20	1.52855e-19	CtYH1G011550	80.2994	1.03793	0.288163	3.60188	0.00031593	0.000519514
CtYH1G010010	2384.81	-1.61139	0.181305	-8.88768	6.23966e-19	9.71031e-18	CtYH1G011560	482.485	-1.12706	0.129477	-8.70473	3.18342e-18	8.88535e-18	CtYH1G013490	379.589	-4.39195	0.21721	-20.2199	6.54471e-91	6.74952e-89	CtYH1G011560	482.485	-1.12706	0.129477	-8.70473	3.18342e-18	8.88535e-18
CtYH1G010120	221.747	5.08236	0.987619	5.14607	2.65997e-07	1.07289e-06	CtYH1G011600	47.3405	1.54191	0.377437	4.08522	4.40347e-05	7.66135e-05	CtYH1G013610	3.78985	-5.52728	1.93701	-2.85351	0.00432393	0.00954027	CtYH1G011600	47.3405	1.54191	0.377437	4.08522	4.40347e-05	7.66135e-05
CtYH1G010110	8627.38	-1.00377	0.238641	-4.2062	2.59701e-05	7.89374e-05	CtYH1G011660	101.179	-2.20768	0.27795	-7.94271	1.97809e-15	5.13996e-15	CtYH1G013620	188.179	3.14562	0.489047	6.43215	1.25813e-10	7.16938e-10	CtYH1G011660	101.179	-2.20768	0.27795	-7.94271	1.97809e-15	5.13996e-15
CtYH1G010180	27.8871	2.73784	1.31464	2.08258	0.0372896	0.0634277	CtYH1G011640	551.726	-1.38017	0.124382	-11.0962	1.30864e-28	4.60482e-28	CtYH1G013640	514.796	-2.4459	0.313062	-7.81281	5.59275e-15	4.51198e-14	CtYH1G011640	551.726	-1.38017	0.124382	-11.0962	1.30864e-28	4.60482e-28
CtYH1G010170	1094.24	-1.94091	0.336523	-5.76753	8.04438e-09	3.98546e-08	CtYH1G011680	1205.23	-1.34459	0.0895357	-15.0174	5.65064e-51	2.77569e-50	CtYH1G013650	336.273	-5.65191	0.293215	-19.2756	8.60221e-83	7.10707e-81	CtYH1G011680	1205.23	-1.34459	0.0895357	-15.0174	5.65064e-51	2.77569e-50
CtYH1G010250	454.398	1.3632	0.300349	4.53872	5.65969e-06	1.89858e-05	CtYH1G011700	33694.4	-2.69764	0.0375457	-71.8496	0	0	CtYH1G013690	9.06248	3.94697	1.35158	2.92027	0.0034973	0.00785987	CtYH1G011700	33694.4	-2.69764	0.0375457	-71.8496	0	0
CtYH1G010260	443.608	2.6343	0.290079	9.08133	1.07258e-19	1.79591e-18	CtYH1G011720	5509.65	-1.28784	0.0446682	-28.8312	8.71286e-183	1.25196e-181	CtYH1G013730	9.5566	-1.83108	0.912585	-2.00648	0.0448053	0.0790391	CtYH1G011720	5509.65	-1.28784	0.0446682	-28.8312	8.71286e-183	1.25196e-181
CtYH1G010270	3027.27	1.81063	0.293144	6.17658	6.55057e-10	3.75495e-09	CtYH1G011850	21.5971	-3.402	0.76812	-4.429	9.4671e-06	1.71248e-05	CtYH1G013750	120.329	-4.17632	0.93855	-4.44976	8.59674e-06	2.90581e-05	CtYH1G011850	21.5971	-3.402	0.76812	-4.429	9.4671e-06	1.71248e-05
CtYH1G010290	856.856	-1.07974	0.263162	-4.10295	4.07923e-05	0.000119815	CtYH1G011890	1351.43	1.31266	0.0898582	14.6081	2.49199e-48	1.18477e-47	CtYH1G013760	8.37958	-4.13536	1.4948	-2.7665	0.00566615	0.0122139	CtYH1G011890	1351.43	1.31266	0.0898582	14.6081	2.49199e-48	1.18477e-47
CtYH1G010300	2797.22	-1.19338	0.22038	-5.41511	6.12496e-08	2.72003e-07	CtYH1G011900	1767.53	-2.00306	0.0913081	-21.9373	1.14394e-106	9.83287e-106	CtYH1G013900	175.945	-9.20162	1.06509	-8.63926	5.65761e-18	5.55127e-17	CtYH1G011900	1767.53	-2.00306	0.0913081	-21.9373	1.14394e-106	9.83287e-106
CtYH1G010350	480.011	-2.75434	0.281561	-9.78239	1.34009e-22	2.96251e-21	CtYH1G011920	87.727	-1.89054	0.314839	-6.00478	1.91589e-09	4.11376e-09	CtYH1G013930	103.633	1.34971	0.271686	4.96789	6.76853e-07	2.63479e-06	CtYH1G011920	87.727	-1.89054	0.314839	-6.00478	1.91589e-09	4.11376e-09
CtYH1G010340	4673.55	-1.29287	0.253555	-5.09898	3.41495e-07	1.35742e-06	CtYH1G011940	3.31944	-5.27853	2.09643	-2.51787	0.0118068	0.0172035	CtYH1G013970	156.964	1.20078	0.331715	3.61993	0.000294687	0.000802269	CtYH1G011940	3.31944	-5.27853	2.09643	-2.51787	0.0118068	0.0172035
CtYH1G010400	271.986	1.09561	0.293203	3.7367	0.000186454	0.000493661	CtYH1G011960	2142.45	3.08983	0.0752795	41.0448	0	0	CtYH1G014000	854.39	1.15883	0.478852	2.42001	0.0155201	0.0305259	CtYH1G011960	2142.45	3.08983	0.0752795	41.0448	0	0
CtYH1G010390	1643.39	-1.76573	0.305674	-5.77652	7.62614e-09	3.78793e-08	CtYH1G012010	2.47863	4.65782	2.27234	2.04979	0.0403849	0.0557367	CtYH1G014010	29.8304	-8.50131	1.42693	-5.95777	2.55703e-09	1.2879e-08	CtYH1G012010	2.47863	4.65782	2.27234	2.04979	0.0403849	0.0557367
CtYH1G010420	63.9478	3.2605	0.758496	4.29864	1.7185e-05	5.37402e-05	CtYH1G012020	1630.24	2.05473	0.0752816	27.294	5.00343e-164	6.40552e-163	CtYH1G014040	83.913	-7.53132	1.1585	-6.50091	7.98348e-11	4.628e-10	CtYH1G012020	1630.24	2.05473	0.0752816	27.294	5.00343e-164	6.40552e-163
CtYH1G010410	3137.34	-1.36581	0.262132	-5.2104	1.8843e-07	7.77716e-07	CtYH1G011990	148.737	1.44638	0.221746	6.52269	6.90564e-11	1.56607e-10	CtYH1G014200	2772.76	1.90231	0.298675	6.36916	1.90063e-10	1.06799e-09	CtYH1G011990	148.737	1.44638	0.221746	6.52269	6.90564e-11	1.56607e-10
CtYH1G010460	1347.32	1.43109	0.268396	5.33201	9.71296e-08	4.18596e-07	CtYH1G012030	28.7923	1.04338	0.470255	2.21874	0.0265041	0.0373352	CtYH1G014340	24.3406	-1.6281	0.760794	-2.13999	0.0323552	0.0589412	CtYH1G012030	28.7923	1.04338	0.470255	2.21874	0.0265041	0.0373352
CtYH1G010480	1115.13	2.2849	0.336587	6.78842	1.13366e-11	8.16967e-11	CtYH1G012080	810.173	-1.22494	0.103829	-11.7977	4.01302e-32	1.50424e-31	CtYH1G014370	87.8626	1.62908	0.505517	3.22261	0.00127029	0.00310313	CtYH1G012080	810.173	-1.22494	0.103829	-11.7977	4.01302e-32	1.50424e-31
CtYH1G010620	182.527	6.57797	1.09496	6.00751	1.88393e-09	1.01131e-08	CtYH1G012070	596.992	2.04585	0.137749	14.852	6.75374e-50	3.27299e-49	CtYH1G014400	17.4174	7.42211	1.39945	5.30359	1.13549e-07	4.83768e-07	CtYH1G012070	596.992	2.04585	0.137749	14.852	6.75374e-50	3.27299e-49
CtYH1G010710	104.169	-3.02466	0.548068	-5.51876	3.41399e-08	1.56374e-07	CtYH1G012150	5985.3	-3.81569	0.14376	-26.5421	3.16688e-155	3.85895e-154	CtYH1G014410	46.7091	-1.58359	0.396394	-3.99498	6.46992e-05	0.000193894	CtYH1G012150	5985.3	-3.81569	0.14376	-26.5421	3.16688e-155	3.85895e-154
CtYH1G010600	136.201	10.6505	3.90711	2.72594	0.00641187	0.0129051	CtYH1G012230	1403.57	2.85555	0.119017	23.9929	3.29995e-127	3.34816e-126	CtYH1G014500	33.7353	-8.67818	1.42116	-6.10641	1.01898e-09	5.33455e-09	CtYH1G012230	1403.57	2.85555	0.119017	23.9929	3.29995e-127	3.34816e-126
CtYH1G010610	3.22358	5.24951	2.50846	2.09272	0.0363738	0.062084	CtYH1G012210	1654.24	-2.61785	0.0813534	-32.1787	3.5014e-227	6.37884e-226	CtYH1G014510	118.745	-10.4942	1.32227	-7.93653	2.07916e-15	1.73332e-14	CtYH1G012210	1654.24	-2.61785	0.0813534	-32.1787	3.5014e-227	6.37884e-226
CtYH1G010590	15049.8	1.21258	0.186622	6.49752	8.16537e-11	5.24599e-10	CtYH1G012400	646.565	3.85433	0.137085	28.1164	6.18246e-174	8.42535e-173	CtYH1G014620	364.333	-4.13678	0.456333	-9.06527	1.24295e-19	1.34683e-18	CtYH1G012400	646.565	3.85433	0.137085	28.1164	6.18246e-174	8.42535e-173
CtYH1G010730	3888.03	-1.0883	0.470443	-2.31336	0.020703	0.0372566	CtYH1G012470	2743.99	1.23578	0.0738104	16.7427	6.40394e-63	3.65696e-62	CtYH1G014630	62.5449	-9.56936	1.46676	-6.52417	6.83803e-11	3.99381e-10	CtYH1G012470	2743.99	1.23578	0.0738104	16.7427	6.40394e-63	3.65696e-62
CtYH1G010740	3473.36	1.16681	0.309576	3.76906	0.000163866	0.000437227	CtYH1G012590	26.4776	-1.85136	0.520838	-3.55458	0.000378585	0.000619445	CtYH1G014700	8809.85	-6.32323	0.242635	-26.0606	1.02005e-149	4.12141e-147	CtYH1G012590	26.4776	-1.85136	0.520838	-3.55458	0.000378585	0.000619445
CtYH1G010750	5902.93	5.57219	0.442236	12.6	2.11059e-36	1.40663e-34	CtYH1G012630	188.094	3.43899	0.243544	14.1206	2.83475e-45	1.29727e-44	CtYH1G014680	134.467	1.26069	0.529777	2.37966	0.0173287	0.0337143	CtYH1G012630	188.094	3.43899	0.243544	14.1206	2.83475e-45	1.29727e-44
CtYH1G010800	2881.47	1.28882	0.295079	4.36771	1.25556e-05	4.01096e-05	CtYH1G012670	6568.61	1.22262	0.0752948	16.2377	2.72869e-59	1.4895e-58	CtYH1G014740	561.321	-1.78427	0.169618	-10.5194	7.03466e-26	1.03692e-24	CtYH1G012670	6568.61	1.22262	0.0752948	16.2377	2.72869e-59	1.4895e-58
CtYH1G010840	2197.43	2.98374	0.444983	6.7053	2.00995e-11	1.40118e-10	CtYH1G012700	520.209	7.35637	0.845924	8.69625	3.43042e-18	9.56754e-18	CtYH1G014790	116.707	1.16398	0.570499	2.04028	0.0413222	0.0734835	CtYH1G012700	520.209	7.35637	0.845924	8.69625	3.43042e-18	9.56754e-18
CtYH1G010950	108.473	1.25932	0.360084	3.4973	0.000469989	0.00116808	CtYH1G012680	80701.2	1.07273	0.062471	17.1716	4.33108e-66	2.56176e-65	CtYH1G014640	3780.7	-3.74249	0.232624	-16.0881	3.08967e-58	1.34212e-56	CtYH1G012680	80701.2	1.07273	0.062471	17.1716	4.33108e-66	2.56176e-65
CtYH1G010990	788.513	2.52017	0.439087	5.73958	9.49123e-09	4.6631e-08	CtYH1G012840	800.548	2.49907	0.11481	21.767	4.76468e-105	4.04267e-104	CtYH1G014860	64078	-5.75617	0.247523	-23.2551	1.26383e-119	2.55319e-117	CtYH1G012840	800.548	2.49907	0.11481	21.767	4.76468e-105	4.04267e-104
CtYH1G011010	665.508	-1.27242	0.346868	-3.66832	0.000244147	0.000633609	CtYH1G012880	106.64	5.01868	0.431506	11.6306	2.87962e-31	1.06336e-30	CtYH1G015040	326.042	1.11404	0.28572	3.89907	9.65616e-05	0.000282007	CtYH1G012880	106.64	5.01868	0.431506	11.6306	2.87962e-31	1.06336e-30
CtYH1G011030	1865.47	3.06635	0.390751	7.84732	4.25014e-15	4.41705e-14	CtYH1G012740	326.498	1.54403	0.149659	10.317	5.90615e-25	1.93018e-24	CtYH1G015030	648.437	1.22627	0.295187	4.15423	3.26388e-05	0.000102206	CtYH1G012740	326.498	1.54403	0.149659	10.317	5.90615e-25	1.93018e-24
CtYH1G011020	8634.69	-1.46709	0.178876	-8.20171	2.36996e-16	2.80476e-15	CtYH1G012940	1901.53	-2.56593	0.0761371	-33.7014	5.51431e-249	1.09863e-247	CtYH1G015220	3531.8	-3.9412	0.470645	-8.37404	5.56769e-17	5.14631e-16	CtYH1G012940	1901.53	-2.56593	0.0761371	-33.7014	5.51431e-249	1.09863e-247
CtYH1G011100	6.09609	-5.94869	2.09516	-2.83925	0.004522	0.00939198	CtYH1G012990	124.977	-1.01124	0.250968	-4.02935	5.59306e-05	9.6688e-05	CtYH1G015140	2708.3	-2.56182	0.34958	-7.32828	2.33117e-13	1.67498e-12	CtYH1G012990	124.977	-1.01124	0.250968	-4.02935	5.59306e-05	9.6688e-05
CtYH1G011130	204.052	-4.22855	1.07932	-3.9178	8.93623e-05	0.000248458	CtYH1G013070	3979.35	1.49859	0.052821	28.3711	4.60372e-177	6.40365e-176	CtYH1G015300	2307.51	-2.03119	0.215461	-9.42721	4.21124e-21	4.98637e-20	CtYH1G013070	3979.35	1.49859	0.052821	28.3711	4.60372e-177	6.40365e-176
CtYH1G011180	38.4549	2.66259	0.638505	4.17004	3.04546e-05	9.14716e-05	CtYH1G013140	663.245	2.53086	0.119035	21.2615	2.58173e-100	2.11412e-99	CtYH1G015480	19.614	7.59443	1.33598	5.68455	1.31155e-08	6.15206e-08	CtYH1G013140	663.245	2.53086	0.119035	21.2615	2.58173e-100	2.11412e-99
CtYH1G011190	4.86225	5.84215	2.18249	2.67682	0.00743236	0.0147824	CtYH1G013080	1774.09	1.34504	0.0797169	16.8727	7.14047e-64	4.11809e-63	CtYH1G015630	8.88889	3.87181	1.3655	2.83545	0.00457617	0.0100442	CtYH1G013080	1774.09	1.34504	0.0797169	16.8727	7.14047e-64	4.11809e-63
CtYH1G011240	173.815	3.00988	0.693717	4.33878	1.43278e-05	4.53649e-05	CtYH1G013090	2.01255	4.35749	2.11299	2.06224	0.0391853	0.0541645	CtYH1G015600	101.265	2.06798	0.278317	7.4303	1.08352e-13	7.97366e-13	CtYH1G013090	2.01255	4.35749	2.11299	2.06224	0.0391853	0.0541645
CtYH1G011260	15.7746	4.2364	1.54553	2.74106	0.00612404	0.0123671	CtYH1G013250	3.10146	4.98117	1.88966	2.63601	0.00838877	0.0123841	CtYH1G015590	493.827	1.20904	0.340944	3.54614	0.000390916	0.00104458	CtYH1G013250	3.10146	4.98117	1.88966	2.63601	0.00838877	0.0123841
CtYH1G011250	926.579	2.29118	0.353319	6.48474	8.88834e-11	5.67686e-10	CtYH1G013190	829.38	13.044	1.18153	11.0399	2.45224e-28	8.585e-28	CtYH1G015650	1269.48	-2.67915	0.160636	-16.6784	1.88117e-62	9.27843e-61	CtYH1G013190	829.38	13.044	1.18153	11.0399	2.45224e-28	8.585e-28
CtYH1G011320	637.18	8.20186	1.87537	4.37347	1.22286e-05	3.91388e-05	CtYH1G013340	41.0342	-1.42086	0.420254	-3.38094	0.000722371	0.00115982	CtYH1G015660	488.676	1.46396	0.322812	4.53502	5.75985e-06	1.98652e-05	CtYH1G013340	41.0342	-1.42086	0.420254	-3.38094	0.000722371	0.00115982
CtYH1G011280	2321.8	1.79981	0.361264	4.98199	6.29347e-07	2.41663e-06	CtYH1G013290	2913.29	10.0532	1.92329	5.22709	1.72202e-07	3.40083e-07	CtYH1G015710	718.321	-1.072	0.173019	-6.19589	5.7957e-10	3.10582e-09	CtYH1G013290	2913.29	10.0532	1.92329	5.22709	1.72202e-07	3.40083e-07
CtYH1G011390	3862.44	3.51836	0.485416	7.24813	4.22566e-13	3.55745e-12	CtYH1G013410	2369.75	-1.34995	0.0654158	-20.6365	1.29115e-94	1.00579e-93	CtYH1G015700	574.283	-2.26644	0.320657	-7.0681	1.57065e-12	1.0572e-11	CtYH1G013410	2369.75	-1.34995	0.0654158	-20.6365	1.29115e-94	1.00579e-93
CtYH1G011400	19.3267	1.97272	0.837259	2.35616	0.0184647	0.0336084	CtYH1G013420	2841.38	3.81096	0.0761846	50.0228	0	0	CtYH1G015750	1450.62	-1.78088	0.138589	-12.8501	8.58942e-38	1.96849e-36	CtYH1G013420	2841.38	3.81096	0.0761846	50.0228	0	0
CtYH1G011500	799.402	2.04658	0.387635	5.27966	1.29425e-07	5.46915e-07	CtYH1G013480	1212.77	-4.13444	0.108148	-38.2294	0	0	CtYH1G015790	1525.23	1.53588	0.210144	7.30873	2.69688e-13	1.92835e-12	CtYH1G013480	1212.77	-4.13444	0.108148	-38.2294	0	0
CtYH1G011430	2018.27	-1.50816	0.295847	-5.09778	3.43652e-07	1.3654e-06	CtYH1G013470	1103.05	-1.81948	0.111408	-16.3317	5.86803e-60	3.22638e-59	CtYH1G015860	264.062	1.04863	0.224546	4.67003	3.01157e-06	1.07629e-05	CtYH1G013470	1103.05	-1.81948	0.111408	-16.3317	5.86803e-60	3.22638e-59
CtYH1G011520	2314.12	-1.59756	0.25667	-6.22419	4.84039e-10	2.82417e-09	CtYH1G013490	582.202	4.76824	0.171727	27.7663	1.10667e-169	1.463e-168	CtYH1G015870	232.2	1.99787	0.191771	10.418	2.0515e-25	2.96177e-24	CtYH1G013490	582.202	4.76824	0.171727	27.7663	1.10667e-169	1.463e-168
CtYH1G011550	83.6913	-1.76827	0.771468	-2.29208	0.0219008	0.0392014	CtYH1G013610	20.6739	7.71764	1.30548	5.91171	3.38584e-09	7.20259e-09	CtYH1G015880	1981.88	-1.38014	0.195602	-7.05586	1.71536e-12	1.14857e-11	CtYH1G013610	20.6739	7.71764	1.30548	5.91171	3.38584e-09	7.20259e-09
CtYH1G011530	5862.88	-1.9772	0.247177	-7.99912	1.25316e-15	1.38067e-14	CtYH1G013620	206.079	-5.53381	1.12184	-4.93279	8.10649e-07	1.54944e-06	CtYH1G015950	374.204	-1.26909	0.173852	-7.29981	2.88183e-13	2.05512e-12	CtYH1G013620	206.079	-5.53381	1.12184	-4.93279	8.10649e-07	1.54944e-06
CtYH1G011570	40.2074	-2.00537	0.552233	-3.63138	0.000281911	0.000725781	CtYH1G013640	1066.46	3.35052	0.107536	31.1571	4.06606e-213	6.86243e-212	CtYH1G016040	21.6338	-5.55864	1.08271	-5.134	2.83651e-07	1.15365e-06	CtYH1G013640	1066.46	3.35052	0.107536	31.1571	4.06606e-213	6.86243e-212
CtYH1G011580	1031.16	-1.56862	0.228808	-6.85562	7.10051e-12	5.22521e-11	CtYH1G013650	364.354	5.50989	0.273635	20.1359	3.57609e-90	2.68806e-89	CtYH1G016050	4706.23	-2.4495	0.251121	-9.75425	1.76896e-22	2.24991e-21	CtYH1G013650	364.354	5.50989	0.273635	20.1359	3.57609e-90	2.68806e-89
CtYH1G011590	13.8344	-7.1318	1.62587	-4.38644	1.1522e-05	3.70303e-05	CtYH1G013670	1669.92	1.54606	0.0748152	20.665	7.15311e-95	5.58838e-94	CtYH1G016070	254.71	-2.82608	0.31908	-8.85696	8.22247e-19	8.48572e-18	CtYH1G013670	1669.92	1.54606	0.0748152	20.665	7.15311e-95	5.58838e-94
CtYH1G011600	27.459	-2.39926	0.757897	-3.16568	0.00154722	0.00352018	CtYH1G013690	10.1573	-6.88994	1.42063	-4.84992	1.23513e-06	2.33663e-06	CtYH1G016230	46.127	-1.0812	0.461413	-2.34324	0.0191173	0.0368251	CtYH1G013690	10.1573	-6.88994	1.42063	-4.84992	1.23513e-06	2.33663e-06
CtYH1G011630	4456.97	-1.41434	0.295949	-4.77901	1.76159e-06	6.35835e-06	CtYH1G013720	29.8286	2.26357	0.510932	4.43028	9.41093e-06	1.70274e-05	CtYH1G016260	58.3614	1.84543	0.401389	4.59762	4.27345e-06	1.49822e-05	CtYH1G013720	29.8286	2.26357	0.510932	4.43028	9.41093e-06	1.70274e-05
CtYH1G011690	8.41807	-3.53638	1.68432	-2.09959	0.0357653	0.0611686	CtYH1G013730	12.7481	2.0329	0.751806	2.70402	0.00685063	0.0101994	CtYH1G016410	904.403	1.01714	0.368211	2.76239	0.00573792	0.0123582	CtYH1G013730	12.7481	2.0329	0.751806	2.70402	0.00685063	0.0101994
CtYH1G011680	1771.48	2.48112	0.328445	7.55414	4.21642e-14	3.95608e-13	CtYH1G013710	5273.16	-1.02463	0.0509175	-20.1233	4.61654e-90	3.46574e-89	CtYH1G016450	65.6039	-1.02873	0.395283	-2.60252	0.00925426	0.0191185	CtYH1G013710	5273.16	-1.02463	0.0509175	-20.1233	4.61654e-90	3.46574e-89
CtYH1G011710	3.41086	5.33085	2.47611	2.15291	0.0313254	0.0542732	CtYH1G013910	8.45755	3.12989	1.15054	2.72037	0.00652091	0.00973349	CtYH1G016440	3571.73	-1.30314	0.486002	-2.68134	0.00733272	0.0154717	CtYH1G013910	8.45755	3.12989	1.15054	2.72037	0.00652091	0.00973349
CtYH1G011700	30774	4.15046	0.599362	6.9248	4.36578e-12	3.28402e-11	CtYH1G013900	109.621	8.26204	1.04785	7.88473	3.15228e-15	8.14883e-15	CtYH1G016510	2.41123	4.56891	2.1957	2.08084	0.0374482	0.0672308	CtYH1G013900	109.621	8.26204	1.04785	7.88473	3.15228e-15	8.14883e-15
CtYH1G011820	3173.02	1.25369	0.176905	7.08679	1.37261e-12	1.09025e-11	CtYH1G013850	1202.21	1.03044	0.0830995	12.4001	2.61054e-35	1.03132e-34	CtYH1G016530	175.255	1.34773	0.442765	3.0439	0.00233536	0.00543473	CtYH1G013850	1202.21	1.03044	0.0830995	12.4001	2.61054e-35	1.03132e-34
CtYH1G011850	25.4595	-4.71941	2.3802	-1.98277	0.0473926	0.0785296	CtYH1G013930	124.072	-1.33338	0.232396	-5.73751	9.60795e-09	2.00523e-08	CtYH1G016550	72.8482	1.28259	0.349814	3.6665	0.000245896	0.000677886	CtYH1G013930	124.072	-1.33338	0.232396	-5.73751	9.60795e-09	2.00523e-08
CtYH1G011900	1320.24	2.89882	0.559084	5.18494	2.16085e-07	8.82994e-07	CtYH1G014000	723.429	-5.18289	0.169991	-30.4892	3.62303e-204	5.89285e-203	CtYH1G016560	247.037	-6.06084	0.957537	-6.32961	2.45775e-10	1.36802e-09	CtYH1G014000	723.429	-5.18289	0.169991	-30.4892	3.62303e-204	5.89285e-203
CtYH1G011840	6620.07	1.24289	0.341177	3.64296	0.000269525	0.000695612	CtYH1G014010	28.902	8.20107	1.27915	6.41132	1.44264e-10	3.23348e-10	CtYH1G016540	1566.64	1.09092	0.144118	7.56964	3.74266e-14	2.85319e-13	CtYH1G014010	28.902	8.20107	1.27915	6.41132	1.44264e-10	3.23348e-10
CtYH1G011950	4345.62	-1.86311	0.375041	-4.96774	6.77367e-07	2.58929e-06	CtYH1G014030	114.565	1.33937	0.24777	5.40568	6.4563e-08	1.29916e-07	CtYH1G016660	61.7845	-3.52834	0.504797	-6.98961	2.75646e-12	1.81639e-11	CtYH1G014030	114.565	1.33937	0.24777	5.40568	6.4563e-08	1.29916e-07
CtYH1G011980	2487.91	1.65289	0.273682	6.03946	1.54631e-09	8.41902e-09	CtYH1G014040	521.021	9.92914	0.850737	11.6712	1.78827e-31	6.63172e-31	CtYH1G016680	47.0427	2.50671	0.579049	4.32902	1.49776e-05	4.91287e-05	CtYH1G014040	521.021	9.92914	0.850737	11.6712	1.78827e-31	6.63172e-31
CtYH1G012020	603.986	3.78965	0.526315	7.20035	6.00594e-13	4.95773e-12	CtYH1G014100	38571.4	2.09325	0.0485533	43.1124	0	0	CtYH1G016800	415.779	-2.49534	0.31847	-7.8354	4.67348e-15	3.79632e-14	CtYH1G014100	38571.4	2.09325	0.0485533	43.1124	0	0
CtYH1G011990	201.757	-1.37333	0.340259	-4.03614	5.43375e-05	0.000156345	CtYH1G014180	507.244	-1.71191	0.133014	-12.8701	6.63337e-38	2.72728e-37	CtYH1G016820	614.714	-1.00162	0.379978	-2.636	0.00838899	0.0174864	CtYH1G014180	507.244	-1.71191	0.133014	-12.8701	6.63337e-38	2.72728e-37
CtYH1G012030	91.7967	-2.54367	0.586624	-4.33611	1.45025e-05	4.58591e-05	CtYH1G014200	3843.95	-1.08111	0.0597728	-18.087	4.03313e-73	2.56777e-72	CtYH1G016840	74.6144	-1.03301	0.314365	-3.28604	0.00101607	0.00252477	CtYH1G014200	3843.95	-1.08111	0.0597728	-18.087	4.03313e-73	2.56777e-72
CtYH1G012150	1025.42	5.13902	0.509433	10.0877	6.25945e-24	1.5868e-22	CtYH1G014240	57.8263	2.56883	0.367455	6.99086	2.73202e-12	6.49128e-12	CtYH1G016850	116.308	6.16602	0.946185	6.51672	7.18596e-11	4.18377e-10	CtYH1G014240	57.8263	2.56883	0.367455	6.99086	2.73202e-12	6.49128e-12
CtYH1G012100	735.367	-1.79248	0.339639	-5.27759	1.30893e-07	5.52775e-07	CtYH1G014340	36.6018	2.05592	0.532853	3.85832	0.00011417	0.000193683	CtYH1G016880	210.97	-11.3236	1.21236	-9.3401	9.62416e-21	1.11058e-19	CtYH1G014340	36.6018	2.05592	0.532853	3.85832	0.00011417	0.000193683
CtYH1G012230	50.2341	3.53726	0.636172	5.56022	2.6944e-08	1.25555e-07	CtYH1G014310	344.342	-1.39291	0.146138	-9.53146	1.55084e-21	4.6877e-21	CtYH1G016890	397.104	-12.2365	1.19699	-10.2227	1.569e-24	2.18394e-23	CtYH1G014310	344.342	-1.39291	0.146138	-9.53146	1.55084e-21	4.6877e-21
CtYH1G012200	7184.67	1.20608	0.246833	4.88621	1.02797e-06	3.83598e-06	CtYH1G014370	85.3974	-3.67688	1.23824	-2.96943	0.00298352	0.00458143	CtYH1G016980	434.061	2.26549	0.210455	10.7647	5.05021e-27	7.79059e-26	CtYH1G014370	85.3974	-3.67688	1.23824	-2.96943	0.00298352	0.00458143
CtYH1G012400	54.2349	9.32156	1.44209	6.46391	1.02034e-10	6.46953e-10	CtYH1G014350	669.939	-1.97817	0.11049	-17.9036	1.10442e-71	6.93447e-71	CtYH1G016950	1835.13	-1.11974	0.17083	-6.55472	5.57471e-11	3.27542e-10	CtYH1G014350	669.939	-1.97817	0.11049	-17.9036	1.10442e-71	6.93447e-71
CtYH1G012320	1976.13	-1.53687	0.265599	-5.78644	7.18934e-09	3.58476e-08	CtYH1G014400	20.7964	-7.92291	1.31105	-6.04319	1.51093e-09	3.25553e-09	CtYH1G017070	87.8039	1.05622	0.336845	3.13562	0.0017149	0.00409197	CtYH1G014400	20.7964	-7.92291	1.31105	-6.04319	1.51093e-09	3.25553e-09
CtYH1G012460	5041.65	-1.32415	0.194359	-6.81291	9.56441e-12	6.95163e-11	CtYH1G014410	163.864	3.42841	0.270033	12.6962	6.20384e-37	2.51262e-36	CtYH1G017100	209.504	-2.87738	0.456352	-6.30518	2.87853e-10	1.59112e-09	CtYH1G014410	163.864	3.42841	0.270033	12.6962	6.20384e-37	2.51262e-36
CtYH1G012480	27.6279	-3.34114	1.1731	-2.84813	0.00439764	0.00915753	CtYH1G014510	50.1389	8.99594	1.22851	7.32264	2.43147e-13	5.96992e-13	CtYH1G017120	4452.21	-1.01705	0.330921	-3.0734	0.00211638	0.00496758	CtYH1G014510	50.1389	8.99594	1.22851	7.32264	2.43147e-13	5.96992e-13
CtYH1G012590	49.9548	-1.76713	0.462617	-3.81986	0.000133526	0.000361214	CtYH1G014620	121.67	2.07121	0.288254	7.18538	6.70202e-13	1.6233e-12	CtYH1G017160	2406.61	-2.63501	0.155071	-16.9922	9.37646e-65	4.92098e-63	CtYH1G014620	121.67	2.07121	0.288254	7.18538	6.70202e-13	1.6233e-12
CtYH1G012620	1007.41	1.96299	0.241146	8.14026	3.9444e-16	4.56645e-15	CtYH1G014630	2.79195	4.82943	2.19753	2.19766	0.0279733	0.0392943	CtYH1G017250	13.7306	-7.38255	1.58453	-4.65915	3.17524e-06	1.13177e-05	CtYH1G014630	2.79195	4.82943	2.19753	2.19766	0.0279733	0.0392943
CtYH1G012630	2339.96	-1.49527	0.22429	-6.6667	2.61623e-11	1.79887e-10	CtYH1G014700	654.848	2.01754	0.125141	16.1221	1.78363e-58	9.62616e-58	CtYH1G017350	6.41964	2.92431	1.18437	2.46909	0.0135457	0.0270228	CtYH1G014700	654.848	2.01754	0.125141	16.1221	1.78363e-58	9.62616e-58
CtYH1G012660	3331.84	-1.06413	0.267722	-3.97477	7.04463e-05	0.000199172	CtYH1G014680	130.705	-2.69168	0.260645	-10.327	5.31951e-25	1.74019e-24	CtYH1G017230	2558.67	-3.21422	0.297086	-10.8192	2.79313e-27	4.3474e-26	CtYH1G014680	130.705	-2.69168	0.260645	-10.327	5.31951e-25	1.74019e-24
CtYH1G012700	959.48	1.92634	0.371017	5.19205	2.07994e-07	8.53013e-07	CtYH1G014710	417.621	1.43654	0.135686	10.5872	3.41676e-26	1.14704e-25	CtYH1G017390	2015.62	1.19734	0.153744	7.78788	6.8144e-15	5.45874e-14	CtYH1G014710	417.621	1.43654	0.135686	10.5872	3.41676e-26	1.14704e-25
CtYH1G012680	70591.9	-1.03777	0.384088	-2.70191	0.00689421	0.013795	CtYH1G014790	137.095	-1.238	0.229193	-5.40157	6.6059e-08	1.32845e-07	CtYH1G017610	1708.81	1.24137	0.0960006	12.9308	3.01571e-38	7.04821e-37	CtYH1G014790	137.095	-1.238	0.229193	-5.40157	6.6059e-08	1.32845e-07
CtYH1G012710	3034.58	-1.2849	0.218473	-5.88127	4.07135e-09	2.09555e-08	CtYH1G014640	1136.62	1.39219	0.0918371	15.1593	6.57501e-52	3.27323e-51	CtYH1G017630	1145.11	-1.15765	0.144164	-8.03008	9.74128e-16	8.30402e-15	CtYH1G014640	1136.62	1.39219	0.0918371	15.1593	6.57501e-52	3.27323e-51
CtYH1G012880	187.768	5.18356	0.568555	9.11708	7.71738e-20	1.30997e-18	CtYH1G014880	472.403	1.2544	0.142052	8.83052	1.04189e-18	2.9391e-18	CtYH1G017520	747.001	-7.88391	2.12475	-3.71052	0.000206836	0.00057564	CtYH1G014880	472.403	1.2544	0.142052	8.83052	1.04189e-18	2.9391e-18
CtYH1G012740	764.216	-1.52794	0.309899	-4.93044	8.20444e-07	3.09771e-06	CtYH1G014890	36.5637	-5.26905	1.39294	-3.78267	0.000155154	0.00026098	CtYH1G017530	172658	-5.79914	0.433889	-13.3655	9.6184e-41	2.46263e-39	CtYH1G014890	36.5637	-5.26905	1.39294	-3.78267	0.000155154	0.00026098
CtYH1G012970	26269	11.2297	0.778947	14.4166	4.07144e-47	5.16065e-45	CtYH1G014940	4.51221	-3.12071	1.51143	-2.06474	0.038948	0.0538641	CtYH1G017540	421704	-5.83806	0.380729	-15.3339	4.54078e-53	1.68466e-51	CtYH1G014940	4.51221	-3.12071	1.51143	-2.06474	0.038948	0.0538641
CtYH1G012950	4255.27	-1.63546	0.258287	-6.33195	2.42078e-10	1.46997e-09	CtYH1G014990	853.358	1.10713	0.092223	12.0049	3.34736e-33	1.27622e-32	CtYH1G017560	1375.45	-2.70067	0.169964	-15.8897	7.47357e-57	3.10907e-55	CtYH1G014990	853.358	1.10713	0.092223	12.0049	3.34736e-33	1.27622e-32
CtYH1G012990	38.5792	2.96163	0.987343	2.9996	0.00270335	0.00588039	CtYH1G015050	9.38065	3.29352	1.11086	2.96483	0.00302848	0.0046466	CtYH1G017580	33715.7	-5.11506	0.340075	-15.041	3.95779e-51	1.39302e-49	CtYH1G015050	9.38065	3.29352	1.11086	2.96483	0.00302848	0.0046466
CtYH1G012980	3953.14	-2.04083	0.208039	-9.80984	1.02127e-22	2.27438e-21	CtYH1G015030	642.663	-2.42853	0.119843	-20.2642	2.66148e-91	2.01904e-90	CtYH1G017770	369.784	-1.44286	0.398375	-3.62186	0.000292491	0.00079666	CtYH1G015030	642.663	-2.42853	0.119843	-20.2642	2.66148e-91	2.01904e-90
CtYH1G013070	2285.16	1.0303	0.43323	2.37819	0.0173979	0.0318519	CtYH1G015220	1362.89	2.10119	0.0823833	25.505	1.73321e-143	1.95051e-142	CtYH1G017790	4325.8	1.48666	0.401437	3.70334	0.000212783	0.000591074	CtYH1G015220	1362.89	2.10119	0.0823833	25.505	1.73321e-143	1.95051e-142
CtYH1G013080	1102.8	-1.4808	0.270077	-5.48288	4.18463e-08	1.8994e-07	CtYH1G015210	2724.53	-1.58412	0.0769002	-20.5997	2.76194e-94	2.14643e-93	CtYH1G017800	1409.51	1.93751	0.12632	15.3381	4.2531e-53	1.5839e-51	CtYH1G015210	2724.53	-1.58412	0.0769002	-20.5997	2.76194e-94	2.14643e-93
CtYH1G013250	11.4827	-6.86259	2.75554	-2.49047	0.0127576	0.0241115	CtYH1G015480	23.3978	-8.09464	1.28582	-6.2953	3.06799e-10	6.79209e-10	CtYH1G017760	6257.85	-3.95872	0.227133	-17.4291	4.96278e-68	2.88713e-66	CtYH1G015480	23.3978	-8.09464	1.28582	-6.2953	3.06799e-10	6.79209e-10
CtYH1G013340	52.8523	-2.53323	0.974493	-2.59954	0.00933492	0.0181773	CtYH1G015630	11.2986	-2.82713	0.830295	-3.40497	0.000661706	0.00106537	CtYH1G017720	40015	1.66278	0.330062	5.0378	4.70914e-07	1.86839e-06	CtYH1G015630	11.2986	-2.82713	0.830295	-3.40497	0.000661706	0.00106537
CtYH1G013350	46.1931	-3.28596	1.17113	-2.8058	0.00501916	0.010329	CtYH1G015600	126.075	-1.77381	0.242688	-7.30902	2.69102e-13	6.60061e-13	CtYH1G017730	28845.7	1.61853	0.345487	4.68479	2.80254e-06	1.00426e-05	CtYH1G015600	126.075	-1.77381	0.242688	-7.30902	2.69102e-13	6.60061e-13
CtYH1G013290	2922.98	-1.96251	0.424245	-4.62589	3.72997e-06	1.28363e-05	CtYH1G015400	15369.3	-1.68534	0.0387961	-43.441	0	0	CtYH1G018050	257.307	1.68166	0.55609	3.02409	0.00249386	0.00576776	CtYH1G015400	15369.3	-1.68534	0.0387961	-43.441	0	0
CtYH1G013410	2286.53	1.1863	0.270977	4.37786	1.19848e-05	3.84172e-05	CtYH1G015640	409.139	1.1264	0.138391	8.13927	3.97659e-16	1.05319e-15	CtYH1G018030	1829.19	1.20512	0.412949	2.91833	0.00351917	0.0079042	CtYH1G015640	409.139	1.1264	0.138391	8.13927	3.97659e-16	1.05319e-15
CtYH1G013430	135.452	1.05498	0.404385	2.60885	0.00908474	0.0177314	CtYH1G015680	1920.64	1.26009	0.0677061	18.6112	2.6073e-77	1.73036e-76	CtYH1G018040	138.298	2.17898	0.732087	2.97639	0.00291663	0.00664611	CtYH1G015680	1920.64	1.26009	0.0677061	18.6112	2.6073e-77	1.73036e-76
CtYH1G013420	2695.92	-1.51516	0.273187	-5.54625	2.9186e-08	1.35282e-07	CtYH1G015660	571.394	-1.57687	0.123398	-12.7788	2.15458e-37	8.79488e-37	CtYH1G018060	54.9377	-3.85245	0.665124	-5.79208	6.95217e-09	3.3522e-08	CtYH1G015660	571.394	-1.57687	0.123398	-12.7788	2.15458e-37	8.79488e-37
CtYH1G013460	38.9465	2.24316	0.610205	3.67608	0.000236843	0.000616306	CtYH1G015700	459.44	1.53463	0.133093	11.5305	9.26557e-31	3.38726e-30	CtYH1G018070	260.813	-2.37168	0.263902	-8.98697	2.54144e-19	2.7032e-18	CtYH1G015700	459.44	1.53463	0.133093	11.5305	9.26557e-31	3.38726e-30
CtYH1G013480	108.57	2.26795	0.413913	5.4793	4.27003e-08	1.93428e-07	CtYH1G015780	1310.72	1.27234	0.0783256	16.2442	2.45405e-59	1.34082e-58	CtYH1G018080	238.311	2.33103	0.370023	6.29969	2.98232e-10	1.64572e-09	CtYH1G015780	1310.72	1.27234	0.0783256	16.2442	2.45405e-59	1.34082e-58
CtYH1G013580	257.411	-1.80797	0.526399	-3.4346	0.000593435	0.00145174	CtYH1G015790	1556.62	-2.73485	0.0806873	-33.8944	8.05896e-252	1.62089e-250	CtYH1G018100	5688.66	-3.99661	0.624574	-6.39894	1.56457e-10	8.85062e-10	CtYH1G015790	1556.62	-2.73485	0.0806873	-33.8944	8.05896e-252	1.62089e-250
CtYH1G013640	288.127	2.88147	0.375739	7.66882	1.73579e-14	1.69609e-13	CtYH1G015850	5.67515	-3.48205	1.38108	-2.52126	0.0116936	0.0170453	CtYH1G018130	3092.88	-5.31888	0.414873	-12.8205	1.25889e-37	2.86726e-36	CtYH1G015850	5.67515	-3.48205	1.38108	-2.52126	0.0116936	0.0170453
CtYH1G013670	506.776	1.44008	0.283855	5.0733	3.90976e-07	1.54191e-06	CtYH1G015860	270.819	-1.8603	0.174346	-10.6702	1.40316e-26	4.74823e-26	CtYH1G018110	36129.3	2.1227	0.344152	6.1679	6.92008e-10	3.68322e-09	CtYH1G015860	270.819	-1.8603	0.174346	-10.6702	1.40316e-26	4.74823e-26
CtYH1G013680	1007.41	3.02761	0.350833	8.62978	6.14717e-18	8.7117e-17	CtYH1G015870	285.518	-1.79346	0.156304	-11.4742	1.77741e-30	6.47297e-30	CtYH1G018190	1159.62	-1.55845	0.238836	-6.52519	6.79159e-11	3.96826e-10	CtYH1G015870	285.518	-1.79346	0.156304	-11.4742	1.77741e-30	6.47297e-30
CtYH1G013720	31.641	-1.91998	0.63689	-3.01462	0.00257304	0.00562127	CtYH1G016050	3823.68	1.7658	0.0585074	30.1809	4.22159e-200	6.70424e-199	CtYH1G018240	5194.54	-1.43761	0.262227	-5.48233	4.1977e-08	1.86941e-07	CtYH1G016050	3823.68	1.7658	0.0585074	30.1809	4.22159e-200	6.70424e-199
CtYH1G013750	5782.57	-4.00956	0.712392	-5.62831	1.81986e-08	8.6588e-08	CtYH1G016180	1569.16	-1.3461	0.0771911	-17.4385	4.20854e-68	2.54058e-67	CtYH1G018400	283.582	-11.7505	1.19999	-9.79219	1.21626e-22	1.55973e-21	CtYH1G016180	1569.16	-1.3461	0.0771911	-17.4385	4.20854e-68	2.54058e-67
CtYH1G013760	508.376	-4.31841	0.738193	-5.84998	4.91642e-09	2.49968e-08	CtYH1G016260	69.0545	-1.90007	0.325732	-5.83324	5.43599e-09	1.14796e-08	CtYH1G018410	716.545	-13.0879	1.19349	-10.9661	5.55924e-28	8.9211e-27	CtYH1G016260	69.0545	-1.90007	0.325732	-5.83324	5.43599e-09	1.14796e-08
CtYH1G013900	146.68	4.14446	0.523749	7.91306	2.51145e-15	2.6621e-14	CtYH1G016310	1870.16	-1.12659	0.0791593	-14.2319	5.80988e-46	2.67952e-45	CtYH1G018570	261.414	-1.09311	0.190533	-5.73711	9.63072e-09	4.57568e-08	CtYH1G016310	1870.16	-1.12659	0.0791593	-14.2319	5.80988e-46	2.67952e-45
CtYH1G013850	2465.45	-2.72171	0.407589	-6.67759	2.42912e-11	1.67701e-10	CtYH1G016350	583.78	-1.854	0.133951	-13.8409	1.44382e-43	6.4693e-43	CtYH1G018590	329.368	-11.9666	1.20867	-9.90066	4.13526e-23	5.41845e-22	CtYH1G016350	583.78	-1.854	0.133951	-13.8409	1.44382e-43	6.4693e-43
CtYH1G013890	249.372	-1.04919	0.504705	-2.07882	0.0376339	0.063905	CtYH1G016240	23735.1	-1.22993	0.0397722	-30.9242	5.64047e-210	9.40694e-209	CtYH1G018630	378.147	-8.98262	0.676931	-13.2696	3.473e-40	8.72539e-39	CtYH1G016240	23735.1	-1.22993	0.0397722	-30.9242	5.64047e-210	9.40694e-209
CtYH1G013920	627.005	1.46618	0.357846	4.09724	4.18107e-05	0.000122607	CtYH1G016380	3999.71	-2.36901	0.0701484	-33.7715	5.17633e-250	1.03478e-248	CtYH1G018650	4.73334	-4.83587	1.93309	-2.50163	0.0123624	0.0248571	CtYH1G016380	3999.71	-2.36901	0.0701484	-33.7715	5.17633e-250	1.03478e-248
CtYH1G013970	213.984	-2.80666	0.338961	-8.28019	1.22976e-16	1.51006e-15	CtYH1G016410	902.213	-2.00534	0.0976717	-20.5314	1.12821e-93	8.73805e-93	CtYH1G018660	1120.77	-9.7553	1.59823	-6.10383	1.03556e-09	5.41845e-09	CtYH1G016410	902.213	-2.00534	0.0976717	-20.5314	1.12821e-93	8.73805e-93
CtYH1G014000	284.051	4.33492	0.406362	10.6676	1.44258e-26	4.59813e-25	CtYH1G016430	1402.64	1.04401	0.0866567	12.0477	1.99443e-33	7.62763e-33	CtYH1G018670	82.3918	-9.96709	1.34363	-7.41805	1.1886e-13	8.72518e-13	CtYH1G016430	1402.64	1.04401	0.0866567	12.0477	1.99443e-33	7.62763e-33
CtYH1G014030	162.815	-1.24807	0.411369	-3.03394	0.00241385	0.00530125	CtYH1G016450	93.4226	1.39401	0.304899	4.57202	4.83036e-06	8.86161e-06	CtYH1G018960	5990.47	-2.69483	0.325203	-8.2866	1.16532e-16	1.05433e-15	CtYH1G016450	93.4226	1.39401	0.304899	4.57202	4.83036e-06	8.86161e-06
CtYH1G014050	2648.77	1.34756	0.240248	5.60902	2.03475e-08	9.62551e-08	CtYH1G016440	1626.6	-1.62836	0.0707914	-23.0023	4.42097e-117	4.11835e-116	CtYH1G018970	686.924	1.75488	0.329307	5.32899	9.87586e-08	4.23323e-07	CtYH1G016440	1626.6	-1.62836	0.0707914	-23.0023	4.42097e-117	4.11835e-116
CtYH1G014100	6251.01	-2.97931	0.345367	-8.6265	6.32568e-18	8.96e-17	CtYH1G016510	2.87993	-5.07001	1.91124	-2.65274	0.00798423	0.0118081	CtYH1G018990	72.7235	-2.94032	0.441789	-6.65549	2.8236e-11	1.70381e-10	CtYH1G016510	2.87993	-5.07001	1.91124	-2.65274	0.00798423	0.0118081
CtYH1G014200	293.282	3.29301	0.61721	5.33531	9.53791e-08	4.11706e-07	CtYH1G016500	6.52054	-3.71341	1.62487	-2.28536	0.0222918	0.0316501	CtYH1G018980	2414.39	-2.76122	0.271648	-10.1647	2.8494e-24	3.92175e-23	CtYH1G016500	6.52054	-3.71341	1.62487	-2.28536	0.0222918	0.0316501
CtYH1G014250	19.5116	-7.62719	1.82769	-4.17313	3.00443e-05	9.03495e-05	CtYH1G016530	181.712	-2.25215	0.214471	-10.501	8.5504e-26	2.84814e-25	CtYH1G019030	6328.59	1.95686	0.169939	11.5151	1.10726e-30	2.00606e-29	CtYH1G016530	181.712	-2.25215	0.214471	-10.501	8.5504e-26	2.84814e-25
CtYH1G014310	509.292	-1.09388	0.309289	-3.53676	0.000405066	0.00101651	CtYH1G016560	20.0551	1.85069	0.767363	2.41176	0.0158759	0.0228701	CtYH1G019090	36.4852	8.48963	1.25876	6.74445	1.53611e-11	9.49449e-11	CtYH1G016560	20.0551	1.85069	0.767363	2.41176	0.0158759	0.0228701
CtYH1G014360	16.0841	-4.81836	1.51352	-3.18354	0.00145485	0.00332458	CtYH1G016540	1825.39	-1.20121	0.0679927	-17.6667	7.56537e-70	4.65438e-69	CtYH1G019070	3694.36	1.14788	0.145567	7.88553	3.13199e-15	2.58111e-14	CtYH1G016540	1825.39	-1.20121	0.0679927	-17.6667	7.56537e-70	4.65438e-69
CtYH1G014370	18.3905	3.40413	1.63396	2.08337	0.0372178	0.063331	CtYH1G016570	848.666	1.21631	0.0924199	13.1607	1.47801e-39	6.23354e-39	CtYH1G019150	25.0713	7.94811	1.29571	6.13415	8.56135e-10	4.51326e-09	CtYH1G016570	848.666	1.21631	0.0924199	13.1607	1.47801e-39	6.23354e-39
CtYH1G014300	2351.04	-1.12955	0.172599	-6.54433	5.97619e-11	3.9165e-10	CtYH1G016700	20.0894	1.46818	0.589789	2.48933	0.0127984	0.0185851	CtYH1G019220	225.488	1.16094	0.225434	5.14977	2.608e-07	1.06468e-06	CtYH1G016700	20.0894	1.46818	0.589789	2.48933	0.0127984	0.0185851
CtYH1G014380	402.799	5.69677	0.856035	6.65483	2.83634e-11	1.94284e-10	CtYH1G016680	57.4822	-2.28752	0.379078	-6.03444	1.59512e-09	3.43398e-09	CtYH1G019280	10.0316	-6.92859	1.61425	-4.29215	1.76948e-05	5.74094e-05	CtYH1G016680	57.4822	-2.28752	0.379078	-6.03444	1.59512e-09	3.43398e-09
CtYH1G014350	651.075	2.69543	0.423775	6.36052	2.01068e-10	1.23365e-09	CtYH1G016720	23.128	7.87967	1.29801	6.07057	1.27454e-09	2.75344e-09	CtYH1G019310	5.07028	-4.03901	1.83138	-2.20545	0.0274228	0.0508701	CtYH1G016720	23.128	7.87967	1.29801	6.07057	1.27454e-09	2.75344e-09
CtYH1G014410	22.6966	2.83144	0.82802	3.41953	0.000627286	0.00152917	CtYH1G016770	8453.14	-1.96803	0.0424907	-46.3166	0	0	CtYH1G019300	7.7983	-4.01773	1.56971	-2.55954	0.0104812	0.0213999	CtYH1G016770	8453.14	-1.96803	0.0424907	-46.3166	0	0
CtYH1G014500	47.1637	3.5468	1.25481	2.82657	0.00470491	0.00973758	CtYH1G016820	1123.74	1.84726	0.0889575	20.7656	8.85714e-96	6.97305e-95	CtYH1G019330	976.107	-2.26165	0.333741	-6.77665	1.22995e-11	7.65669e-11	CtYH1G016820	1123.74	1.84726	0.0889575	20.7656	8.85714e-96	6.97305e-95
CtYH1G014510	128.49	2.75764	0.773163	3.56669	0.000361514	0.000914574	CtYH1G016830	657.15	-1.30139	0.106141	-12.261	1.46716e-34	5.72354e-34	CtYH1G019230	3074.1	1.08297	0.139554	7.76017	8.48128e-15	6.76644e-14	CtYH1G016830	657.15	-1.30139	0.106141	-12.261	1.46716e-34	5.72354e-34
CtYH1G014540	49.9443	-3.97787	0.890908	-4.46496	8.00836e-06	2.6305e-05	CtYH1G016850	136.952	-10.6429	1.19811	-8.88312	6.50125e-19	1.84151e-18	CtYH1G019340	4199.33	-1.02271	0.189947	-5.3842	7.27676e-08	3.15676e-07	CtYH1G016850	136.952	-10.6429	1.19811	-8.88312	6.50125e-19	1.84151e-18
CtYH1G014620	188.705	5.38545	1.18459	4.54625	5.46103e-06	1.8358e-05	CtYH1G016880	52.2422	9.05541	1.23047	7.35933	1.84838e-13	4.55681e-13	CtYH1G019430	11397	-2.07848	0.218709	-9.50342	2.03108e-21	2.44817e-20	CtYH1G016880	52.2422	9.05541	1.23047	7.35933	1.84838e-13	4.55681e-13
CtYH1G014630	462.896	-3.01607	0.376562	-8.00949	1.15182e-15	1.27575e-14	CtYH1G016940	62.8203	1.15021	0.332326	3.46108	0.000538005	0.000871328	CtYH1G019440	3333.99	2.31256	0.139145	16.6198	5.01387e-62	2.44033e-60	CtYH1G016940	62.8203	1.15021	0.332326	3.46108	0.000538005	0.000871328
CtYH1G014700	5574.03	9.92708	0.582169	17.0519	3.385e-65	9.00177e-63	CtYH1G016890	283.124	11.4935	1.18741	9.67941	3.68834e-22	1.13269e-21	CtYH1G019500	62.5957	-1.21526	0.580065	-2.09505	0.0361669	0.0651725	CtYH1G016890	283.124	11.4935	1.18741	9.67941	3.68834e-22	1.13269e-21
CtYH1G014710	182.278	1.23202	0.352425	3.49583	0.00047259	0.00117379	CtYH1G016920	331.297	1.94069	0.149673	12.9662	1.90207e-38	7.88601e-38	CtYH1G019550	292.209	-1.00397	0.279389	-3.59344	0.000326342	0.00088307	CtYH1G016920	331.297	1.94069	0.149673	12.9662	1.90207e-38	7.88601e-38
CtYH1G014740	449.481	2.34865	0.276582	8.49171	2.03622e-17	2.7438e-16	CtYH1G016980	548.304	-1.84308	0.141957	-12.9833	1.52122e-38	6.31584e-38	CtYH1G019570	14904.4	-1.79332	0.111037	-16.1507	1.12345e-58	4.97541e-57	CtYH1G016980	548.304	-1.84308	0.141957	-12.9833	1.52122e-38	6.31584e-38
CtYH1G014790	14.9746	2.25176	0.906447	2.48416	0.0129857	0.0245001	CtYH1G017070	98.8767	-1.33065	0.311758	-4.26823	1.9703e-05	3.50426e-05	CtYH1G019620	45568.8	-5.17478	0.283315	-18.2651	1.5685e-74	1.08344e-72	CtYH1G017070	98.8767	-1.33065	0.311758	-4.26823	1.9703e-05	3.50426e-05
CtYH1G014810	129.177	2.07198	0.865329	2.39444	0.0166459	0.0306468	CtYH1G017130	763.476	-1.55582	0.104199	-14.9313	2.06091e-50	1.00535e-49	CtYH1G019630	298.076	2.55453	0.678383	3.76561	0.00016614	0.000468658	CtYH1G017130	763.476	-1.55582	0.104199	-14.9313	2.06091e-50	1.00535e-49
CtYH1G014860	38462.1	4.03589	0.420437	9.59928	8.05026e-22	1.64222e-20	CtYH1G017200	181.714	4.61639	0.301627	15.305	7.08552e-53	3.57064e-52	CtYH1G019760	8.59504	-6.70481	1.60691	-4.17248	3.01306e-05	9.4815e-05	CtYH1G017200	181.714	4.61639	0.301627	15.305	7.08552e-53	3.57064e-52
CtYH1G015040	116.877	4.75764	0.70774	6.7223	1.78873e-11	1.25275e-10	CtYH1G017120	6661.34	1.48107	0.0468812	31.592	4.76117e-219	8.29587e-218	CtYH1G019820	4.00583	5.30284	1.88142	2.81853	0.00482446	0.0105413	CtYH1G017120	6661.34	1.48107	0.0468812	31.592	4.76117e-219	8.29587e-218
CtYH1G015070	425.455	-1.02108	0.203402	-5.02003	5.16622e-07	2.00191e-06	CtYH1G017250	6.6678	6.08545	1.51781	4.00936	6.08833e-05	0.000105038	CtYH1G019770	373.331	-7.36517	0.65751	-11.2016	4.00402e-29	6.73695e-28	CtYH1G017250	6.6678	6.08545	1.51781	4.00936	6.08833e-05	0.000105038
CtYH1G015110	50.4981	-1.71601	0.58737	-2.92151	0.00348339	0.00739914	CtYH1G017350	7.37507	-3.44433	1.1422	-3.01551	0.00256544	0.00396061	CtYH1G019780	11.6976	-7.15054	1.669	-4.28433	1.83287e-05	5.936e-05	CtYH1G017350	7.37507	-3.44433	1.1422	-3.01551	0.00256544	0.00396061
CtYH1G015220	1588.1	9.751	0.838465	11.6296	2.91517e-31	1.33571e-29	CtYH1G017340	661.927	-1.07686	0.100853	-10.6775	1.29734e-26	4.39316e-26	CtYH1G019830	58.34	-1.31154	0.586389	-2.23663	0.0253105	0.0473118	CtYH1G017340	661.927	-1.07686	0.100853	-10.6775	1.29734e-26	4.39316e-26
CtYH1G015140	5303.96	1.76938	0.27125	6.52306	6.88889e-11	4.47357e-10	CtYH1G017470	60.633	3.17282	0.403828	7.85685	3.93899e-15	1.0155e-14	CtYH1G019840	79.1835	-6.22188	0.899043	-6.92056	4.49855e-12	2.91422e-11	CtYH1G017470	60.633	3.17282	0.403828	7.85685	3.93899e-15	1.0155e-14
CtYH1G015300	2086.33	2.42609	0.31728	7.64652	2.06495e-14	2.00042e-13	CtYH1G017640	70.8242	1.61216	0.328212	4.91195	9.01732e-07	1.71954e-06	CtYH1G019850	11.94	-4.67113	1.37416	-3.39926	0.000675697	0.00173061	CtYH1G017640	70.8242	1.61216	0.328212	4.91195	9.01732e-07	1.71954e-06
CtYH1G015640	237.818	-1.25912	0.286906	-4.38862	1.1407e-05	3.66908e-05	CtYH1G017610	2040.56	-1.23771	0.0686474	-18.03	1.13285e-72	7.17695e-72	CtYH1G019880	204.544	1.98181	0.270278	7.33249	2.25913e-13	1.62599e-12	CtYH1G017610	2040.56	-1.23771	0.0686474	-18.03	1.13285e-72	7.17695e-72
CtYH1G015660	1000.89	-1.18187	0.412487	-2.86522	0.00416718	0.00872181	CtYH1G017530	12239.2	1.24322	0.0485071	25.6297	7.12258e-145	8.09871e-144	CtYH1G019930	171.773	2.31797	0.289456	8.00801	1.16576e-15	9.90324e-15	CtYH1G017530	12239.2	1.24322	0.0485071	25.6297	7.12258e-145	8.09871e-144
CtYH1G015710	678.258	1.27579	0.221393	5.76253	8.28621e-09	4.0948e-08	CtYH1G017540	26802.3	1.0705	0.0474978	22.5378	1.76871e-112	1.58958e-111	CtYH1G019940	87.5302	4.10683	0.426324	9.63313	5.79376e-22	7.21347e-21	CtYH1G017540	26802.3	1.0705	0.0474978	22.5378	1.76871e-112	1.58958e-111
CtYH1G015820	11.2692	-6.83524	1.85368	-3.6874	0.000226556	0.000591523	CtYH1G017700	959.77	1.04848	0.0951775	11.016	3.19948e-28	1.11759e-27	CtYH1G019970	125.995	1.25114	0.34041	3.67538	0.000237495	0.000655954	CtYH1G017700	959.77	1.04848	0.0951775	11.016	3.19948e-28	1.11759e-27
CtYH1G015810	163.959	1.22496	0.344258	3.55826	0.000373313	0.000941877	CtYH1G017740	2.47808	4.65762	1.97191	2.36198	0.0181776	0.0260298	CtYH1G019950	122.012	-5.55546	0.489302	-11.3538	7.09744e-30	1.2365e-28	CtYH1G017740	2.47808	4.65762	1.97191	2.36198	0.0181776	0.0260298
CtYH1G015880	1998.51	2.24975	0.340393	6.60926	3.86251e-11	2.59719e-10	CtYH1G017790	20861.6	2.16464	0.0543353	39.8385	0	0	CtYH1G019990	967.867	1.40651	0.300875	4.67472	2.94354e-06	1.05313e-05	CtYH1G017790	20861.6	2.16464	0.0543353	39.8385	0	0
CtYH1G016070	202.89	1.63756	0.557076	2.93955	0.00328684	0.00701792	CtYH1G017800	5826.41	1.75236	0.0526107	33.3081	2.94709e-243	5.71006e-242	CtYH1G019980	505.513	-10.1383	0.901464	-11.2465	2.41045e-29	4.10013e-28	CtYH1G017800	5826.41	1.75236	0.0526107	33.3081	2.94709e-243	5.71006e-242
CtYH1G016130	408.838	2.77428	0.385712	7.19262	6.35581e-13	5.23539e-12	CtYH1G017870	3.2442	-5.24167	1.85303	-2.82871	0.00467364	0.00705914	CtYH1G020040	138.778	2.03145	0.400513	5.07211	3.93439e-07	1.57498e-06	CtYH1G017870	3.2442	-5.24167	1.85303	-2.82871	0.00467364	0.00705914
CtYH1G016180	2671.24	-1.05439	0.222722	-4.73409	2.20045e-06	7.83092e-06	CtYH1G017830	3443.41	1.01922	0.0633669	16.0845	3.27765e-58	1.76314e-57	CtYH1G020100	3441.29	-1.09045	0.148681	-7.33416	2.2312e-13	1.60706e-12	CtYH1G017830	3443.41	1.01922	0.0633669	16.0845	3.27765e-58	1.76314e-57
CtYH1G016220	283.57	-3.07429	0.402566	-7.63673	2.22807e-14	2.15536e-13	CtYH1G017720	40421.2	-3.1338	0.0364697	-85.9287	0	0	CtYH1G020120	255.794	-8.41968	0.675968	-12.4557	1.30158e-35	2.8063e-34	CtYH1G017720	40421.2	-3.1338	0.0364697	-85.9287	0	0
CtYH1G016140	12914.4	-1.31492	0.255334	-5.14982	2.60733e-07	1.05244e-06	CtYH1G017730	29668.3	-2.80981	0.0380178	-73.9078	0	0	CtYH1G020150	157.814	-2.43396	0.394618	-6.16789	6.92062e-10	3.68322e-09	CtYH1G017730	29668.3	-2.80981	0.0380178	-73.9078	0	0
CtYH1G016260	118.039	-1.83493	0.498312	-3.68228	0.000231154	0.000602252	CtYH1G017900	3.05953	-5.15731	1.87535	-2.75005	0.00595869	0.00892356	CtYH1G020170	42.2177	8.69969	1.27583	6.81883	9.17865e-12	5.78347e-11	CtYH1G017900	3.05953	-5.15731	1.87535	-2.75005	0.00595869	0.00892356
CtYH1G016310	1135.86	5.37621	0.316454	16.9889	9.91756e-65	2.53787e-62	CtYH1G017880	394.227	1.58701	0.144038	11.018	3.12925e-28	1.09319e-27	CtYH1G020130	58.7229	-9.47964	1.25192	-7.57208	3.67283e-14	2.80281e-13	CtYH1G017880	394.227	1.58701	0.144038	11.018	3.12925e-28	1.09319e-27
CtYH1G016340	472.704	1.55821	0.329619	4.72729	2.27533e-06	8.07303e-06	CtYH1G018040	171.827	-1.88507	0.202605	-9.30413	1.35098e-20	3.99063e-20	CtYH1G020200	1572.8	-4.71258	0.316648	-14.8827	4.26923e-50	1.4625e-48	CtYH1G018040	171.827	-1.88507	0.202605	-9.30413	1.35098e-20	3.99063e-20
CtYH1G016350	408.024	1.61167	0.345622	4.66308	3.11506e-06	1.08481e-05	CtYH1G018060	47.6468	3.35086	0.456869	7.3344	2.22711e-13	5.4736e-13	CtYH1G020220	2010.61	-5.69572	0.358524	-15.8866	7.85016e-57	3.26113e-55	CtYH1G018060	47.6468	3.35086	0.456869	7.3344	2.22711e-13	5.4736e-13
CtYH1G016370	905.157	-1.48711	0.250498	-5.9366	2.90985e-09	1.52403e-08	CtYH1G018020	17532.2	-2.90974	0.0354641	-82.0476	0	0	CtYH1G020230	17.5473	-1.82053	0.622744	-2.9234	0.00346235	0.00778725	CtYH1G018020	17532.2	-2.90974	0.0354641	-82.0476	0	0
CtYH1G016380	3847.61	1.34192	0.316837	4.23538	2.28167e-05	6.99879e-05	CtYH1G018110	38546.5	-3.33139	0.0421516	-79.0334	0	0	CtYH1G020530	156.433	-3.80412	0.292532	-13.0041	1.15944e-38	2.75121e-37	CtYH1G018110	38546.5	-3.33139	0.0421516	-79.0334	0	0
CtYH1G016410	766.919	1.77215	0.473051	3.74622	0.000179518	0.000476414	CtYH1G018120	4289.45	1.4894	0.0541223	27.5192	1.03574e-166	1.34934e-165	CtYH1G020540	1836.62	-1.06883	0.172634	-6.19131	5.96656e-10	3.19448e-09	CtYH1G018120	4289.45	1.4894	0.0541223	27.5192	1.03574e-166	1.34934e-165
CtYH1G016430	935.084	-1.98846	0.315099	-6.31059	2.77973e-10	1.67481e-09	CtYH1G018190	1446.23	1.64345	0.0874171	18.8001	7.54439e-79	5.07291e-78	CtYH1G020590	2286.66	-1.29398	0.216126	-5.98717	2.13519e-09	1.08265e-08	CtYH1G018190	1446.23	1.64345	0.0874171	18.8001	7.54439e-79	5.07291e-78
CtYH1G016450	42.6092	1.86324	0.817931	2.27799	0.022727	0.0405226	CtYH1G018230	7488.64	1.80503	0.0438383	41.1747	0	0	CtYH1G020650	2520.09	-4.44267	0.325228	-13.6602	1.75571e-42	4.77717e-41	CtYH1G018230	7488.64	1.80503	0.0438383	41.1747	0	0
CtYH1G016440	4654.95	2.25021	0.3959	5.68378	1.31746e-08	6.36214e-08	CtYH1G018240	5051.38	1.01602	0.0681435	14.91	2.83602e-50	1.38186e-49	CtYH1G020680	282.532	-11.7452	1.3592	-8.64126	5.55947e-18	5.45679e-17	CtYH1G018240	5051.38	1.01602	0.0681435	14.91	2.83602e-50	1.38186e-49
CtYH1G016500	89.3481	4.35572	1.64854	2.64217	0.00823777	0.0162332	CtYH1G018400	677.676	12.7526	1.18327	10.7775	4.39844e-27	1.50494e-26	CtYH1G020760	189.273	-3.70515	0.483678	-7.66036	1.85408e-14	1.44367e-13	CtYH1G018400	677.676	12.7526	1.18327	10.7775	4.39844e-27	1.50494e-26
CtYH1G016530	82.4481	4.71343	0.670087	7.03405	2.00628e-12	1.5674e-11	CtYH1G018410	600.888	12.5791	1.18264	10.6365	2.01611e-26	6.80067e-26	CtYH1G020780	2872.47	-5.51503	0.278765	-19.7838	4.10851e-87	3.81071e-85	CtYH1G018410	600.888	12.5791	1.18264	10.6365	2.01611e-26	6.80067e-26
CtYH1G016560	485.955	2.77807	0.294012	9.44885	3.42589e-21	6.59994e-20	CtYH1G018590	439.682	12.1285	1.18413	10.2425	1.27873e-24	4.15147e-24	CtYH1G020800	584.849	-1.13097	0.203163	-5.5668	2.59465e-08	1.18174e-07	CtYH1G018590	439.682	12.1285	1.18413	10.2425	1.27873e-24	4.15147e-24
CtYH1G016540	911.316	1.64116	0.373084	4.3989	1.08801e-05	3.50836e-05	CtYH1G018630	871.266	9.93451	0.651754	15.2427	1.83994e-52	9.22184e-52	CtYH1G020820	3944.58	-3.31949	0.453971	-7.31213	2.62936e-13	1.88235e-12	CtYH1G018630	871.266	9.93451	0.651754	15.2427	1.83994e-52	9.22184e-52
CtYH1G016660	27.0614	4.61315	1.09986	4.19429	2.73726e-05	8.29126e-05	CtYH1G018650	44.8471	7.86785	1.24166	6.33657	2.34943e-10	5.22595e-10	CtYH1G020860	1431.63	-2.81509	0.156064	-18.038	9.79509e-73	6.42014e-71	CtYH1G018650	44.8471	7.86785	1.24166	6.33657	2.34943e-10	5.22595e-10
CtYH1G016680	804.763	-4.80018	0.723911	-6.63089	3.33664e-11	2.26322e-10	CtYH1G018660	1484.11	9.90979	1.58464	6.25365	4.00965e-10	8.83316e-10	CtYH1G020870	16.2603	-3.65585	0.885015	-4.13083	3.61451e-05	0.000112482	CtYH1G018660	1484.11	9.90979	1.58464	6.25365	4.00965e-10	8.83316e-10
CtYH1G016710	917.138	-1.44698	0.204638	-7.0709	1.53932e-12	1.2159e-11	CtYH1G018670	17.2275	7.45475	1.31721	5.65948	1.51832e-08	3.14176e-08	CtYH1G020880	838.394	1.7892	0.2207	8.10695	5.19071e-16	4.50957e-15	CtYH1G018670	17.2275	7.45475	1.31721	5.65948	1.51832e-08	3.14176e-08
CtYH1G016800	635.624	1.02159	0.310928	3.28561	0.00101761	0.00239191	CtYH1G018820	4458.06	-1.55047	0.0686156	-22.5964	4.70188e-113	4.24374e-112	CtYH1G020920	28.9567	-3.93163	1.3126	-2.9953	0.00274172	0.00628241	CtYH1G018820	4458.06	-1.55047	0.0686156	-22.5964	4.70188e-113	4.24374e-112
CtYH1G016830	588.583	2.54048	0.454118	5.59432	2.21493e-08	1.04378e-07	CtYH1G018860	2228.19	1.26238	0.0632621	19.9548	1.36176e-88	1.00924e-87	CtYH1G020910	351.933	-1.09328	0.295999	-3.69352	0.000221173	0.000613284	CtYH1G018860	2228.19	1.26238	0.0632621	19.9548	1.36176e-88	1.00924e-87
CtYH1G016840	48.327	1.41645	0.545284	2.59764	0.0093866	0.0182714	CtYH1G018970	917.569	-1.14871	0.102805	-11.1736	5.49062e-29	1.94359e-28	CtYH1G020930	603.451	-8.27362	0.535183	-15.4594	6.51965e-54	2.49412e-52	CtYH1G018970	917.569	-1.14871	0.102805	-11.1736	5.49062e-29	1.94359e-28
CtYH1G016880	235.117	1.56336	0.38891	4.01986	5.8232e-05	0.000166759	CtYH1G018920	1508.89	-1.2367	0.0714725	-17.3032	4.44849e-67	2.65885e-66	CtYH1G021010	13.0811	-3.49523	1.54532	-2.26182	0.0237087	0.0446231	CtYH1G018920	1508.89	-1.2367	0.0714725	-17.3032	4.44849e-67	2.65885e-66
CtYH1G016920	438.588	-2.12279	0.800546	-2.65167	0.00800946	0.0158281	CtYH1G018990	64.8763	2.45486	0.385616	6.36607	1.9393e-10	4.32702e-10	CtYH1G021030	1286.1	1.70354	0.421572	4.04091	5.32433e-05	0.000161482	CtYH1G018990	64.8763	2.45486	0.385616	6.36607	1.9393e-10	4.32702e-10
CtYH1G017020	29.0373	-4.63871	2.22305	-2.08665	0.0369201	0.0628899	CtYH1G019060	1169.08	-2.04084	0.0865588	-23.5775	6.55587e-123	6.41621e-122	CtYH1G020990	159.586	-3.7081	0.604408	-6.1351	8.51033e-10	4.48877e-09	CtYH1G019060	1169.08	-2.04084	0.0865588	-23.5775	6.55587e-123	6.41621e-122
CtYH1G017030	17.7006	-7.48763	2.56298	-2.92145	0.00348404	0.00739994	CtYH1G019030	6941.88	-2.68024	0.0470753	-56.9351	0	0	CtYH1G021170	2960.83	-2.24367	0.438623	-5.11526	3.13306e-07	1.2678e-06	CtYH1G019030	6941.88	-2.68024	0.0470753	-56.9351	0	0
CtYH1G017100	203.47	4.04774	0.700454	5.77874	7.52605e-09	3.74302e-08	CtYH1G019090	43.5323	-8.98997	1.2353	-7.27758	3.39851e-13	8.31115e-13	CtYH1G021100	6.07808	-6.20631	1.63432	-3.7975	0.000146163	0.000415927	CtYH1G019090	43.5323	-8.98997	1.2353	-7.27758	3.39851e-13	8.31115e-13
CtYH1G017110	446.403	1.58488	0.560547	2.82738	0.004693	0.00971589	CtYH1G019120	44.5324	-2.24576	0.453228	-4.95504	7.23145e-07	1.38586e-06	CtYH1G021220	2937.45	-3.71264	0.398678	-9.31237	1.25017e-20	1.43422e-19	CtYH1G019120	44.5324	-2.24576	0.453228	-4.95504	7.23145e-07	1.38586e-06
CtYH1G017130	763.988	3.7989	0.314444	12.0813	1.32534e-33	7.33673e-32	CtYH1G019100	1449.04	-1.87455	0.0817492	-22.9305	2.30819e-116	2.1374e-115	CtYH1G021280	33.5179	-2.01234	0.887616	-2.26713	0.0233823	0.0440651	CtYH1G019100	1449.04	-1.87455	0.0817492	-22.9305	2.30819e-116	2.1374e-115
CtYH1G017210	117.681	10.4395	1.29679	8.05027	8.26146e-16	9.27918e-15	CtYH1G019140	2503.32	-1.30132	0.0625392	-20.8081	3.65692e-96	2.89133e-95	CtYH1G021380	60.9661	-9.5324	1.24571	-7.65215	1.9764e-14	1.53486e-13	CtYH1G019140	2503.32	-1.30132	0.0625392	-20.8081	3.65692e-96	2.89133e-95
CtYH1G017200	47.0334	-1.89222	0.798047	-2.37106	0.0177373	0.032412	CtYH1G019170	79.2095	1.46006	0.313086	4.66346	3.10935e-06	5.76217e-06	CtYH1G021320	58.3241	-1.93658	0.47902	-4.04279	5.2819e-05	0.000160294	CtYH1G019170	79.2095	1.46006	0.313086	4.66346	3.10935e-06	5.76217e-06
CtYH1G017150	399.21	1.88056	0.30144	6.23858	4.41558e-10	2.58856e-09	CtYH1G019150	29.9187	-8.44857	1.26132	-6.69819	2.11023e-11	4.86696e-11	CtYH1G021390	612.689	-1.42553	0.419311	-3.39969	0.000674614	0.00172853	CtYH1G019150	29.9187	-8.44857	1.26132	-6.69819	2.11023e-11	4.86696e-11
CtYH1G017160	1700.57	3.22189	0.535303	6.01882	1.75699e-09	9.48422e-09	CtYH1G019160	1779.58	-1.20289	0.077564	-15.5084	3.04418e-54	1.55957e-53	CtYH1G021400	1487.02	-1.68386	0.151542	-11.1115	1.10273e-28	1.83034e-27	CtYH1G019160	1779.58	-1.20289	0.077564	-15.5084	3.04418e-54	1.55957e-53
CtYH1G017360	18.0753	-7.51789	2.55961	-2.93712	0.00331279	0.00706665	CtYH1G019180	2207.88	-1.91206	0.0642632	-29.7536	1.559e-194	2.38864e-193	CtYH1G021440	38.5404	1.70511	0.402557	4.23569	2.27846e-05	7.28807e-05	CtYH1G019180	2207.88	-1.91206	0.0642632	-29.7536	1.559e-194	2.38864e-193
CtYH1G017370	14.9481	-7.24375	2.6231	-2.76152	0.00575325	0.0116905	CtYH1G019220	230.833	-2.05117	0.180493	-11.3642	6.3004e-30	2.26934e-29	CtYH1G021520	277.473	-1.48049	0.496098	-2.98427	0.00284258	0.00649181	CtYH1G019220	230.833	-2.05117	0.180493	-11.3642	6.3004e-30	2.26934e-29
CtYH1G017480	674.414	-1.11196	0.202675	-5.48641	4.10175e-08	1.86365e-07	CtYH1G019190	3849.7	-1.70572	0.0559107	-30.5079	2.04477e-204	3.32947e-203	CtYH1G021500	24.0336	-1.33667	0.508914	-2.62651	0.00862648	0.0179346	CtYH1G019190	3849.7	-1.70572	0.0559107	-30.5079	2.04477e-204	3.32947e-203
CtYH1G017490	99.8596	-2.72389	0.571796	-4.76375	1.90032e-06	6.8264e-06	CtYH1G019310	13.2538	5.19436	1.25347	4.14399	3.41307e-05	5.97864e-05	CtYH1G021510	446.07	-1.72388	0.296671	-5.81075	6.21927e-09	3.0126e-08	CtYH1G019310	13.2538	5.19436	1.25347	4.14399	3.41307e-05	5.97864e-05
CtYH1G017590	7.56211	-6.261	2.97705	-2.10309	0.0354577	0.060677	CtYH1G019320	31.9128	2.56864	0.560401	4.58358	4.57082e-06	8.39483e-06	CtYH1G021570	45.3646	1.37059	0.468014	2.92851	0.00340588	0.00767018	CtYH1G019320	31.9128	2.56864	0.560401	4.58358	4.57082e-06	8.39483e-06
CtYH1G017630	837.597	1.55845	0.243776	6.39298	1.62686e-10	1.00635e-09	CtYH1G019250	1490.86	-3.27803	0.102369	-32.0217	5.44397e-225	9.76746e-224	CtYH1G021540	954.189	-1.02495	0.199154	-5.14655	2.6532e-07	1.08193e-06	CtYH1G019250	1490.86	-3.27803	0.102369	-32.0217	5.44397e-225	9.76746e-224
CtYH1G017520	158.593	10.8701	3.90706	2.78218	0.00539954	0.0110379	CtYH1G019390	2.92634	4.8979	2.19296	2.23347	0.0255181	0.0360165	CtYH1G021820	14.0017	3.52018	1.07085	3.28728	0.00101159	0.00251532	CtYH1G019390	2.92634	4.8979	2.19296	2.23347	0.0255181	0.0360165
CtYH1G017530	39036.3	10.7414	1.35009	7.95608	1.7758e-15	1.91677e-14	CtYH1G019410	2605.38	1.43506	0.0661275	21.7014	1.99123e-104	1.67651e-103	CtYH1G021790	284.628	-4.25056	0.428525	-9.91905	3.44015e-23	4.51769e-22	CtYH1G019410	2605.38	1.43506	0.0661275	21.7014	1.99123e-104	1.67651e-103
CtYH1G017540	111748	10.2551	0.962491	10.6548	1.65684e-26	5.2625e-25	CtYH1G019440	3933.11	-2.41352	0.0536806	-44.9608	0	0	CtYH1G021830	311.258	1.43287	0.28352	5.05386	4.32968e-07	1.72596e-06	CtYH1G019440	3933.11	-2.41352	0.0536806	-44.9608	0	0
CtYH1G017560	1010.87	1.92746	0.343628	5.60915	2.03325e-08	9.62007e-08	CtYH1G019500	33.027	-1.09287	0.454038	-2.40701	0.0160838	0.0231571	CtYH1G021850	878.673	1.06364	0.195448	5.44206	5.26686e-08	2.31825e-07	CtYH1G019500	33.027	-1.09287	0.454038	-2.40701	0.0160838	0.0231571
CtYH1G017570	85.9822	-9.76752	3.90724	-2.49985	0.0124246	0.0235346	CtYH1G019510	32749.7	-2.88031	0.0517985	-55.6061	0	0	CtYH1G021880	493.583	-3.38974	0.197539	-17.1598	5.30539e-66	2.91401e-64	CtYH1G019510	32749.7	-2.88031	0.0517985	-55.6061	0	0
CtYH1G017580	8279.74	11.1163	1.42775	7.78584	6.92529e-15	7.05932e-14	CtYH1G019560	7765.01	-1.22047	0.0454896	-26.8297	1.45729e-158	1.81768e-157	CtYH1G021890	23626.5	2.09533	0.294117	7.12414	1.04732e-12	7.15231e-12	CtYH1G019560	7765.01	-1.22047	0.0454896	-26.8297	1.45729e-158	1.81768e-157
CtYH1G017680	310.77	-1.71831	0.313877	-5.47445	4.38865e-08	1.98404e-07	CtYH1G019620	4939.14	1.2461	0.0520008	23.9631	6.74299e-127	6.82044e-126	CtYH1G021940	4134.29	1.52375	0.156393	9.74303	1.97581e-22	2.50867e-21	CtYH1G019620	4939.14	1.2461	0.0520008	23.9631	6.74299e-127	6.82044e-126
CtYH1G017770	450.925	2.13376	0.41043	5.19883	2.00542e-07	8.24573e-07	CtYH1G019610	8256.46	-1.04793	0.0506941	-20.6716	6.23998e-95	4.87757e-94	CtYH1G021970	21404.6	-5.51779	0.360589	-15.3022	7.3972e-53	2.72385e-51	CtYH1G019610	8256.46	-1.04793	0.0506941	-20.6716	6.23998e-95	4.87757e-94
CtYH1G017790	545.909	9.1812	1.72586	5.31978	1.03895e-07	4.45981e-07	CtYH1G019700	450.795	1.16394	0.132876	8.75962	1.95907e-18	5.49291e-18	CtYH1G021990	1473.36	-1.06147	0.149098	-7.11924	1.08522e-12	7.3957e-12	CtYH1G019700	450.795	1.16394	0.132876	8.75962	1.95907e-18	5.49291e-18
CtYH1G017800	253.74	4.87228	0.534828	9.10998	8.23938e-20	1.39509e-18	CtYH1G019760	9.13577	6.53995	1.44794	4.51674	6.27976e-06	1.14574e-05	CtYH1G022070	25.4702	-4.56608	0.903558	-5.05345	4.33906e-07	1.72947e-06	CtYH1G019760	9.13577	6.53995	1.44794	4.51674	6.27976e-06	1.14574e-05
CtYH1G017820	9.76226	-6.62919	2.81837	-2.35214	0.018666	0.0339239	CtYH1G019730	29.6662	1.80727	0.525939	3.43628	0.000589768	0.000952866	CtYH1G022120	707.575	-1.7626	0.15608	-11.2929	1.42317e-29	2.44191e-28	CtYH1G019730	29.6662	1.80727	0.525939	3.43628	0.000589768	0.000952866
CtYH1G017760	6952.73	2.96127	0.28236	10.4876	9.85415e-26	2.90853e-24	CtYH1G019820	4.77775	-5.80291	1.65857	-3.49875	0.000467453	0.000760061	CtYH1G022110	5625.28	1.42098	0.180508	7.87215	3.48602e-15	2.86168e-14	CtYH1G019820	4.77775	-5.80291	1.65857	-3.49875	0.000467453	0.000760061
CtYH1G017780	952.451	2.02359	0.325924	6.20879	5.33949e-10	3.09805e-09	CtYH1G019770	631.685	7.86556	1.03535	7.59697	3.03138e-14	7.63679e-14	CtYH1G022160	17117.9	-3.86053	0.167902	-22.9928	5.50801e-117	1.04812e-114	CtYH1G019770	631.685	7.86556	1.03535	7.59697	3.03138e-14	7.63679e-14
CtYH1G017970	211.242	1.70222	0.445893	3.81755	0.000134782	0.00036454	CtYH1G019780	11.3394	6.85126	1.39134	4.92422	8.46981e-07	1.61713e-06	CtYH1G022240	25.6613	-8.28435	1.61638	-5.12525	2.97139e-07	1.20568e-06	CtYH1G019780	11.3394	6.85126	1.39134	4.92422	8.46981e-07	1.61713e-06
CtYH1G017930	429.528	1.45579	0.263548	5.52383	3.31697e-08	1.52135e-07	CtYH1G019830	108.449	2.14771	0.26158	8.21052	2.20233e-16	5.87221e-16	CtYH1G022230	150.851	-5.63971	0.55659	-10.1326	3.95936e-24	5.41657e-23	CtYH1G019830	108.449	2.14771	0.26158	8.21052	2.20233e-16	5.87221e-16
CtYH1G017880	5937.84	-4.8957	0.344901	-14.1945	9.90773e-46	1.13395e-43	CtYH1G019840	223.652	7.4804	0.572757	13.0603	5.54816e-39	2.31913e-38	CtYH1G022270	543.107	-4.7118	0.200432	-23.5082	3.36274e-122	7.13553e-120	CtYH1G019840	223.652	7.4804	0.572757	13.0603	5.54816e-39	2.31913e-38
CtYH1G017990	1000.15	-1.96324	0.172402	-11.3876	4.82166e-30	1.98904e-28	CtYH1G019850	16.37	4.88379	1.06509	4.58535	4.53228e-06	8.32611e-06	CtYH1G022310	2177.57	1.23846	0.242557	5.10587	3.29276e-07	1.32983e-06	CtYH1G019850	16.37	4.88379	1.06509	4.58535	4.53228e-06	8.32611e-06
CtYH1G018050	226.657	6.62228	1.18005	5.61187	2.00146e-08	9.47628e-08	CtYH1G019930	223.812	-1.68157	0.179341	-9.37637	6.82846e-21	2.0341e-20	CtYH1G022330	86.3314	2.43702	0.630944	3.8625	0.000112232	0.000324443	CtYH1G019930	223.812	-1.68157	0.179341	-9.37637	6.82846e-21	2.0341e-20
CtYH1G018030	434.808	3.63893	0.60952	5.97015	2.37034e-09	1.25897e-08	CtYH1G019940	115.931	-2.51775	0.263723	-9.54695	1.33567e-21	4.04475e-21	CtYH1G022320	2972.58	-1.25626	0.103989	-12.0807	1.33603e-33	2.688e-32	CtYH1G019940	115.931	-2.51775	0.263723	-9.54695	1.33567e-21	4.04475e-21
CtYH1G018040	97.5323	10.169	1.67349	6.0765	1.22832e-09	6.77889e-09	CtYH1G019950	172.287	5.80507	0.399888	14.5167	9.4915e-48	4.47943e-47	CtYH1G022440	329.601	-5.02193	0.428863	-11.7099	1.13464e-31	2.12214e-30	CtYH1G019950	172.287	5.80507	0.399888	14.5167	9.4915e-48	4.47943e-47
CtYH1G018060	251.368	4.31392	0.954879	4.51777	6.24946e-06	2.08508e-05	CtYH1G019990	916.305	-3.43103	0.117137	-29.2907	1.36222e-188	2.01918e-187	CtYH1G022400	709.598	-9.18305	1.67057	-5.49696	3.86389e-08	1.72597e-07	CtYH1G019990	916.305	-3.43103	0.117137	-29.2907	1.36222e-188	2.01918e-187
CtYH1G018070	233.933	6.62704	0.743509	8.9132	4.95795e-19	7.78266e-18	CtYH1G019980	717.566	10.3919	0.838386	12.3951	2.77899e-35	1.09728e-34	CtYH1G022410	1643.27	-4.19214	0.302013	-13.8806	8.30028e-44	2.3405e-42	CtYH1G019980	717.566	10.3919	0.838386	12.3951	2.77899e-35	1.09728e-34
CtYH1G018080	62.8665	7.13568	1.47972	4.82233	1.41888e-06	5.19594e-06	CtYH1G020040	191.864	-1.17928	0.209847	-5.6197	1.91287e-08	3.94137e-08	CtYH1G022460	1091.45	2.26201	0.380495	5.94491	2.76613e-09	1.38895e-08	CtYH1G020040	191.864	-1.17928	0.209847	-5.6197	1.91287e-08	3.94137e-08
CtYH1G018020	19049	2.60357	0.286566	9.08541	1.03311e-19	1.73518e-18	CtYH1G020020	986.633	-1.05459	0.106409	-9.91067	3.74115e-23	1.17438e-22	CtYH1G022510	18.8006	-1.1495	0.563214	-2.04097	0.0412538	0.0733751	CtYH1G020020	986.633	-1.05459	0.106409	-9.91067	3.74115e-23	1.17438e-22
CtYH1G018100	10490.4	2.93521	0.273492	10.7324	7.17443e-27	2.32783e-25	CtYH1G020120	1175.47	10.3675	0.652188	15.8965	6.69908e-57	3.5437e-56	CtYH1G022470	254.391	-2.18129	0.357907	-6.09458	1.09726e-09	5.72607e-09	CtYH1G020120	1175.47	10.3675	0.652188	15.8965	6.69908e-57	3.5437e-56
CtYH1G018130	4102.15	3.50755	0.380564	9.21671	3.06356e-20	5.41715e-19	CtYH1G020110	2692.24	-1.17982	0.063565	-18.5609	6.66173e-77	4.40532e-76	CtYH1G022520	2735.42	-1.1499	0.122021	-9.42381	4.35025e-21	5.14478e-20	CtYH1G020110	2692.24	-1.17982	0.063565	-18.5609	6.66173e-77	4.40532e-76
CtYH1G018190	2422.85	-1.41974	0.362215	-3.9196	8.86978e-05	0.000246762	CtYH1G020150	130.48	1.78134	0.256312	6.94987	3.65611e-12	8.64527e-12	CtYH1G022560	10149.7	-1.31895	0.20982	-6.28609	3.25552e-10	1.78878e-09	CtYH1G020150	130.48	1.78134	0.256312	6.94987	3.65611e-12	8.64527e-12
CtYH1G018230	3881.22	-2.13349	0.175324	-12.1689	4.55152e-34	2.62123e-32	CtYH1G020140	77.4592	4.27509	1.20182	3.55719	0.000374849	0.000613604	CtYH1G022550	412.6	-1.35866	0.396754	-3.42443	0.00061608	0.00158923	CtYH1G020140	77.4592	4.27509	1.20182	3.55719	0.000374849	0.000613604
CtYH1G018240	7114.33	2.24401	0.230143	9.75047	1.83608e-22	4.0003e-21	CtYH1G020160	43.5738	8.79362	1.23603	7.1144	1.12397e-12	2.70094e-12	CtYH1G022590	111.334	1.63429	0.331626	4.92812	8.30264e-07	3.19695e-06	CtYH1G020160	43.5738	8.79362	1.23603	7.1144	1.12397e-12	2.70094e-12
CtYH1G018570	626.456	-1.59491	0.212863	-7.49265	6.74981e-14	6.18543e-13	CtYH1G020170	50.3956	-9.20034	1.23503	-7.44951	9.36894e-14	2.32932e-13	CtYH1G022580	5159.74	1.22776	0.142076	8.64154	5.54624e-18	5.44562e-17	CtYH1G020170	50.3956	-9.20034	1.23503	-7.44951	9.36894e-14	2.32932e-13
CtYH1G018590	1578.27	-1.55874	0.313781	-4.96758	6.77922e-07	2.59068e-06	CtYH1G020130	159.849	10.6688	1.19612	8.91952	4.68313e-19	1.33239e-18	CtYH1G022610	309.55	-1.90932	0.349293	-5.46625	4.59657e-08	2.03751e-07	CtYH1G020130	159.849	10.6688	1.19612	8.91952	4.68313e-19	1.33239e-18
CtYH1G018630	1448.71	-1.36178	0.216378	-6.29352	3.1034e-10	1.85786e-09	CtYH1G020210	35.3864	-1.29595	0.513359	-2.52444	0.0115881	0.0168965	CtYH1G022600	872.313	-1.00548	0.303248	-3.31571	0.000914091	0.00228833	CtYH1G020210	35.3864	-1.29595	0.513359	-2.52444	0.0115881	0.0168965
CtYH1G018650	67.6545	-3.3596	0.780705	-4.3033	1.68275e-05	5.27258e-05	CtYH1G020220	179.768	1.56462	0.209447	7.47027	8.00302e-14	1.99425e-13	CtYH1G022650	3841.41	2.48807	0.553294	4.49683	6.89737e-06	2.35733e-05	CtYH1G020220	179.768	1.56462	0.209447	7.47027	8.00302e-14	1.99425e-13
CtYH1G018660	6774	-2.62818	0.284533	-9.23681	2.53945e-20	4.52282e-19	CtYH1G020230	24.3573	2.09302	0.547692	3.82152	0.000132629	0.000224022	CtYH1G022700	8290.66	-11.6943	1.51206	-7.73403	1.04193e-14	8.24789e-14	CtYH1G020230	24.3573	2.09302	0.547692	3.82152	0.000132629	0.000224022
CtYH1G018860	4269.36	-3.01563	0.287729	-10.4808	1.05868e-25	3.10785e-24	CtYH1G020500	17.705	-3.54412	0.935767	-3.7874	0.000152232	0.000256154	CtYH1G022720	1610.35	-9.80859	0.8228	-11.921	9.20179e-33	1.79146e-31	CtYH1G020500	17.705	-3.54412	0.935767	-3.7874	0.000152232	0.000256154
CtYH1G018890	2882.47	-1.23909	0.316985	-3.90899	9.26811e-05	0.000257044	CtYH1G020450	6614.88	-2.27697	0.0460882	-49.4045	0	0	CtYH1G022730	4256.73	-8.43725	0.309595	-27.2525	1.55231e-163	9.15708e-161	CtYH1G020450	6614.88	-2.27697	0.0460882	-49.4045	0	0
CtYH1G018960	2565.06	2.79389	0.428268	6.52369	6.8598e-11	4.45575e-10	CtYH1G020530	425.046	5.04925	0.211045	23.925	1.68329e-126	1.69914e-125	CtYH1G022750	13.6241	7.06791	1.41095	5.00934	5.46165e-07	2.15219e-06	CtYH1G020530	425.046	5.04925	0.211045	23.925	1.68329e-126	1.69914e-125
CtYH1G018970	242.873	-1.6055	0.466981	-3.43803	0.000585954	0.00143461	CtYH1G020510	1465.04	-1.07205	0.0793978	-13.5022	1.51717e-41	6.59328e-41	CtYH1G022740	27005.2	-4.44478	0.178381	-24.9174	4.82114e-137	1.40792e-134	CtYH1G020510	1465.04	-1.07205	0.0793978	-13.5022	1.51717e-41	6.59328e-41
CtYH1G018920	3324.75	-2.00466	0.224016	-8.94871	3.59675e-19	5.75246e-18	CtYH1G020590	935.863	-2.44154	0.115554	-21.1291	4.30005e-99	3.4903e-98	CtYH1G022780	32.83	-8.64022	1.28525	-6.7226	1.78515e-11	1.09762e-10	CtYH1G020590	935.863	-2.44154	0.115554	-21.1291	4.30005e-99	3.4903e-98
CtYH1G018990	47.2667	2.42363	0.582656	4.15963	3.18769e-05	9.54478e-05	CtYH1G020650	1243.01	3.07227	0.102644	29.9314	7.69096e-197	1.1995e-195	CtYH1G022770	9962.31	1.04318	0.144786	7.205	5.80439e-13	4.04347e-12	CtYH1G020650	1243.01	3.07227	0.102644	29.9314	7.69096e-197	1.1995e-195
CtYH1G018980	2840.77	2.09729	0.244437	8.58008	9.48044e-18	1.3174e-16	CtYH1G020680	6.35193	6.01555	1.54929	3.88278	0.000103267	0.000175813	CtYH1G022830	909.936	1.16043	0.404866	2.8662	0.00415428	0.00919741	CtYH1G020680	6.35193	6.01555	1.54929	3.88278	0.000103267	0.000175813
CtYH1G019030	7425.45	-2.25517	0.192177	-11.7349	8.44208e-32	3.9894e-30	CtYH1G020760	578.134	5.12063	0.189741	26.9875	2.0745e-160	2.61064e-159	CtYH1G022810	5.5748	5.77824	1.76459	3.27456	0.00105826	0.00261968	CtYH1G020760	578.134	5.12063	0.189741	26.9875	2.0745e-160	2.61064e-159
CtYH1G019070	5403.26	-2.16892	0.244584	-8.8678	7.46044e-19	1.15242e-17	CtYH1G020780	423.768	2.25661	0.141165	15.9856	1.61054e-57	8.57778e-57	CtYH1G022850	1064.83	-2.11492	0.244315	-8.65653	4.8633e-18	4.79582e-17	CtYH1G020780	423.768	2.25661	0.141165	15.9856	1.61054e-57	8.57778e-57
CtYH1G019140	4537.64	-1.86298	0.260362	-7.15535	8.34591e-13	6.79216e-12	CtYH1G020790	5129.64	2.34785	0.0478281	49.0894	0	0	CtYH1G022880	8.94914	-6.76539	1.56843	-4.31348	1.60705e-05	5.24743e-05	CtYH1G020790	5129.64	2.34785	0.0478281	49.0894	0	0
CtYH1G019170	17.1311	2.65926	1.01173	2.62842	0.00857819	0.0168321	CtYH1G020800	697.917	1.13095	0.115743	9.77125	1.4959e-22	4.64111e-22	CtYH1G022890	30.4127	-4.32871	1.31994	-3.27947	0.00104002	0.00257778	CtYH1G020800	697.917	1.13095	0.115743	9.77125	1.4959e-22	4.64111e-22
CtYH1G019200	35.705	3.59672	1.06161	3.38799	0.000704069	0.0017041	CtYH1G020840	1121.85	-1.52286	0.0866583	-17.5731	3.9577e-69	2.41428e-68	CtYH1G022900	2129.1	-2.90437	0.335662	-8.65267	5.03081e-18	4.95603e-17	CtYH1G020840	1121.85	-1.52286	0.0866583	-17.5731	3.9577e-69	2.41428e-68
CtYH1G019210	47.1578	4.19166	0.960523	4.36393	1.27744e-05	4.07606e-05	CtYH1G020870	11.6539	2.84231	0.87551	3.24647	0.00116847	0.00184888	CtYH1G022950	88.8773	1.61705	0.563744	2.86841	0.0041254	0.0091412	CtYH1G020870	11.6539	2.84231	0.87551	3.24647	0.00116847	0.00184888
CtYH1G019220	94.405	2.35763	0.466712	5.05157	4.38182e-07	1.71635e-06	CtYH1G020880	1162.08	-1.00754	0.0820027	-12.2867	1.06815e-34	4.17854e-34	CtYH1G022970	773.422	2.28751	0.228871	9.99475	1.60697e-23	2.13888e-22	CtYH1G020880	1162.08	-1.00754	0.0820027	-12.2867	1.06815e-34	4.17854e-34
CtYH1G019270	6.57004	6.27602	3.0633	2.04878	0.0404841	0.0682112	CtYH1G020910	508.134	1.48205	0.12424	11.9289	8.36293e-33	3.16806e-32	CtYH1G022980	4582.74	1.09007	0.146802	7.42539	1.12448e-13	8.273e-13	CtYH1G020910	508.134	1.48205	0.12424	11.9289	8.36293e-33	3.16806e-32
CtYH1G019280	28.5574	5.25516	1.66709	3.15229	0.00161996	0.00367187	CtYH1G020930	1074.04	8.84497	0.906544	9.7568	1.72516e-22	5.34232e-22	CtYH1G023030	316.903	-9.46101	1.03524	-9.13895	6.30636e-20	6.9483e-19	CtYH1G020930	1074.04	8.84497	0.906544	9.7568	1.72516e-22	5.34232e-22
CtYH1G019250	1037.37	2.71143	0.467667	5.79778	6.72005e-09	3.36188e-08	CtYH1G021040	2246.27	-11.499	0.648537	-17.7306	2.43364e-70	1.50726e-69	CtYH1G023040	341.377	-1.13688	0.347234	-3.2741	0.00105998	0.00262327	CtYH1G021040	2246.27	-11.499	0.648537	-17.7306	2.43364e-70	1.50726e-69
CtYH1G019330	998.199	3.12771	0.485544	6.44166	1.1817e-10	7.44052e-10	CtYH1G020990	89.7018	2.49297	0.297631	8.37604	5.4739e-17	1.48239e-16	CtYH1G023060	314.771	-1.0825	0.218161	-4.96194	6.97928e-07	2.71074e-06	CtYH1G020990	89.7018	2.49297	0.297631	8.37604	5.4739e-17	1.48239e-16
CtYH1G019230	7259.17	-1.77377	0.329074	-5.3902	7.03812e-08	3.09716e-07	CtYH1G021140	232.1	-3.98312	0.24558	-16.2192	3.6888e-59	2.01026e-58	CtYH1G023020	6164.24	-1.76593	0.231951	-7.6134	2.66974e-14	2.05598e-13	CtYH1G021140	232.1	-3.98312	0.24558	-16.2192	3.6888e-59	2.01026e-58
CtYH1G019400	442.261	-1.58835	0.251478	-6.31606	2.68321e-10	1.61918e-09	CtYH1G021150	150.465	1.59614	0.222507	7.17343	7.31434e-13	1.769e-12	CtYH1G023100	5737.13	-2.48612	0.295622	-8.40981	4.10673e-17	3.8247e-16	CtYH1G021150	150.465	1.59614	0.222507	7.17343	7.31434e-13	1.769e-12
CtYH1G019410	2073.28	-1.48066	0.159057	-9.309	1.29041e-20	2.3523e-19	CtYH1G021170	881.129	-1.21546	0.0991875	-12.2541	1.59618e-34	6.22194e-34	CtYH1G023180	296.811	-1.44379	0.504347	-2.86269	0.00420064	0.00929117	CtYH1G021170	881.129	-1.21546	0.0991875	-12.2541	1.59618e-34	6.22194e-34
CtYH1G019440	5727.45	-1.4357	0.532449	-2.69641	0.00700918	0.0140054	CtYH1G021100	11.1758	6.8304	1.39871	4.88335	1.04296e-06	1.98132e-06	CtYH1G023150	541.774	-4.00595	1.33657	-2.99719	0.00272476	0.0062484	CtYH1G021100	11.1758	6.8304	1.39871	4.88335	1.04296e-06	1.98132e-06
CtYH1G019480	1138.64	-2.16455	0.260936	-8.29533	1.08283e-16	1.3424e-15	CtYH1G021220	3030.46	3.48562	0.0726177	47.9996	0	0	CtYH1G023260	1525.07	-3.20758	0.219489	-14.6139	2.29187e-48	7.46122e-47	CtYH1G021220	3030.46	3.48562	0.0726177	47.9996	0	0
CtYH1G019490	906.323	1.34066	0.348572	3.84614	0.000119993	0.000327315	CtYH1G021280	1873.96	7.86563	0.224966	34.9637	8.01504e-268	1.71836e-266	CtYH1G023270	246.322	-1.1121	0.550684	-2.01949	0.0434365	0.0768633	CtYH1G021280	1873.96	7.86563	0.224966	34.9637	8.01504e-268	1.71836e-266
CtYH1G019500	294.272	-1.99116	0.408689	-4.87206	1.10443e-06	4.10492e-06	CtYH1G021380	31.2058	8.31181	1.25861	6.60395	4.0035e-11	9.14936e-11	CtYH1G023360	769.879	-1.31823	0.208322	-6.32785	2.48605e-10	1.38273e-09	CtYH1G021380	31.2058	8.31181	1.25861	6.60395	4.0035e-11	9.14936e-11
CtYH1G019520	1699.82	1.05223	0.195403	5.38491	7.24799e-08	3.18435e-07	CtYH1G021320	47.0218	1.17945	0.389176	3.03064	0.00244037	0.00377204	CtYH1G023370	675.941	1.84065	0.247289	7.44333	9.81769e-14	7.24657e-13	CtYH1G021320	47.0218	1.17945	0.389176	3.03064	0.00244037	0.00377204
CtYH1G019510	33423.5	3.40522	0.233966	14.5543	5.48134e-48	7.58578e-46	CtYH1G021390	771.887	1.53217	0.106395	14.4007	5.12123e-47	2.39477e-46	CtYH1G023390	2132.84	-1.02339	0.154824	-6.61001	3.8429e-11	2.28936e-10	CtYH1G021390	771.887	1.53217	0.106395	14.4007	5.12123e-47	2.39477e-46
CtYH1G019620	17665	12.5253	1.34858	9.28777	1.57552e-20	2.84906e-19	CtYH1G021400	1647.76	1.54219	0.0968056	15.9308	3.87444e-57	2.05355e-56	CtYH1G023430	2356.89	-1.94739	0.229909	-8.47025	2.44865e-17	2.3104e-16	CtYH1G021400	1647.76	1.54219	0.0968056	15.9308	3.87444e-57	2.05355e-56
CtYH1G019680	341.418	-2.32963	0.323024	-7.21194	5.51598e-13	4.57557e-12	CtYH1G021470	6.68426	6.08866	1.53113	3.97657	6.99179e-05	0.000120211	CtYH1G023530	1220.21	-1.02887	0.124347	-8.27421	1.29313e-16	1.16674e-15	CtYH1G021470	6.68426	6.08866	1.53113	3.97657	6.99179e-05	0.000120211
CtYH1G019700	491.184	-1.6473	0.226263	-7.28046	3.32692e-13	2.83336e-12	CtYH1G021480	657.593	1.37213	0.107404	12.7754	2.25022e-37	9.18404e-37	CtYH1G023550	3510.38	2.36898	0.324316	7.30456	2.78171e-13	1.98612e-12	CtYH1G021480	657.593	1.37213	0.107404	12.7754	2.25022e-37	9.18404e-37
CtYH1G019710	194.611	-1.95759	0.363075	-5.39169	6.9799e-08	3.07304e-07	CtYH1G021530	44.6231	-1.98992	0.465592	-4.27396	1.92032e-05	3.41639e-05	CtYH1G023620	1648.71	-6.74266	0.246112	-27.3966	3.00717e-165	1.81013e-162	CtYH1G021530	44.6231	-1.98992	0.465592	-4.27396	1.92032e-05	3.41639e-05
CtYH1G019730	29.3741	-1.33341	0.581476	-2.29314	0.0218398	0.0390975	CtYH1G021500	30.4276	1.45496	0.487283	2.98587	0.00282777	0.00435085	CtYH1G023590	559.198	-1.18485	0.282752	-4.19043	2.78421e-05	8.80364e-05	CtYH1G021500	30.4276	1.45496	0.487283	2.98587	0.00282777	0.00435085
CtYH1G019750	597.172	-1.43199	0.302962	-4.72665	2.28256e-06	8.09763e-06	CtYH1G021510	455.659	1.42377	0.134962	10.5494	5.11206e-26	1.70957e-25	CtYH1G023640	50.4789	1.00096	0.402966	2.48397	0.0129926	0.0260107	CtYH1G021510	455.659	1.42377	0.134962	10.5494	5.11206e-26	1.70957e-25
CtYH1G019820	4.85658	-5.62063	2.27923	-2.46602	0.0136625	0.0256308	CtYH1G021570	58.086	-1.03325	0.378804	-2.72767	0.00637826	0.0095273	CtYH1G023670	3.89107	-5.56209	1.88458	-2.95137	0.00316372	0.00716367	CtYH1G021570	58.086	-1.03325	0.378804	-2.72767	0.00637826	0.0095273
CtYH1G019770	2240.38	-1.22889	0.484379	-2.53705	0.0111792	0.0213741	CtYH1G021820	20.3049	-1.62852	0.620241	-2.62562	0.00864914	0.0127496	CtYH1G023660	84.9412	-4.19051	0.991433	-4.22672	2.37119e-05	7.56908e-05	CtYH1G021820	20.3049	-1.62852	0.620241	-2.62562	0.00864914	0.0127496
CtYH1G019780	157.517	-3.16927	0.658993	-4.80925	1.51495e-06	5.52622e-06	CtYH1G021850	3433.55	1.94138	0.0624353	31.0943	2.87632e-212	4.83516e-211	CtYH1G023720	346.193	1.13765	0.402999	2.82295	0.00475833	0.0104046	CtYH1G021850	3433.55	1.94138	0.0624353	31.0943	2.87632e-212	4.83516e-211
CtYH1G019830	204.336	-1.44451	0.41097	-3.51487	0.000439967	0.0010987	CtYH1G021870	907.487	-1.19945	0.0927252	-12.9355	2.83756e-38	1.17284e-37	CtYH1G023740	9.51728	-6.85359	2.61453	-2.62135	0.00875832	0.0181767	CtYH1G021870	907.487	-1.19945	0.0927252	-12.9355	2.83756e-38	1.17284e-37
CtYH1G019840	345.744	-1.6314	0.269399	-6.05572	1.39792e-09	7.65724e-09	CtYH1G021900	738.314	-2.03196	0.102174	-19.8872	5.24875e-88	3.86388e-87	CtYH1G023750	381.843	-12.1798	1.92567	-6.32498	2.53266e-10	1.40786e-09	CtYH1G021900	738.314	-2.03196	0.102174	-19.8872	5.24875e-88	3.86388e-87
CtYH1G019900	3.51422	-5.15512	2.40458	-2.14388	0.0320428	0.0553781	CtYH1G021890	25203.7	-3.27668	0.0409083	-80.0981	0	0	CtYH1G023840	696.26	-1.05225	0.136032	-7.7353	1.03156e-14	8.17023e-14	CtYH1G021890	25203.7	-3.27668	0.0409083	-80.0981	0	0
CtYH1G019890	382.732	-1.08595	0.31386	-3.45997	0.000540245	0.0013305	CtYH1G021930	353.085	1.65535	0.173099	9.56298	1.1441e-21	3.46996e-21	CtYH1G023890	2078.28	2.02481	0.219389	9.22931	2.72382e-20	3.06053e-19	CtYH1G021930	353.085	1.65535	0.173099	9.56298	1.1441e-21	3.46996e-21
CtYH1G019930	299.126	-2.10589	0.521982	-4.03441	5.47396e-05	0.000157406	CtYH1G021960	2.90275	-5.08055	1.98339	-2.56155	0.0104206	0.0152534	CtYH1G023950	254.706	2.39827	0.343327	6.98538	2.84081e-12	1.87114e-11	CtYH1G021960	2.90275	-5.08055	1.98339	-2.56155	0.0104206	0.0152534
CtYH1G019990	451.913	3.45731	0.421979	8.19308	2.54622e-16	3.00811e-15	CtYH1G021940	4505.6	-2.11455	0.0485628	-43.5426	0	0	CtYH1G023970	43.1531	-6.54411	3.22346	-2.03015	0.0423412	0.0751416	CtYH1G021940	4505.6	-2.11455	0.0485628	-43.5426	0	0
CtYH1G019980	482.571	1.76406	0.461389	3.82336	0.000131645	0.000356516	CtYH1G022180	120.899	-1.0324	0.241077	-4.28246	1.84839e-05	3.29198e-05	CtYH1G024220	74.0931	1.52428	0.425585	3.5816	0.000341492	0.000920854	CtYH1G022180	120.899	-1.0324	0.241077	-4.28246	1.84839e-05	3.29198e-05
CtYH1G020040	135.367	-2.34693	0.661379	-3.54854	0.00038737	0.000975165	CtYH1G022110	5980.42	-2.16048	0.0559969	-38.5821	0	0	CtYH1G024230	17.5865	4.17363	0.914499	4.56384	5.02262e-06	1.74593e-05	CtYH1G022110	5980.42	-2.16048	0.0559969	-38.5821	0	0
CtYH1G020150	115.754	3.21035	0.542109	5.92197	3.18107e-09	1.65999e-08	CtYH1G022230	38.8912	3.32017	0.500451	6.63434	3.25947e-11	7.47034e-11	CtYH1G024290	238.809	-4.95702	0.34288	-14.457	2.26369e-47	7.11807e-46	CtYH1G022230	38.8912	3.32017	0.500451	6.63434	3.25947e-11	7.47034e-11
CtYH1G020130	1452.8	-3.58179	0.415791	-8.6144	7.03061e-18	9.90162e-17	CtYH1G022260	800.587	1.01951	0.101008	10.0934	5.90945e-24	1.88565e-23	CtYH1G024340	342.963	3.06717	0.449076	6.82995	8.49419e-12	5.36595e-11	CtYH1G022260	800.587	1.01951	0.101008	10.0934	5.90945e-24	1.88565e-23
CtYH1G020180	674.82	1.7302	0.283087	6.11189	9.8456e-10	5.50756e-09	CtYH1G022270	559.327	4.49054	0.170682	26.3094	1.49539e-152	1.78758e-151	CtYH1G024370	537.73	1.36123	0.205785	6.61484	3.71956e-11	2.22037e-10	CtYH1G022270	559.327	4.49054	0.170682	26.3094	1.49539e-152	1.78758e-151
CtYH1G020490	49.3691	-2.35829	1.02368	-2.30375	0.0212367	0.0381057	CtYH1G022310	2225.22	-2.1887	0.0752173	-29.0983	3.77037e-186	5.52776e-185	CtYH1G024430	1217.83	-3.40424	0.153987	-22.1073	2.6901e-108	4.13252e-106	CtYH1G022310	2225.22	-2.1887	0.0752173	-29.0983	3.77037e-186	5.52776e-185
CtYH1G020450	4942.39	1.78597	0.268897	6.64184	3.09795e-11	2.11136e-10	CtYH1G022330	120.708	-1.36868	0.237605	-5.76032	8.39536e-09	1.75736e-08	CtYH1G024470	752.765	1.37145	0.115149	11.9102	1.047e-32	2.03433e-31	CtYH1G022330	120.708	-1.36868	0.237605	-5.76032	8.39536e-09	1.75736e-08
CtYH1G020530	289.039	-1.13109	0.348107	-3.24926	0.00115707	0.00269403	CtYH1G022430	673.819	2.42561	0.114737	21.1407	3.3639e-99	2.73269e-98	CtYH1G024550	33.9399	-1.68796	0.635903	-2.65444	0.00794413	0.016645	CtYH1G022430	673.819	2.42561	0.114737	21.1407	3.3639e-99	2.73269e-98
CtYH1G020650	1451.24	3.33288	0.399049	8.35206	6.70845e-17	8.51108e-16	CtYH1G022440	92.3491	2.77962	0.324097	8.57649	9.78099e-18	2.69793e-17	CtYH1G024590	25872.9	-5.62845	0.325259	-17.3045	4.34866e-67	2.44778e-65	CtYH1G022440	92.3491	2.77962	0.324097	8.57649	9.78099e-18	2.69793e-17
CtYH1G020680	72.6993	2.18315	0.584742	3.73352	0.000188819	0.000499485	CtYH1G022400	179.941	6.9373	1.57295	4.41037	1.03196e-05	1.86282e-05	CtYH1G024690	2617.09	2.31369	0.175968	13.1484	1.739e-39	4.23199e-38	CtYH1G022400	179.941	6.9373	1.57295	4.41037	1.03196e-05	1.86282e-05
CtYH1G020760	59.6332	1.88444	0.761563	2.47443	0.0133448	0.0251025	CtYH1G022410	824.083	2.8292	0.109008	25.9542	1.63147e-148	1.89959e-147	CtYH1G024700	32289	-3.12999	0.261889	-11.9516	6.36824e-33	1.24888e-31	CtYH1G022410	824.083	2.8292	0.109008	25.9542	1.63147e-148	1.89959e-147
CtYH1G020780	1598.24	1.70573	0.522496	3.26458	0.00109626	0.00256367	CtYH1G022390	1431.12	-1.46192	0.0828563	-17.6441	1.13011e-69	6.93967e-69	CtYH1G024720	133.072	2.64603	0.387855	6.8222	8.96538e-12	5.65151e-11	CtYH1G022390	1431.12	-1.46192	0.0828563	-17.6441	1.13011e-69	6.93967e-69
CtYH1G020820	6357.33	2.55946	0.283349	9.03291	1.67164e-19	2.75475e-18	CtYH1G022450	658.054	1.88558	0.126794	14.8713	5.06535e-50	2.45879e-49	CtYH1G024820	91.1361	1.88703	0.391888	4.81522	1.47041e-06	5.46426e-06	CtYH1G022450	658.054	1.88558	0.126794	14.8713	5.06535e-50	2.45879e-49
CtYH1G020840	871.082	1.60428	0.310893	5.16024	2.46631e-07	9.99233e-07	CtYH1G022460	1272.5	-2.46817	0.0883281	-27.9432	7.96303e-172	1.06845e-170	CtYH1G024880	463.424	1.98988	0.587986	3.38422	0.000713808	0.00182047	CtYH1G022460	1272.5	-2.46817	0.0883281	-27.9432	7.96303e-172	1.06845e-170
CtYH1G020860	1802.61	1.61495	0.384937	4.19537	2.72427e-05	8.2565e-05	CtYH1G022510	34.5997	1.98905	0.477023	4.16972	3.04972e-05	5.35897e-05	CtYH1G024900	115.961	5.69776	0.535888	10.6324	2.10671e-26	3.16543e-25	CtYH1G022510	34.5997	1.98905	0.477023	4.16972	3.04972e-05	5.35897e-05
CtYH1G020850	4250.25	-2.39365	0.252724	-9.47137	2.76194e-21	5.37144e-20	CtYH1G022500	402.181	1.12467	0.130863	8.59427	8.3798e-18	2.31467e-17	CtYH1G024910	234.833	11.1758	1.19557	9.34768	8.95905e-21	1.03667e-19	CtYH1G022500	402.181	1.12467	0.130863	8.59427	8.3798e-18	2.31467e-17
CtYH1G020880	1111.27	-2.28923	0.317154	-7.21805	5.27389e-13	4.39221e-12	CtYH1G022470	306.605	2.19951	0.161034	13.6587	1.79221e-42	7.89407e-42	CtYH1G024930	921.424	13.148	1.18713	11.0754	1.65075e-28	2.717e-27	CtYH1G022470	306.605	2.19951	0.161034	13.6587	1.79221e-42	7.89407e-42
CtYH1G021030	205.86	-1.10513	0.531074	-2.08094	0.0374398	0.0636511	CtYH1G022540	3339.44	1.18157	0.06153	19.2032	3.48077e-82	2.42596e-81	CtYH1G024940	8.73268	3.08713	1.5602	1.97868	0.0478523	0.0838225	CtYH1G022540	3339.44	1.18157	0.06153	19.2032	3.48077e-82	2.42596e-81
CtYH1G021080	12.4153	-3.28229	1.62935	-2.01449	0.0439585	0.0735081	CtYH1G022590	107.761	-3.78386	0.322972	-11.7157	1.05869e-31	3.94241e-31	CtYH1G024950	50.8711	3.00294	1.05666	2.84193	0.00448408	0.00985896	CtYH1G022590	107.761	-3.78386	0.322972	-11.7157	1.05869e-31	3.94241e-31
CtYH1G021140	385.079	5.60985	0.438508	12.793	1.7937e-37	1.26047e-35	CtYH1G022570	182.009	1.22587	0.191348	6.40652	1.48876e-10	3.33508e-10	CtYH1G025000	44.957	-1.43667	0.481492	-2.98379	0.00284706	0.00650055	CtYH1G022570	182.009	1.22587	0.191348	6.40652	1.48876e-10	3.33508e-10
CtYH1G021150	123.554	-1.33712	0.443978	-3.01169	0.00259797	0.00567163	CtYH1G022620	44.536	-1.95077	0.444866	-4.38507	1.1595e-05	2.08769e-05	CtYH1G025070	6.4348	5.98576	1.62758	3.67771	0.00023534	0.000650305	CtYH1G022620	44.536	-1.95077	0.444866	-4.38507	1.1595e-05	2.08769e-05
CtYH1G021170	921.269	3.99807	0.559671	7.1436	9.09179e-13	7.37485e-12	CtYH1G022650	24745.8	2.42233	0.0574969	42.1298	0	0	CtYH1G025110	117.043	-1.70371	0.414419	-4.11108	3.93809e-05	0.000121857	CtYH1G022650	24745.8	2.42233	0.0574969	42.1298	0	0
CtYH1G021110	10852	-1.49694	0.243291	-6.15289	7.60855e-10	4.32304e-09	CtYH1G022700	58.0585	4.19416	0.483737	8.67034	4.30829e-18	1.19866e-17	CtYH1G025120	786.346	1.60808	0.466894	3.44421	0.000572735	0.00148521	CtYH1G022700	58.0585	4.19416	0.483737	8.67034	4.30829e-18	1.19866e-17
CtYH1G021290	1402.99	1.45804	0.317267	4.59563	4.31435e-06	1.47167e-05	CtYH1G022720	29.9154	3.69924	0.610452	6.05983	1.36262e-09	2.94095e-09	CtYH1G025140	24816.6	-1.92939	0.403141	-4.78589	1.7023e-06	6.27774e-06	CtYH1G022720	29.9154	3.69924	0.610452	6.05983	1.36262e-09	2.94095e-09
CtYH1G021300	1258.05	-6.71989	0.475117	-14.1436	2.04423e-45	2.26326e-43	CtYH1G022730	204.38	3.69968	0.239241	15.4642	6.05068e-54	3.08573e-53	CtYH1G025180	1218.74	-2.86812	0.249761	-11.4835	1.59735e-30	2.86407e-29	CtYH1G022730	204.38	3.69968	0.239241	15.4642	6.05068e-54	3.08573e-53
CtYH1G021350	39.1028	-8.63046	1.39868	-6.17044	6.81009e-10	3.89056e-09	CtYH1G022750	16.7239	-5.12919	1.04781	-4.89516	9.82237e-07	1.86932e-06	CtYH1G025190	1799.34	-2.71254	0.259689	-10.4454	1.53868e-25	2.23674e-24	CtYH1G022750	16.7239	-5.12919	1.04781	-4.89516	9.82237e-07	1.86932e-06
CtYH1G021390	1199.1	-1.7353	0.465955	-3.72417	0.000195957	0.000516905	CtYH1G022780	39.8734	8.66551	1.24098	6.98277	2.89415e-12	6.86604e-12	CtYH1G025670	167.371	-1.83505	0.685537	-2.67681	0.00743272	0.0156563	CtYH1G022780	39.8734	8.66551	1.24098	6.98277	2.89415e-12	6.86604e-12
CtYH1G021420	2550.83	-1.64707	0.312649	-5.26811	1.37838e-07	5.80568e-07	CtYH1G022770	8776.51	-3.37247	0.0523626	-64.4061	0	0	CtYH1G025660	3376.75	-1.30438	0.273904	-4.76217	1.91522e-06	7.01992e-06	CtYH1G022770	8776.51	-3.37247	0.0523626	-64.4061	0	0
CtYH1G021520	457.652	1.51772	0.391928	3.87243	0.000107755	0.000296164	CtYH1G022830	4139.46	2.17547	0.0733661	29.6523	3.16775e-193	4.81857e-192	CtYH1G025830	88.4864	2.18097	0.501121	4.35217	1.34795e-05	4.44372e-05	CtYH1G022830	4139.46	2.17547	0.0733661	29.6523	3.16775e-193	4.81857e-192
CtYH1G021530	47.5172	2.97819	0.604151	4.92955	8.24183e-07	3.10888e-06	CtYH1G022840	19673.7	3.07845	0.0499745	61.6005	0	0	CtYH1G025860	850.024	-1.23275	0.501159	-2.4598	0.0139014	0.0276518	CtYH1G022840	19673.7	3.07845	0.0499745	61.6005	0	0
CtYH1G021500	31.0088	-1.83888	0.555794	-3.30857	0.000937745	0.00221958	CtYH1G022790	75.7907	1.85663	0.343009	5.41279	6.20512e-08	1.24939e-07	CtYH1G025870	2179.44	-1.3054	0.150731	-8.66044	4.69952e-18	4.64208e-17	CtYH1G022790	75.7907	1.85663	0.343009	5.41279	6.20512e-08	1.24939e-07
CtYH1G021510	910.604	-2.12741	0.234484	-9.07275	1.16055e-19	1.93843e-18	CtYH1G022810	8.51688	-1.83749	0.923992	-1.98865	0.0467403	0.0640925	CtYH1G025900	818.163	1.03597	0.439657	2.35632	0.0184569	0.0356928	CtYH1G022810	8.51688	-1.83749	0.923992	-1.98865	0.0467403	0.0640925
CtYH1G021570	65.5688	-1.66178	0.608497	-2.73096	0.00631493	0.0127232	CtYH1G022880	3.40993	5.11803	1.8131	2.8228	0.00476057	0.00718714	CtYH1G026020	3692.5	-1.31306	0.325164	-4.03813	5.38784e-05	0.000163173	CtYH1G022880	3.40993	5.11803	1.8131	2.8228	0.00476057	0.00718714
CtYH1G021790	131.685	3.91181	0.631991	6.18966	6.0296e-10	3.47246e-09	CtYH1G022890	35.659	4.3116	1.66231	2.59373	0.00949396	0.0139475	CtYH1G026030	1019.25	-6.89816	0.465911	-14.8058	1.34462e-49	4.52219e-48	CtYH1G022890	35.659	4.3116	1.66231	2.59373	0.00949396	0.0139475
CtYH1G021830	117.76	2.11619	0.536322	3.94575	7.95522e-05	0.000222827	CtYH1G022920	956.713	-1.34312	0.0939287	-14.2994	2.20695e-46	1.02199e-45	CtYH1G026040	514.7	-4.27722	0.263507	-16.2319	2.99787e-59	1.35202e-57	CtYH1G022920	956.713	-1.34312	0.0939287	-14.2994	2.20695e-46	1.02199e-45
CtYH1G021850	1043.78	-1.55884	0.292474	-5.32983	9.83067e-08	4.23332e-07	CtYH1G022950	106.222	-1.60811	0.254907	-6.30862	2.81539e-10	6.24268e-10	CtYH1G026090	4511.6	-3.27863	0.356002	-9.20959	3.27373e-20	3.66029e-19	CtYH1G022950	106.222	-1.60811	0.254907	-6.30862	2.81539e-10	6.24268e-10
CtYH1G021880	223.453	3.9058	0.468423	8.33819	7.54352e-17	9.51712e-16	CtYH1G022910	5821.07	-1.2888	0.0457851	-28.1488	2.47851e-174	3.38703e-173	CtYH1G026120	1036.19	-2.01003	0.245952	-8.17241	3.02283e-16	2.66463e-15	CtYH1G022910	5821.07	-1.2888	0.0457851	-28.1488	2.47851e-174	3.38703e-173
CtYH1G021910	3231.41	-1.07452	0.17678	-6.0783	1.21467e-09	6.7049e-09	CtYH1G022960	88.4233	-4.72285	2.04903	-2.30492	0.0211712	0.0301171	CtYH1G026140	911.061	1.30131	0.17937	7.25491	4.01939e-13	2.84024e-12	CtYH1G022960	88.4233	-4.72285	2.04903	-2.30492	0.0211712	0.0301171
CtYH1G021940	1225.68	3.51525	0.337091	10.4282	1.84352e-25	5.30845e-24	CtYH1G022970	881.666	-2.72569	0.0997505	-27.3251	2.13474e-164	2.74006e-163	CtYH2G026190	41.1649	-4.72104	0.853946	-5.5285	3.22987e-08	1.45398e-07	CtYH1G022970	881.666	-2.72569	0.0997505	-27.3251	2.13474e-164	2.74006e-163
CtYH1G021970	20320.1	7.26419	0.33454	21.7139	1.51476e-104	1.32542e-101	CtYH1G022990	22.1712	-1.97253	0.578323	-3.41077	0.000647791	0.00104359	CtYH2G026200	2510.48	-1.38951	0.32141	-4.32316	1.53807e-05	5.03387e-05	CtYH1G022990	22.1712	-1.97253	0.578323	-3.41077	0.000647791	0.00104359
CtYH1G021990	1122.12	1.35132	0.265451	5.09066	3.56826e-07	1.4136e-06	CtYH1G023030	12.0263	4.41987	1.1096	3.98329	6.79691e-05	0.000116935	CtYH2G026230	476.61	1.5624	0.328221	4.7602	1.93403e-06	7.08233e-06	CtYH1G023030	12.0263	4.41987	1.1096	3.98329	6.79691e-05	0.000116935
CtYH1G022000	3918.36	-1.27829	0.194801	-6.56206	5.30691e-11	3.49648e-10	CtYH1G023050	84.7922	1.47868	0.336528	4.39392	1.11326e-05	2.00712e-05	CtYH2G026240	415.032	1.56815	0.257448	6.09116	1.12098e-09	5.84568e-09	CtYH1G023050	84.7922	1.47868	0.336528	4.39392	1.11326e-05	2.00712e-05
CtYH1G022120	473.383	2.00434	0.4878	4.10893	3.97502e-05	0.000116957	CtYH1G023060	524.765	1.74679	0.122261	14.2874	2.62356e-46	1.21415e-45	CtYH2G026250	1193.74	1.21559	0.0938589	12.9512	2.31238e-38	5.42591e-37	CtYH1G023060	524.765	1.74679	0.122261	14.2874	2.62356e-46	1.21415e-45
CtYH1G022180	47.5365	5.99568	1.39334	4.3031	1.68421e-05	5.27654e-05	CtYH1G023180	363.485	1.4954	0.162138	9.22299	2.88932e-20	8.47041e-20	CtYH2G026310	3316.84	-1.20996	0.207646	-5.82701	5.64281e-09	2.74509e-08	CtYH1G023180	363.485	1.4954	0.162138	9.22299	2.88932e-20	8.47041e-20
CtYH1G022160	11731.9	4.12218	0.381745	10.7983	3.50768e-27	1.17175e-25	CtYH1G023110	1334.54	1.95648	0.0785345	24.9123	5.46847e-137	5.90691e-136	CtYH2G026320	309.823	-1.38744	0.434651	-3.19208	0.00141255	0.00342455	CtYH1G023110	1334.54	1.95648	0.0785345	24.9123	5.46847e-137	5.90691e-136
CtYH1G022230	921.238	-1.88872	0.44278	-4.26558	1.99382e-05	6.16802e-05	CtYH1G023150	725.246	4.18551	0.145929	28.6818	6.42756e-181	9.16462e-180	CtYH2G026400	26.9965	-1.40366	0.54419	-2.57935	0.00989856	0.0203257	CtYH1G023150	725.246	4.18551	0.145929	28.6818	6.42756e-181	9.16462e-180
CtYH1G022260	1187.52	-2.35592	0.267838	-8.79605	1.4171e-18	2.12018e-17	CtYH1G023260	658.922	1.43693	0.110677	12.9831	1.52568e-38	6.33347e-38	CtYH2G026380	962.082	1.56673	0.281189	5.5718	2.52121e-08	1.14953e-07	CtYH1G023260	658.922	1.43693	0.110677	12.9831	1.52568e-38	6.33347e-38
CtYH1G022270	2225.45	-1.71454	0.228595	-7.50034	6.36539e-14	5.84698e-13	CtYH1G023270	310.725	1.22806	0.148268	8.28268	1.20433e-16	3.23217e-16	CtYH2G026360	2270.53	1.35058	0.202215	6.67892	2.40716e-11	1.45939e-10	CtYH1G023270	310.725	1.22806	0.148268	8.28268	1.20433e-16	3.23217e-16
CtYH1G022350	216.02	4.25106	0.706228	6.01939	1.75078e-09	9.45452e-09	CtYH1G023320	352.687	-1.04199	0.146125	-7.1308	9.97869e-13	2.402e-12	CtYH2G026420	6933.82	-1.9154	0.20037	-9.55931	1.18544e-21	1.45081e-20	CtYH1G023320	352.687	-1.04199	0.146125	-7.1308	9.97869e-13	2.402e-12
CtYH1G022320	2425.94	1.2584	0.277321	4.53769	5.68735e-06	1.90668e-05	CtYH1G023400	107.089	2.04084	0.280482	7.2762	3.43352e-13	8.39537e-13	CtYH2G026450	615.605	-1.19355	0.458306	-2.60426	0.00920734	0.0190282	CtYH1G023400	107.089	2.04084	0.280482	7.2762	3.43352e-13	8.39537e-13
CtYH1G022370	16.0134	-4.8093	1.58861	-3.02736	0.002467	0.00540703	CtYH1G023440	838.287	1.5362	0.114753	13.387	7.19971e-41	3.09879e-40	CtYH2G026510	1058.42	1.09938	0.156035	7.04574	1.84477e-12	1.23298e-11	CtYH1G023440	838.287	1.5362	0.114753	13.387	7.19971e-41	3.09879e-40
CtYH1G022440	317.086	3.58749	0.636811	5.63354	1.76552e-08	8.41204e-08	CtYH1G023430	2334.2	1.59965	0.0614953	26.0126	3.56804e-149	4.17249e-148	CtYH2G026640	468.573	-1.49226	0.484749	-3.07842	0.00208101	0.00489117	CtYH1G023430	2334.2	1.59965	0.0614953	26.0126	3.56804e-149	4.17249e-148
CtYH1G022400	268.842	11.6316	1.53051	7.59978	2.96632e-14	2.83215e-13	CtYH1G023470	1412.97	-1.41054	0.0779066	-18.1055	2.88334e-73	1.84049e-72	CtYH2G026730	335.792	2.86409	0.497938	5.75189	8.82503e-09	4.21461e-08	CtYH1G023470	1412.97	-1.41054	0.0779066	-18.1055	2.88334e-73	1.84049e-72
CtYH1G022410	905.227	1.02761	0.369336	2.78231	0.0053973	0.0110343	CtYH1G023500	4250.59	1.43689	0.056916	25.2458	1.25844e-140	1.38823e-139	CtYH2G026770	431.42	2.72285	0.354542	7.6799	1.59211e-14	1.24593e-13	CtYH1G023500	4250.59	1.43689	0.056916	25.2458	1.25844e-140	1.38823e-139
CtYH1G022450	452.597	-2.45475	0.322936	-7.60134	2.93082e-14	2.8032e-13	CtYH1G023540	6310.59	1.02026	0.0508319	20.0713	1.31472e-89	9.83995e-89	CtYH2G026750	97.0293	-5.8686	0.6808	-8.62015	6.68672e-18	6.53712e-17	CtYH1G023540	6310.59	1.02026	0.0508319	20.0713	1.31472e-89	9.83995e-89
CtYH1G022520	2566.1	1.51594	0.211631	7.16312	7.88635e-13	6.42973e-12	CtYH1G023550	22254.9	2.41725	0.0402972	59.9856	0	0	CtYH2G026790	632.54	1.00765	0.305026	3.30349	0.000954908	0.00238428	CtYH1G023550	22254.9	2.41725	0.0402972	59.9856	0	0
CtYH1G022560	4464.12	6.6904	0.585069	11.4352	2.78781e-30	1.17239e-28	CtYH1G023620	139.051	2.72973	0.26939	10.133	3.94358e-24	1.26587e-23	CtYH2G026800	13389	-5.00931	0.215599	-23.2344	2.04675e-119	4.10672e-117	CtYH1G023620	139.051	2.72973	0.26939	10.133	3.94358e-24	1.26587e-23
CtYH1G022550	475.693	1.29891	0.34216	3.79622	0.000146918	0.000394921	CtYH1G023650	165.838	1.55244	0.227494	6.82412	8.84663e-12	2.06466e-11	CtYH2G026780	31.3484	-3.35855	1.10982	-3.02621	0.00247638	0.00573074	CtYH1G023650	165.838	1.55244	0.227494	6.82412	8.84663e-12	2.06466e-11
CtYH1G022570	62.8244	1.38556	0.433298	3.1977	0.00138526	0.00317787	CtYH1G023670	10.3848	6.72471	1.40914	4.7722	1.82227e-06	3.41853e-06	CtYH2G026840	1207.73	-1.99069	0.347479	-5.72896	1.0105e-08	4.79097e-08	CtYH1G023670	10.3848	6.72471	1.40914	4.7722	1.82227e-06	3.41853e-06
CtYH1G022620	134.336	-1.31288	0.516785	-2.54047	0.0110704	0.0211855	CtYH1G023660	39.4143	2.70089	0.633521	4.2633	2.01434e-05	3.58043e-05	CtYH2G026880	10.6332	-7.01358	1.83761	-3.81668	0.000135258	0.000386723	CtYH1G023660	39.4143	2.70089	0.633521	4.2633	2.01434e-05	3.58043e-05
CtYH1G022600	1440.98	-1.65066	0.279609	-5.90345	3.5598e-09	1.8452e-08	CtYH1G023710	146.828	1.86715	0.237865	7.84964	4.1723e-15	1.07528e-14	CtYH2G026890	4.80453	-5.86961	2.1736	-2.70041	0.00692542	0.0146742	CtYH1G023710	146.828	1.86715	0.237865	7.84964	4.1723e-15	1.07528e-14
CtYH1G022660	1033.08	-1.86611	0.292537	-6.37904	1.782e-10	1.09856e-09	CtYH1G023720	910.424	1.14134	0.121064	9.42757	4.19696e-21	1.25527e-20	CtYH2G026900	153.524	-7.68616	0.717957	-10.7056	9.58128e-27	1.4552e-25	CtYH1G023720	910.424	1.14134	0.121064	9.42757	4.19696e-21	1.25527e-20
CtYH1G022650	9490.54	-5.86381	0.739882	-7.92532	2.27555e-15	2.42151e-14	CtYH1G023830	281.363	1.09119	0.169607	6.43362	1.24597e-10	2.79967e-10	CtYH2G026860	7002.83	-9.73763	0.253238	-38.4525	0	0	CtYH1G023830	281.363	1.09119	0.169607	6.43362	1.24597e-10	2.79967e-10
CtYH1G022700	249.307	3.45018	1.00395	3.43659	0.000589085	0.00144175	CtYH1G023860	1751.77	1.45944	0.0964088	15.1381	9.08309e-52	4.51196e-51	CtYH2G027010	563.71	-1.46724	0.205864	-7.12723	1.02405e-12	6.99825e-12	CtYH1G023860	1751.77	1.45944	0.0964088	15.1381	9.08309e-52	4.51196e-51
CtYH1G022720	400.532	2.95632	1.16191	2.54436	0.0109478	0.0209716	CtYH1G023840	828.884	1.04755	0.104882	9.98793	1.72135e-23	5.43927e-23	CtYH2G027030	1732.31	-3.25676	0.292593	-11.1307	8.89669e-29	1.48086e-27	CtYH1G023840	828.884	1.04755	0.104882	9.98793	1.72135e-23	5.43927e-23
CtYH1G022690	231.491	-5.52782	0.871926	-6.33979	2.30086e-10	1.40344e-09	CtYH1G023850	68.4223	1.27632	0.313321	4.07352	4.63087e-05	8.04412e-05	CtYH2G027100	527.755	1.64037	0.200504	8.18122	2.80974e-16	2.48049e-15	CtYH1G023850	68.4223	1.27632	0.313321	4.07352	4.63087e-05	8.04412e-05
CtYH1G022730	2440.14	4.18161	0.48651	8.59513	8.31721e-18	1.16231e-16	CtYH1G023890	2369.11	-2.39544	0.0687867	-34.8242	1.04765e-265	2.22193e-264	CtYH2G027120	1552.49	3.92949	0.176333	22.2845	5.22878e-110	8.56794e-108	CtYH1G023890	2369.11	-2.39544	0.0687867	-34.8242	1.04765e-265	2.22193e-264
CtYH1G022740	19715.4	3.26556	0.364396	8.96156	3.20127e-19	5.13206e-18	CtYH1G023950	780.048	1.03812	0.101864	10.1913	2.16905e-24	7.01198e-24	CtYH2G027110	7988.18	-1.95884	0.230569	-8.49569	1.96756e-17	1.86542e-16	CtYH1G023950	780.048	1.03812	0.101864	10.1913	2.16905e-24	7.01198e-24
CtYH1G022820	63.8846	-3.63308	0.951919	-3.81659	0.000135311	0.000365861	CtYH1G023970	227.181	8.72958	0.850066	10.2693	9.6908e-25	3.15519e-24	CtYH2G027150	458.366	2.24443	0.303366	7.39842	1.37813e-13	1.00813e-12	CtYH1G023970	227.181	8.72958	0.850066	10.2693	9.6908e-25	3.15519e-24
CtYH1G022830	2170.76	-3.70147	0.486099	-7.61464	2.64425e-14	2.53805e-13	CtYH1G023960	2297.33	-1.03573	0.0691299	-14.9823	9.57719e-51	4.68813e-50	CtYH2G027160	1348.7	4.01934	0.423052	9.50082	2.08241e-21	2.50697e-20	CtYH1G023960	2297.33	-1.03573	0.0691299	-14.9823	9.57719e-51	4.68813e-50
CtYH1G022790	19799	-11.0228	0.422869	-26.0666	8.71927e-150	2.62789e-146	CtYH1G023980	3022.84	-3.02258	0.0631057	-47.8971	0	0	CtYH2G027140	7766.43	-2.31626	0.185647	-12.4767	1.00052e-35	2.16669e-34	CtYH1G023980	3022.84	-3.02258	0.0631057	-47.8971	0	0
CtYH1G022800	1896.69	-11.3785	0.788556	-14.4296	3.37109e-47	4.35433e-45	CtYH1G024000	2593.58	2.2007	0.0749308	29.3698	1.3365e-189	2.0011e-188	CtYH2G027170	1879.33	-1.45608	0.155441	-9.36746	7.42999e-21	8.64828e-20	CtYH1G024000	2593.58	2.2007	0.0749308	29.3698	1.3365e-189	2.0011e-188
CtYH1G022810	159.283	-10.6569	1.37108	-7.77267	7.68517e-15	7.79873e-14	CtYH1G024140	403.416	-1.32098	0.134015	-9.85691	6.39868e-23	1.9997e-22	CtYH2G027210	158.723	-7.46045	1.07515	-6.93902	3.94839e-12	2.57194e-11	CtYH1G024140	403.416	-1.32098	0.134015	-9.85691	6.39868e-23	1.9997e-22
CtYH1G022850	1187.86	1.75471	0.284152	6.17525	6.60581e-10	3.78192e-09	CtYH1G024230	24.6896	-2.04483	0.545926	-3.74562	0.000179949	0.000301402	CtYH2G027230	887.26	-1.35046	0.187236	-7.2126	5.48935e-13	3.83124e-12	CtYH1G024230	24.6896	-2.04483	0.545926	-3.74562	0.000179949	0.000301402
CtYH1G022890	146.222	-1.31633	0.339034	-3.88258	0.000103355	0.000284532	CtYH1G024210	317.726	-1.67641	0.153399	-10.9284	8.42923e-28	2.91783e-27	CtYH2G027370	1095.73	-1.38183	0.19512	-7.08194	1.42151e-12	9.60975e-12	CtYH1G024210	317.726	-1.67641	0.153399	-10.9284	8.42923e-28	2.91783e-27
CtYH1G022900	2298.66	5.56784	0.756416	7.36081	1.82791e-13	1.59736e-12	CtYH1G024240	1344.21	1.22737	0.0786743	15.6006	7.21359e-55	3.72333e-54	CtYH2G027380	470.442	-1.1456	0.27826	-4.11701	3.83826e-05	0.000118893	CtYH1G024240	1344.21	1.22737	0.0786743	15.6006	7.21359e-55	3.72333e-54
CtYH1G022910	8772.86	-1.31545	0.255855	-5.1414	2.72695e-07	1.09778e-06	CtYH1G024290	110.381	3.5138	0.302374	11.6207	3.23436e-31	1.19346e-30	CtYH2G027400	47.6608	3.31536	0.968829	3.42203	0.000621551	0.00160292	CtYH1G024290	110.381	3.5138	0.302374	11.6207	3.23436e-31	1.19346e-30
CtYH1G022960	62.7183	6.31179	0.93382	6.7591	1.38848e-11	9.88516e-11	CtYH1G024320	948.906	-1.27326	0.0931594	-13.6675	1.58783e-42	7.0001e-42	CtYH2G027410	41.4849	-2.08424	0.754759	-2.76146	0.00575432	0.0123895	CtYH1G024320	948.906	-1.27326	0.0931594	-13.6675	1.58783e-42	7.0001e-42
CtYH1G022980	6448.45	-1.08268	0.290467	-3.7274	0.000193467	0.000510685	CtYH1G024340	376.078	-5.13545	0.225187	-22.8053	4.062e-115	3.74155e-114	CtYH2G027430	5213.33	1.08316	0.171349	6.32137	2.5926e-10	1.44009e-09	CtYH1G024340	376.078	-5.13545	0.225187	-22.8053	4.062e-115	3.74155e-114
CtYH1G023040	412.223	1.74166	0.25385	6.86098	6.83891e-12	5.05189e-11	CtYH1G024370	572.669	-2.05917	0.128829	-15.9838	1.65802e-57	8.82746e-57	CtYH2G027450	351.406	-3.66228	0.670436	-5.46254	4.69376e-08	2.07809e-07	CtYH1G024370	572.669	-2.05917	0.128829	-15.9838	1.65802e-57	8.82746e-57
CtYH1G023060	1087.92	-2.66329	0.353049	-7.54368	4.56901e-14	4.26919e-13	CtYH1G024380	1570.63	-1.05469	0.0689117	-15.305	7.07969e-53	3.56831e-52	CtYH2G027460	3008.83	-5.67677	0.314916	-18.0263	1.21126e-72	7.92151e-71	CtYH1G024380	1570.63	-1.05469	0.0689117	-15.305	7.07969e-53	3.56831e-52
CtYH1G023000	1983.85	1.21022	0.296198	4.08584	4.39183e-05	0.000128261	CtYH1G024420	983.703	-3.83218	0.114417	-33.4931	6.07812e-246	1.19091e-244	CtYH2G027480	2219.46	1.17301	0.0863634	13.5822	5.10465e-42	1.36502e-40	CtYH1G024420	983.703	-3.83218	0.114417	-33.4931	6.07812e-246	1.19091e-244
CtYH1G023010	60.0552	-4.82764	1.32705	-3.63787	0.000274903	0.000708682	CtYH1G024430	561.229	1.79714	0.113971	15.7683	5.13921e-56	2.68684e-55	CtYH2G027530	497.378	1.80562	0.321641	5.61378	1.97951e-08	9.12278e-08	CtYH1G024430	561.229	1.79714	0.113971	15.7683	5.13921e-56	2.68684e-55
CtYH1G023090	2781.13	-1.37244	0.242332	-5.66348	1.48332e-08	7.12375e-08	CtYH1G024480	18.5927	2.16729	0.794423	2.72813	0.00636954	0.00951572	CtYH2G027560	1667.99	1.72224	0.176181	9.77539	1.43602e-22	1.83595e-21	CtYH1G024480	18.5927	2.16729	0.794423	2.72813	0.00636954	0.00951572
CtYH1G023100	5778.07	3.73362	0.47384	7.8795	3.28697e-15	3.44909e-14	CtYH1G024500	3046.22	-2.47554	0.0705447	-35.0917	9.01681e-270	1.94015e-268	CtYH2G027630	16.5892	3.02238	0.948648	3.18599	0.00144259	0.00349193	CtYH1G024500	3046.22	-2.47554	0.0705447	-35.0917	9.01681e-270	1.94015e-268
CtYH1G023180	92.7118	2.38262	0.590275	4.03645	5.42654e-05	0.000156181	CtYH1G024530	1955.88	-1.59349	0.0663823	-24.0048	2.47607e-127	2.51484e-126	CtYH2G027650	319.434	1.00464	0.356596	2.81731	0.00484285	0.0105792	CtYH1G024530	1955.88	-1.59349	0.0663823	-24.0048	2.47607e-127	2.51484e-126
CtYH1G023260	1125.75	4.1894	0.655501	6.39114	1.64654e-10	1.01814e-09	CtYH1G024550	12.8312	-1.56227	0.762398	-2.04915	0.0404476	0.0558154	CtYH2G027660	739.654	2.07062	0.203589	10.1706	2.68272e-24	3.69579e-23	CtYH1G024550	12.8312	-1.56227	0.762398	-2.04915	0.0404476	0.0558154
CtYH1G023270	295.919	-1.9984	0.460518	-4.33946	1.42832e-05	4.52291e-05	CtYH1G024560	3849.05	-1.16665	0.0571093	-20.4283	9.36803e-93	7.21214e-92	CtYH2G027670	6460.36	-1.53147	0.158197	-9.68074	3.64077e-22	4.57734e-21	CtYH1G024560	3849.05	-1.16665	0.0571093	-20.4283	9.36803e-93	7.21214e-92
CtYH1G023290	324.214	-1.47489	0.388919	-3.79229	0.000149265	0.000400834	CtYH1G024590	2313.26	1.47611	0.0840039	17.572	4.04001e-69	2.46348e-68	CtYH2G027780	584.112	2.16013	0.151536	14.2548	4.1825e-46	1.26656e-44	CtYH1G024590	2313.26	1.47611	0.0840039	17.572	4.04001e-69	2.46348e-68
CtYH1G023300	12170.7	-2.77069	0.284291	-9.74597	1.91928e-22	4.1782e-21	CtYH1G024660	586.988	-1.34602	0.112363	-11.9792	4.56591e-33	1.73723e-32	CtYH2G027770	1630.29	-2.71533	0.205471	-13.2152	7.17255e-40	1.77777e-38	CtYH1G024660	586.988	-1.34602	0.112363	-11.9792	4.56591e-33	1.73723e-32
CtYH1G023370	639.393	-2.40444	0.341595	-7.03886	1.93824e-12	1.516e-11	CtYH1G024640	2180.81	-1.00122	0.0644986	-15.5232	2.41862e-54	1.24038e-53	CtYH2G027750	1195.04	1.03671	0.107055	9.68392	3.52929e-22	4.43908e-21	CtYH1G024640	2180.81	-1.00122	0.0644986	-15.5232	2.41862e-54	1.24038e-53
CtYH1G023400	93.9816	-2.13375	0.714881	-2.98476	0.002838	0.00614617	CtYH1G024690	3068.85	-2.4706	0.0666468	-37.07	8.54858e-301	2.11647e-299	CtYH2G027810	10.3846	-6.97897	1.82086	-3.83278	0.000126703	0.000363851	CtYH1G024690	3068.85	-2.4706	0.0666468	-37.07	8.54858e-301	2.11647e-299
CtYH1G023410	5951.08	1.06001	0.163206	6.49493	8.30702e-11	5.32816e-10	CtYH1G024700	5649.51	-1.2173	0.0675552	-18.0193	1.37553e-72	8.70696e-72	CtYH2G027800	6944.92	-1.48131	0.160916	-9.20548	3.40154e-20	3.79744e-19	CtYH1G024700	5649.51	-1.2173	0.0675552	-18.0193	1.37553e-72	8.70696e-72
CtYH1G023420	7275.82	-1.19796	0.226048	-5.29959	1.16065e-07	4.93999e-07	CtYH1G024720	145.964	-3.92997	0.315872	-12.4417	1.5524e-35	6.15838e-35	CtYH2G027900	158.333	-2.16141	0.359684	-6.0092	1.86444e-09	9.5092e-09	CtYH1G024720	145.964	-3.92997	0.315872	-12.4417	1.5524e-35	6.15838e-35
CtYH1G023440	701.399	-1.48211	0.456073	-3.24973	0.00115516	0.00269052	CtYH1G024710	9144.9	-1.17709	0.038973	-30.2028	2.17743e-200	3.46911e-199	CtYH2G027910	207.259	1.43249	0.210258	6.81298	9.55944e-12	6.01698e-11	CtYH1G024710	9144.9	-1.17709	0.038973	-30.2028	2.17743e-200	3.46911e-199
CtYH1G023430	5018.72	-1.3548	0.310962	-4.35679	1.31984e-05	4.20394e-05	CtYH1G024820	114.874	-1.54769	0.269111	-5.7511	8.86656e-09	1.85376e-08	CtYH2G027920	3315.25	-2.62587	0.544184	-4.82533	1.39771e-06	5.20853e-06	CtYH1G024820	114.874	-1.54769	0.269111	-5.7511	8.86656e-09	1.85376e-08
CtYH1G023480	95.726	-1.02133	0.44746	-2.2825	0.0224597	0.0400933	CtYH1G024900	135.792	-10.6312	1.19726	-8.87955	6.71344e-19	1.90034e-18	CtYH2G028010	1028.27	-4.25304	0.504053	-8.43767	3.23724e-17	3.02926e-16	CtYH1G024900	135.792	-10.6312	1.19726	-8.87955	6.71344e-19	1.90034e-18
CtYH1G023490	7180.66	-3.22024	0.286615	-11.2354	2.73199e-29	1.06168e-27	CtYH1G024910	280.205	-11.6762	1.18737	-9.83365	8.06442e-23	2.51496e-22	CtYH2G028000	1096.98	-1.0815	0.217833	-4.96483	6.87596e-07	2.67378e-06	CtYH1G024910	280.205	-11.6762	1.18737	-9.83365	8.06442e-23	2.51496e-22
CtYH1G023540	4601.39	-1.00582	0.22583	-4.45387	8.43379e-06	2.76188e-05	CtYH1G024930	1099.54	-13.6484	1.18077	-11.5589	6.65674e-31	2.43957e-30	CtYH2G028040	236.604	1.1271	0.251801	4.47616	7.59986e-06	2.58306e-05	CtYH1G024930	1099.54	-13.6484	1.18077	-11.5589	6.65674e-31	2.43957e-30
CtYH1G023550	1530.15	-1.77862	0.484971	-3.66749	0.000244944	0.000635556	CtYH1G024940	9.31379	-6.76685	1.46937	-4.60527	4.11926e-06	7.58291e-06	CtYH2G028270	19.1531	-3.27877	1.06892	-3.06738	0.00215944	0.00506421	CtYH1G024940	9.31379	-6.76685	1.46937	-4.60527	4.11926e-06	7.58291e-06
CtYH1G023570	799.806	-2.39558	0.552481	-4.33604	1.45073e-05	4.5869e-05	CtYH1G024960	2574.02	-1.04319	0.0585974	-17.8027	6.72957e-71	4.19337e-70	CtYH2G028280	103.399	-3.0665	0.681353	-4.50061	6.77598e-06	2.31719e-05	CtYH1G024960	2574.02	-1.04319	0.0585974	-17.8027	6.72957e-71	4.19337e-70
CtYH1G023620	1106.58	8.84317	0.735193	12.0284	2.52077e-33	1.34598e-31	CtYH1G025000	101.669	2.59177	0.310882	8.33684	7.62999e-17	2.05912e-16	CtYH2G028420	703.703	-1.4861	0.187203	-7.93844	2.04743e-15	1.70928e-14	CtYH1G025000	101.669	2.59177	0.310882	8.33684	7.62999e-17	2.05912e-16
CtYH1G023720	52.7236	2.67314	0.75649	3.53361	0.000409924	0.00102794	CtYH1G025050	169.023	-2.05789	0.231931	-8.87287	7.1284e-19	2.01665e-18	CtYH2G028410	3236.53	-5.45436	0.230065	-23.7079	2.98786e-124	6.77899e-122	CtYH1G025050	169.023	-2.05789	0.231931	-8.87287	7.1284e-19	2.01665e-18
CtYH1G023830	68.7015	1.7425	0.620071	2.81017	0.00495161	0.0101991	CtYH1G025070	8.45354	-3.30891	1.06099	-3.1187	0.00181652	0.00283308	CtYH2G028430	1820.8	1.64476	0.450391	3.65184	0.000260371	0.000714918	CtYH1G025070	8.45354	-3.30891	1.06099	-3.1187	0.00181652	0.00283308
CtYH1G023630	4496.74	-9.87958	0.724645	-13.6337	2.52484e-42	2.36977e-40	CtYH1G025110	1274.54	5.2392	0.135034	38.799	0	0	CtYH2G028490	436.748	-2.75471	0.239304	-11.5113	1.15673e-30	2.09183e-29	CtYH1G025110	1274.54	5.2392	0.135034	38.799	0	0
CtYH1G023860	231.601	2.04522	0.323072	6.33054	2.4431e-10	1.48286e-09	CtYH1G025130	988.453	1.38961	0.0875573	15.8708	1.00874e-56	5.32559e-56	CtYH2G028530	767.979	2.65342	0.140939	18.8267	4.56198e-79	3.47689e-77	CtYH1G025130	988.453	1.38961	0.0875573	15.8708	1.00874e-56	5.32559e-56
CtYH1G023910	1209.44	-1.52705	0.306481	-4.98252	6.27616e-07	2.41066e-06	CtYH1G025140	18540.8	1.00782	0.0468415	21.5155	1.11403e-102	9.27136e-102	CtYH2G028390	530.679	-2.82791	0.96318	-2.93601	0.00332461	0.00749977	CtYH1G025140	18540.8	1.00782	0.0468415	21.5155	1.11403e-102	9.27136e-102
CtYH1G023950	107.389	-2.94561	0.713557	-4.12806	3.6584e-05	0.000108322	CtYH1G025150	3287.77	-1.63992	0.0592402	-27.6826	1.13126e-168	1.48687e-167	CtYH2G028540	211.768	-1.25953	0.254288	-4.95315	7.30228e-07	2.83023e-06	CtYH1G025150	3287.77	-1.63992	0.0592402	-27.6826	1.13126e-168	1.48687e-167
CtYH1G023920	4543.53	-1.2437	0.205375	-6.05576	1.39757e-09	7.65685e-09	CtYH1G025180	1079.33	2.36749	0.0966072	24.5063	1.26465e-132	1.32774e-131	CtYH2G028550	1734.86	-2.67201	0.219672	-12.1636	4.85468e-34	9.923e-33	CtYH1G025180	1079.33	2.36749	0.0966072	24.5063	1.26465e-132	1.32774e-131
CtYH1G023980	1523.34	4.98603	0.427705	11.6576	2.09795e-31	9.66162e-30	CtYH1G025650	1230.01	-3.90229	0.098643	-39.5597	0	0	CtYH2G028620	5434.33	1.17998	0.437296	2.69836	0.00696831	0.0147587	CtYH1G025650	1230.01	-3.90229	0.098643	-39.5597	0	0
CtYH1G024020	8.87205	4.26555	1.84188	2.31587	0.0205652	0.0370185	CtYH1G025190	1355.79	1.9148	0.0815665	23.4753	7.29612e-122	7.07052e-121	CtYH2G028610	2992.39	-1.46904	0.155475	-9.4487	3.43062e-21	4.08009e-20	CtYH1G025190	1355.79	1.9148	0.0815665	23.4753	7.29612e-122	7.07052e-121
CtYH1G023990	7135.61	-4.09223	0.194859	-21.001	6.42737e-98	4.84284e-95	CtYH1G025670	63.4143	-1.15152	0.344667	-3.34096	0.000834896	0.00133426	CtYH2G028640	7349.59	1.95808	0.16303	12.0105	3.12843e-33	6.18452e-32	CtYH1G025670	63.4143	-1.15152	0.344667	-3.34096	0.000834896	0.00133426
CtYH1G024150	459.477	-1.22887	0.44453	-2.76443	0.00570229	0.0115983	CtYH1G025770	411.503	-1.93784	0.140084	-13.8334	1.60225e-43	7.17161e-43	CtYH2G028670	641.96	-1.76638	0.296504	-5.95734	2.56369e-09	1.29104e-08	CtYH1G025770	411.503	-1.93784	0.140084	-13.8334	1.60225e-43	7.17161e-43
CtYH1G024240	2066.56	-2.78265	0.316192	-8.80052	1.36187e-18	2.04544e-17	CtYH1G025800	137246	1.01016	0.033376	30.2661	3.20079e-201	5.12438e-200	CtYH2G028690	75.4139	-1.36608	0.448448	-3.04625	0.00231713	0.0053967	CtYH1G025800	137246	1.01016	0.033376	30.2661	3.20079e-201	5.12438e-200
CtYH1G024280	358.382	1.88711	0.492957	3.82813	0.00012912	0.000350272	CtYH1G025820	7169.84	2.0877	0.0432025	48.3235	0	0	CtYH2G028700	261.332	-1.91742	0.416567	-4.60292	4.16614e-06	1.46338e-05	CtYH1G025820	7169.84	2.0877	0.0432025	48.3235	0	0
CtYH1G024290	1053.43	-2.42669	0.270651	-8.96611	3.07167e-19	4.94182e-18	CtYH1G025830	343.312	1.56994	0.167288	9.38463	6.31359e-21	1.88168e-20	CtYH2G028730	2537.9	-2.74675	0.213573	-12.861	7.46461e-38	1.71471e-36	CtYH1G025830	343.312	1.56994	0.167288	9.38463	6.31359e-21	1.88168e-20
CtYH1G024320	1495.42	-1.09847	0.202324	-5.42926	5.65876e-08	2.52084e-07	CtYH1G025790	2992.33	-1.199	0.06045	-19.8346	1.49842e-87	1.09951e-86	CtYH2G028760	547.459	-2.55323	0.290106	-8.80103	1.35567e-18	1.38173e-17	CtYH1G025790	2992.33	-1.199	0.06045	-19.8346	1.49842e-87	1.09951e-86
CtYH1G024330	2062.87	-1.75241	0.235887	-7.429	1.09423e-13	9.82162e-13	CtYH1G025810	2231.69	1.22083	0.062329	19.5868	2.00415e-85	1.4399e-84	CtYH2G028770	302.459	-1.33234	0.221144	-6.02479	1.69326e-09	8.67601e-09	CtYH1G025810	2231.69	1.22083	0.062329	19.5868	2.00415e-85	1.4399e-84
CtYH1G024380	1766.79	1.63403	0.336692	4.85319	1.21491e-06	4.48788e-06	CtYH1G025860	2302.75	2.72318	0.0668365	40.7439	0	0	CtYH2G028790	3850.08	-5.59247	0.30272	-18.4741	3.3375e-76	2.39513e-74	CtYH1G025860	2302.75	2.72318	0.0668365	40.7439	0	0
CtYH1G024420	599.591	4.24132	0.466866	9.08467	1.04018e-19	1.74597e-18	CtYH1G025880	43.9032	-1.19621	0.406533	-2.94247	0.00325601	0.00498537	CtYH2G028780	1102.81	-4.14882	0.432945	-9.58278	9.44695e-22	1.16148e-20	CtYH1G025880	43.9032	-1.19621	0.406533	-2.94247	0.00325601	0.00498537
CtYH1G024430	4378.08	-2.05743	0.3715	-5.53818	3.05636e-08	1.41233e-07	CtYH1G025910	349.288	1.14647	0.147965	7.74824	9.31763e-15	2.38079e-14	CtYH2G028750	3607.51	1.46619	0.260612	5.62594	1.84499e-08	8.52948e-08	CtYH1G025910	349.288	1.14647	0.147965	7.74824	9.31763e-15	2.38079e-14
CtYH1G024440	66.7774	-6.98268	1.05475	-6.62019	3.58727e-11	2.41931e-10	CtYH1G025930	1017.43	1.13527	0.0928211	12.2308	2.12887e-34	8.27985e-34	CtYH2G028830	1143.61	-3.26318	0.179604	-18.1687	9.12901e-74	6.16156e-72	CtYH1G025930	1017.43	1.13527	0.0928211	12.2308	2.12887e-34	8.27985e-34
CtYH1G024450	2046.64	-1.48384	0.2451	-6.05399	1.41298e-09	7.73661e-09	CtYH1G025890	1254.44	-1.25292	0.0943717	-13.2765	3.16946e-40	1.35157e-39	CtYH2G028930	1187.58	-3.48813	0.21503	-16.2216	3.54605e-59	1.59437e-57	CtYH1G025890	1254.44	-1.25292	0.0943717	-13.2765	3.16946e-40	1.35157e-39
CtYH1G024480	5.28057	-5.74175	2.14186	-2.68073	0.0073461	0.014627	CtYH1G025900	703.657	-3.7889	0.125286	-30.2421	6.62815e-201	1.05943e-199	CtYH2G028880	43387.1	-6.07332	0.285338	-21.2846	1.57582e-100	1.9948e-98	CtYH1G025900	703.657	-3.7889	0.125286	-30.2421	6.62815e-201	1.05943e-199
CtYH1G024490	985.617	1.01787	0.250883	4.05715	4.96753e-05	0.000144034	CtYH1G025990	712.46	1.41368	0.114307	12.3674	3.9227e-35	1.54455e-34	CtYH2G028890	388.29	1.98876	0.277066	7.17793	7.07733e-13	4.89439e-12	CtYH1G025990	712.46	1.41368	0.114307	12.3674	3.9227e-35	1.54455e-34
CtYH1G024520	554.844	2.68163	0.290884	9.21888	3.0021e-20	5.31539e-19	CtYH1G026060	596.065	1.50346	0.121056	12.4195	2.0482e-35	8.10567e-35	CtYH2G028900	4469.14	1.98036	0.226345	8.7493	2.14676e-18	2.16474e-17	CtYH1G026060	596.065	1.50346	0.121056	12.4195	2.0482e-35	8.10567e-35
CtYH1G024540	16770.2	3.67862	0.499207	7.36893	1.72006e-13	1.50797e-12	CtYH1G026030	121.71	3.46311	0.297542	11.6391	2.60854e-31	9.64407e-31	CtYH2G028960	636.877	-3.14643	0.359314	-8.75678	2.00899e-18	2.03068e-17	CtYH1G026030	121.71	3.46311	0.297542	11.6391	2.60854e-31	9.64407e-31
CtYH1G024570	1030.2	-1.04253	0.215406	-4.83984	1.29943e-06	4.78056e-06	CtYH1G026040	103.783	1.29012	0.266923	4.83332	1.34277e-06	2.53491e-06	CtYH2G029040	75.874	-3.26551	0.351698	-9.285	1.61712e-20	1.84158e-19	CtYH1G026040	103.783	1.29012	0.266923	4.83332	1.34277e-06	2.53491e-06
CtYH1G024590	9955.77	7.44696	0.577226	12.9013	4.42603e-38	3.21866e-36	CtYH1G026140	887.677	-2.75752	0.101945	-27.0492	3.90351e-161	4.92701e-160	CtYH2G029020	276.047	-1.34658	0.388895	-3.46258	0.000535024	0.00139419	CtYH1G026140	887.677	-2.75752	0.101945	-27.0492	3.90351e-161	4.92701e-160
CtYH1G024600	194.384	-2.12963	0.72999	-2.91735	0.00353021	0.00749156	CtYH2G026280	466.767	-1.60444	0.143523	-11.179	5.16826e-29	1.83036e-28	CtYH2G029060	328.362	-1.52438	0.432359	-3.52572	0.000422333	0.0011198	CtYH2G026280	466.767	-1.60444	0.143523	-11.179	5.16826e-29	1.83036e-28
CtYH1G024610	764.448	-1.89552	0.277482	-6.83117	8.4224e-12	6.14794e-11	CtYH2G026290	170.339	-1.37897	0.198128	-6.95996	3.40375e-12	8.05435e-12	CtYH2G029180	102.731	1.68351	0.653372	2.57664	0.00997644	0.0204742	CtYH2G026290	170.339	-1.37897	0.198128	-6.95996	3.40375e-12	8.05435e-12
CtYH1G024660	559.423	1.65618	0.284848	5.81427	6.08997e-09	3.06192e-08	CtYH2G026210	2456.09	1.71872	0.0749501	22.9315	2.25177e-116	2.08581e-115	CtYH2G029250	920.699	2.10652	0.236162	8.9198	4.67115e-19	4.9048e-18	CtYH2G026210	2456.09	1.71872	0.0749501	22.9315	2.25177e-116	2.08581e-115
CtYH1G024640	2114.12	2.23206	0.328852	6.78744	1.14137e-11	8.223e-11	CtYH2G026250	3000.53	1.00974	0.0532813	18.9511	4.32539e-80	2.94864e-79	CtYH2G029300	2777.53	-3.00946	0.299791	-10.0385	1.03216e-23	1.38759e-22	CtYH2G026250	3000.53	1.00974	0.0532813	18.9511	4.32539e-80	2.94864e-79
CtYH1G024670	12162.3	1.48017	0.267927	5.52452	3.30387e-08	1.5156e-07	CtYH2G026340	63.0904	-9.52527	1.22241	-7.79221	6.5845e-15	1.68797e-14	CtYH2G029340	726.569	-2.9	0.283342	-10.235	1.38222e-24	1.9285e-23	CtYH2G026340	63.0904	-9.52527	1.22241	-7.79221	6.5845e-15	1.68797e-14
CtYH1G024690	3678.73	-1.36211	0.404799	-3.36492	0.000765669	0.00184088	CtYH2G026300	2841.33	-1.43993	0.0621959	-23.1515	1.40521e-118	1.32783e-117	CtYH2G029350	230.147	-1.16413	0.25588	-4.54953	5.37647e-06	1.8606e-05	CtYH2G026300	2841.33	-1.43993	0.0621959	-23.1515	1.40521e-118	1.32783e-117
CtYH1G024700	17700.7	2.93069	0.440958	6.64617	3.00809e-11	2.05321e-10	CtYH2G026400	47.7448	2.13547	0.407414	5.24151	1.59265e-07	3.14953e-07	CtYH2G029330	3583.84	1.7646	0.251307	7.02169	2.19204e-12	1.45617e-11	CtYH2G026400	47.7448	2.13547	0.407414	5.24151	1.59265e-07	3.14953e-07
CtYH1G024720	34.1496	2.56568	0.626177	4.09738	4.17861e-05	0.000122548	CtYH2G026380	1063.6	-2.0629	0.091762	-22.481	6.3741e-112	5.71121e-111	CtYH2G029360	2126.14	1.40672	0.224549	6.26464	3.737e-10	2.0389e-09	CtYH2G026380	1063.6	-2.0629	0.091762	-22.481	6.3741e-112	5.71121e-111
CtYH1G024710	8187.09	1.42725	0.210856	6.76884	1.29821e-11	9.28395e-11	CtYH2G026360	2602.79	-1.56707	0.0629298	-24.9018	7.10804e-137	7.66673e-136	CtYH2G029390	2003.69	-1.07448	0.331236	-3.24386	0.00117924	0.00289485	CtYH2G026360	2602.79	-1.56707	0.0629298	-24.9018	7.10804e-137	7.66673e-136
CtYH1G024770	303.157	-2.40568	0.84409	-2.85003	0.00437157	0.00910813	CtYH2G026440	1422.67	-1.2377	0.0755385	-16.385	2.44609e-60	1.35069e-59	CtYH2G029400	58.2263	-1.41667	0.441736	-3.20704	0.00134106	0.00326169	CtYH2G026440	1422.67	-1.2377	0.0755385	-16.385	2.44609e-60	1.35069e-59
CtYH1G024850	763.386	2.45375	0.349736	7.016	2.28317e-12	1.77402e-11	CtYH2G026450	757.631	1.25695	0.108327	11.6033	3.96266e-31	1.45911e-30	CtYH2G029420	4253.58	-3.87789	0.216223	-17.9346	6.3286e-72	4.07559e-70	CtYH2G026450	757.631	1.25695	0.108327	11.6033	3.96266e-31	1.45911e-30
CtYH1G024880	246.797	-2.14168	0.333033	-6.43086	1.26887e-10	7.95794e-10	CtYH2G026500	178.306	-1.72595	0.224678	-7.68189	1.56763e-14	3.9794e-14	CtYH2G029440	224.957	-1.01097	0.208701	-4.8441	1.27189e-06	4.77041e-06	CtYH2G026500	178.306	-1.72595	0.224678	-7.68189	1.56763e-14	3.9794e-14
CtYH1G024930	88.2249	-9.80467	3.90723	-2.50937	0.0120948	0.0229626	CtYH2G026480	434.135	1.97341	0.135343	14.5808	3.71901e-48	1.76473e-47	CtYH2G029450	4619.6	-1.46671	0.231182	-6.34439	2.23309e-10	1.24721e-09	CtYH2G026480	434.135	1.97341	0.135343	14.5808	3.71901e-48	1.76473e-47
CtYH1G024870	4698.78	-5.77547	0.257977	-22.3875	5.20502e-111	5.43024e-108	CtYH2G026520	30.3011	-8.46675	1.26034	-6.71785	1.8442e-11	4.26302e-11	CtYH2G029500	191.08	-1.26253	0.440731	-2.86463	0.00417502	0.00923866	CtYH2G026520	30.3011	-8.46675	1.26034	-6.71785	1.8442e-11	4.26302e-11
CtYH1G025000	148.392	-1.53512	0.411195	-3.73331	0.000188982	0.000499818	CtYH2G026540	858.958	-4.99752	0.141632	-35.2853	9.85372e-273	2.15153e-271	CtYH2G029510	417.479	-1.99004	0.545456	-3.64841	0.000263872	0.000723923	CtYH2G026540	858.958	-4.99752	0.141632	-35.2853	9.85372e-273	2.15153e-271
CtYH1G025050	173.558	1.74331	0.485706	3.58922	0.000331665	0.000844417	CtYH2G026550	729.791	-5.53959	0.173803	-31.8727	6.37238e-223	1.13438e-221	CtYH2G029530	1954.02	3.10066	0.166293	18.6458	1.36702e-77	1.00549e-75	CtYH2G026550	729.791	-5.53959	0.173803	-31.8727	6.37238e-223	1.13438e-221
CtYH1G025090	11.1223	-6.81663	2.76589	-2.46453	0.0137192	0.0257282	CtYH2G026560	6439.73	-1.28458	0.0773547	-16.6064	6.26524e-62	3.53275e-61	CtYH2G029570	1921.13	-1.83252	0.352297	-5.20164	1.97541e-07	8.18324e-07	CtYH2G026560	6439.73	-1.28458	0.0773547	-16.6064	6.26524e-62	3.53275e-61
CtYH1G025110	71.4086	5.90437	1.11248	5.30741	1.11192e-07	4.7496e-07	CtYH2G026570	134.619	3.03605	0.275264	11.0296	2.75057e-28	9.61577e-28	CtYH2G029600	88.239	2.65683	1.28478	2.06793	0.0386464	0.0691882	CtYH2G026570	134.619	3.03605	0.275264	11.0296	2.75057e-28	9.61577e-28
CtYH1G025130	149.286	1.48749	0.445376	3.33984	0.000838253	0.00200102	CtYH2G026580	295.653	-2.4321	0.165077	-14.7331	3.95234e-49	1.89674e-48	CtYH2G029650	5262.97	1.10361	0.499846	2.20789	0.0272519	0.0505754	CtYH2G026580	295.653	-2.4321	0.165077	-14.7331	3.95234e-49	1.89674e-48
CtYH1G025020	102.727	1.4571	0.644509	2.26079	0.0237721	0.0422084	CtYH2G026620	47.1233	2.65959	1.24634	2.13393	0.0328485	0.0458055	CtYH2G029660	1899.21	-1.51147	0.175068	-8.63361	5.94475e-18	5.82526e-17	CtYH2G026620	47.1233	2.65959	1.24634	2.13393	0.0328485	0.0458055
CtYH1G025030	2223.22	-1.08034	0.213514	-5.05983	4.19638e-07	1.64823e-06	CtYH2G026640	216.502	-1.06797	0.190502	-5.60609	2.06949e-08	4.25636e-08	CtYH2G029700	176.881	2.441	0.524435	4.65454	3.24707e-06	1.15625e-05	CtYH2G026640	216.502	-1.06797	0.190502	-5.60609	2.06949e-08	4.25636e-08
CtYH1G025120	273.061	-1.70959	0.589212	-2.90148	0.00371403	0.00784969	CtYH2G026660	70.0328	1.75604	0.321986	5.45378	4.9311e-08	9.97207e-08	CtYH2G029640	8194.07	1.27819	0.277352	4.60854	4.05516e-06	1.42582e-05	CtYH2G026660	70.0328	1.75604	0.321986	5.45378	4.9311e-08	9.97207e-08
CtYH1G025140	7065.3	7.79763	0.546243	14.275	3.13228e-46	3.71921e-44	CtYH2G026690	2.46495	-4.84892	1.99206	-2.43413	0.0149276	0.0215406	CtYH2G029750	40845.8	1.56585	0.33081	4.73338	2.20816e-06	8.02091e-06	CtYH2G026690	2.46495	-4.84892	1.99206	-2.43413	0.0149276	0.0215406
CtYH1G025180	5750.06	-1.99214	0.216993	-9.18065	4.28488e-20	7.46004e-19	CtYH2G026600	355.754	-2.15576	0.155733	-13.8426	1.4093e-43	6.31561e-43	CtYH2G029830	1043.96	-3.00025	0.231285	-12.9721	1.7611e-38	4.15216e-37	CtYH2G026600	355.754	-2.15576	0.155733	-13.8426	1.4093e-43	6.31561e-43
CtYH1G025640	464.773	2.43487	0.455218	5.34881	8.85342e-08	3.83968e-07	CtYH2G026610	5387.91	1.53112	0.0470857	32.5178	5.98221e-232	1.10757e-230	CtYH2G029840	1620.54	-2.17209	0.440822	-4.92738	8.33411e-07	3.20697e-06	CtYH2G026610	5387.91	1.53112	0.0470857	32.5178	5.98221e-232	1.10757e-230
CtYH1G025650	1016.88	5.62724	0.441582	12.7434	3.39358e-37	2.35424e-35	CtYH2G026760	111.761	1.38021	0.248368	5.55711	2.7428e-08	5.61193e-08	CtYH2G029850	4022.73	-1.59383	0.181392	-8.78665	1.5408e-18	1.5671e-17	CtYH2G026760	111.761	1.38021	0.248368	5.55711	2.7428e-08	5.61193e-08
CtYH1G025190	3009.37	-1.24961	0.310142	-4.02914	5.59809e-05	0.000160805	CtYH2G026740	39603	1.62425	0.0380402	42.6983	0	0	CtYH2G029950	41122.2	-6.40542	0.20392	-31.4115	1.40951e-216	2.4455e-213	CtYH2G026740	39603	1.62425	0.0380402	42.6983	0	0
CtYH1G025670	36.5546	2.27073	0.593922	3.82329	0.000131685	0.000356588	CtYH2G026830	38.7428	1.3081	0.452641	2.88992	0.00385339	0.00586272	CtYH2G029960	35.7445	1.51275	0.475669	3.18026	0.00147145	0.00355479	CtYH2G026830	38.7428	1.3081	0.452641	2.88992	0.00385339	0.00586272
CtYH1G025660	2163.18	1.03423	0.342384	3.02067	0.00252216	0.00551812	CtYH2G026880	12.6104	7.00428	1.40225	4.99503	5.88266e-07	1.13317e-06	CtYH2G029980	971.16	-1.56061	0.127063	-12.2822	1.12925e-34	2.36054e-33	CtYH2G026880	12.6104	7.00428	1.40225	4.99503	5.88266e-07	1.13317e-06
CtYH1G025680	1134.95	-1.18722	0.486982	-2.43791	0.0147724	0.027483	CtYH2G026900	9.68561	3.3443	1.11089	3.01046	0.00260852	0.00402334	CtYH2G030030	1315.35	-1.31184	0.370594	-3.53982	0.000400399	0.00106779	CtYH2G026900	9.68561	3.3443	1.11089	3.01046	0.00260852	0.00402334
CtYH1G025720	66.7235	-2.05962	0.434083	-4.74475	2.08763e-06	7.4568e-06	CtYH2G026950	902.399	2.17561	0.161301	13.4879	1.84214e-41	7.99493e-41	CtYH2G030080	40.4022	-2.43768	0.582351	-4.18593	2.84003e-05	8.96764e-05	CtYH2G026950	902.399	2.17561	0.161301	13.4879	1.84214e-41	7.99493e-41
CtYH1G025710	1158.49	-1.35428	0.177402	-7.63396	2.27649e-14	2.20063e-13	CtYH2G026860	182.14	4.1405	0.264285	15.6668	2.55194e-55	1.32343e-54	CtYH2G030090	133.823	-1.16006	0.273127	-4.24734	2.16325e-05	6.94286e-05	CtYH2G026860	182.14	4.1405	0.264285	15.6668	2.55194e-55	1.32343e-54
CtYH1G025760	157.704	-3.31695	0.593757	-5.58637	2.31861e-08	1.0898e-07	CtYH2G026940	805.777	2.41022	0.109365	22.0382	1.23867e-107	1.07312e-106	CtYH2G030100	4617.48	-3.07743	0.2716	-11.3307	9.24237e-30	1.60073e-28	CtYH2G026940	805.777	2.41022	0.109365	22.0382	1.23867e-107	1.07312e-106
CtYH1G025780	33.4153	4.75241	1.15329	4.12075	3.77637e-05	0.000111535	CtYH2G026980	952.586	-2.26104	0.0968871	-23.3369	1.87267e-120	1.79362e-119	CtYH2G030150	323.658	-1.12559	0.361893	-3.11028	0.00186909	0.00442624	CtYH2G026980	952.586	-2.26104	0.0968871	-23.3369	1.87267e-120	1.79362e-119
CtYH1G025800	8738.89	7.73845	0.643785	12.0202	2.78177e-33	1.48243e-31	CtYH2G027000	18.8318	1.84414	0.62473	2.9519	0.00315825	0.00484045	CtYH2G030160	1105.37	-1.68131	0.31864	-5.2765	1.31674e-07	5.56805e-07	CtYH2G027000	18.8318	1.84414	0.62473	2.9519	0.00315825	0.00484045
CtYH1G025820	543.859	4.25642	0.439956	9.67466	3.86356e-22	8.19384e-21	CtYH2G027030	895.467	1.83732	0.116719	15.7414	7.87295e-56	4.10737e-55	CtYH2G030190	1631.74	2.85668	0.242029	11.8031	3.76308e-32	7.1793e-31	CtYH2G027030	895.467	1.83732	0.116719	15.7414	7.87295e-56	4.10737e-55
CtYH1G025830	174.19	-2.32866	1.15968	-2.00802	0.0446416	0.0745262	CtYH2G027040	7995.65	1.40514	0.0462889	30.3559	2.10269e-202	3.38467e-201	CtYH2G030220	333.752	-9.54576	0.895422	-10.6606	1.55544e-26	2.34909e-25	CtYH2G027040	7995.65	1.40514	0.0462889	30.3559	2.10269e-202	3.38467e-201
CtYH1G025790	3666.74	-1.23056	0.189618	-6.48964	8.60422e-11	5.50577e-10	CtYH2G027080	574.706	1.66827	0.116548	14.3141	1.78676e-46	8.28574e-46	CtYH2G030210	282.914	-6.4138	0.413859	-15.4976	3.60357e-54	1.38938e-52	CtYH2G027080	574.706	1.66827	0.116548	14.3141	1.78676e-46	8.28574e-46
CtYH1G025860	1155.44	-2.63518	0.504845	-5.21979	1.79131e-07	7.41367e-07	CtYH2G027060	2102.12	-1.91156	0.0672271	-28.4344	7.60444e-178	1.06376e-176	CtYH2G030270	11.3629	3.90415	1.30396	2.99407	0.00275279	0.00630531	CtYH2G027060	2102.12	-1.91156	0.0672271	-28.4344	7.60444e-178	1.06376e-176
CtYH1G025880	72.3533	5.46768	1.20938	4.52107	6.15269e-06	2.05456e-05	CtYH2G027120	2019.81	-2.62847	0.0721063	-36.4527	6.23293e-291	1.47055e-289	CtYH2G030230	9890.64	-2.12511	0.267385	-7.94776	1.89907e-15	1.58993e-14	CtYH2G027120	2019.81	-2.62847	0.0721063	-36.4527	6.23293e-291	1.47055e-289
CtYH1G025900	434.229	3.37755	0.421003	8.02262	1.03513e-15	1.15262e-14	CtYH2G027110	2868.23	-1.08706	0.0555534	-19.5679	2.90668e-85	2.08427e-84	CtYH2G030280	1576.58	-1.18087	0.132726	-8.89707	5.73418e-19	5.99113e-18	CtYH2G027110	2868.23	-1.08706	0.0555534	-19.5679	2.90668e-85	2.08427e-84
CtYH1G025990	361.476	-2.09012	0.445537	-4.69124	2.71554e-06	9.52775e-06	CtYH2G027130	2378.38	1.7742	0.0662027	26.7995	3.27845e-158	4.08062e-157	CtYH2G030300	1447.24	1.88813	0.586029	3.22191	0.00127339	0.0031102	CtYH2G027130	2378.38	1.7742	0.0662027	26.7995	3.27845e-158	4.08062e-157
CtYH1G025940	574.428	4.69639	0.596987	7.86682	3.63766e-15	3.7936e-14	CtYH2G027160	2045.29	-1.51747	0.0745255	-20.3617	3.65786e-92	2.79859e-91	CtYH2G030310	1150.39	2.91244	0.653578	4.45614	8.34484e-06	2.82455e-05	CtYH2G027160	2045.29	-1.51747	0.0745255	-20.3617	3.65786e-92	2.79859e-91
CtYH1G026060	63.4746	1.27177	0.503252	2.52709	0.011501	0.0219277	CtYH2G027140	2195.73	-1.26169	0.0620528	-20.3325	6.63933e-92	5.06788e-91	CtYH2G030290	2378.1	1.14969	0.237821	4.83428	1.33631e-06	4.99614e-06	CtYH2G027140	2195.73	-1.26169	0.0620528	-20.3325	6.63933e-92	5.06788e-91
CtYH1G026010	1194.55	1.50608	0.33527	4.49213	7.05157e-06	2.33574e-05	CtYH2G027180	5190.3	1.86585	0.0617884	30.1974	2.56001e-200	4.07426e-199	CtYH2G030370	456.707	2.02146	0.365375	5.53257	3.15576e-08	1.42214e-07	CtYH2G027180	5190.3	1.86585	0.0617884	30.1974	2.56001e-200	4.07426e-199
CtYH1G026020	4216.61	1.64758	0.260352	6.32826	2.47949e-10	1.50293e-09	CtYH2G027370	4173.74	3.39313	0.0609092	55.708	0	0	CtYH2G030390	350.345	1.95965	0.218139	8.98351	2.6227e-19	2.78863e-18	CtYH2G027370	4173.74	3.39313	0.0609092	55.708	0	0
CtYH1G026030	259.299	3.24717	0.756227	4.29392	1.7555e-05	5.48158e-05	CtYH2G027380	1080.97	2.37339	0.0967388	24.534	6.40558e-133	6.73713e-132	CtYH2G030380	1788.07	-2.99555	0.368081	-8.13829	4.00891e-16	3.50869e-15	CtYH2G027380	1080.97	2.37339	0.0967388	24.534	6.40558e-133	6.73713e-132
CtYH1G026040	352.334	1.97821	0.818298	2.41746	0.0156291	0.0289379	CtYH2G027400	60.8951	-2.49486	0.402515	-6.19817	5.71233e-10	1.25087e-09	CtYH2G030420	27.8966	-6.54129	1.18071	-5.54012	3.02262e-08	1.36464e-07	CtYH2G027400	60.8951	-2.49486	0.402515	-6.19817	5.71233e-10	1.25087e-09
CtYH1G026090	5488.09	2.03933	0.312658	6.52256	6.91178e-11	4.48629e-10	CtYH2G027430	6204.47	-1.0953	0.0510345	-21.462	3.52829e-102	2.92567e-101	CtYH2G030430	161.886	-1.29082	0.316913	-4.07309	4.63926e-05	0.000141842	CtYH2G027430	6204.47	-1.0953	0.0510345	-21.462	3.52829e-102	2.92567e-101
CtYH1G026120	1145.76	1.27481	0.303329	4.20273	2.63717e-05	8.00953e-05	CtYH2G027450	177.485	2.25919	0.217691	10.3779	3.12458e-25	1.02704e-24	CtYH2G030410	2569.49	-3.17505	0.204561	-15.5213	2.48974e-54	9.6498e-53	CtYH2G027450	177.485	2.25919	0.217691	10.3779	3.12458e-25	1.02704e-24
CtYH1G026140	464.254	1.44677	0.492953	2.9349	0.00333655	0.0071123	CtYH2G027440	6073.88	-1.49562	0.0447938	-33.389	1.98032e-244	3.85205e-243	CtYH2G030500	2.40653	-4.86898	2.23513	-2.17839	0.0293773	0.0541383	CtYH2G027440	6073.88	-1.49562	0.0447938	-33.389	1.98032e-244	3.85205e-243
CtYH2G026280	321.326	4.44488	0.563217	7.89194	2.97522e-15	3.13287e-14	CtYH2G027460	811.957	3.43066	0.116616	29.4184	3.19569e-190	4.80425e-189	CtYH2G030470	2715.18	-4.6697	0.261529	-17.8554	2.62448e-71	1.66114e-69	CtYH2G027460	811.957	3.43066	0.116616	29.4184	3.19569e-190	4.80425e-189
CtYH2G026190	18.7112	3.18692	1.14001	2.79551	0.00518182	0.0106328	CtYH2G027490	15.5429	-3.17744	0.814965	-3.89887	9.66441e-05	0.000164935	CtYH2G030640	87.7644	-4.83279	0.897818	-5.38282	7.33294e-08	3.18019e-07	CtYH2G027490	15.5429	-3.17744	0.814965	-3.89887	9.66441e-05	0.000164935
CtYH2G026200	2678.04	1.99865	0.267074	7.48348	7.23776e-14	6.61024e-13	CtYH2G027530	512.128	-3.19114	0.155474	-20.5252	1.28159e-93	9.92074e-93	CtYH2G030650	4060.68	-3.38936	0.14538	-23.3137	3.2176e-120	6.54504e-118	CtYH2G027530	512.128	-3.19114	0.155474	-20.5252	1.28159e-93	9.92074e-93
CtYH2G026210	109.763	2.77785	0.451263	6.15573	7.47336e-10	4.248e-09	CtYH2G027590	75.7964	1.41436	0.307744	4.5959	4.3088e-06	7.92344e-06	CtYH2G030680	243.945	-2.19629	0.34869	-6.29871	3.0013e-10	1.65526e-09	CtYH2G027590	75.7964	1.41436	0.307744	4.5959	4.3088e-06	7.92344e-06
CtYH2G026230	383.416	-1.27699	0.260996	-4.89275	9.94368e-07	3.71877e-06	CtYH2G027560	2117.88	-1.37094	0.0623738	-21.9795	4.52772e-107	3.90432e-106	CtYH2G030710	1124.19	-2.00893	0.231178	-8.68996	3.62578e-18	3.60926e-17	CtYH2G027560	2117.88	-1.37094	0.0623738	-21.9795	4.52772e-107	3.90432e-106
CtYH2G026250	1941.06	-1.56076	0.305699	-5.10555	3.29841e-07	1.3136e-06	CtYH2G027620	85.0328	1.8827	0.284442	6.61892	3.61844e-11	8.27832e-11	CtYH2G030850	46.764	3.36155	0.9849	3.41308	0.000642325	0.00165245	CtYH2G027620	85.0328	1.8827	0.284442	6.61892	3.61844e-11	8.27832e-11
CtYH2G026260	1479.94	1.36157	0.264186	5.15383	2.55221e-07	1.03226e-06	CtYH2G027610	281.647	1.5401	0.170069	9.05576	1.35618e-19	3.91567e-19	CtYH2G030830	20.2326	1.52862	0.689547	2.21685	0.0266335	0.0495337	CtYH2G027610	281.647	1.5401	0.170069	9.05576	1.35618e-19	3.91567e-19
CtYH2G026300	4486.1	-1.16601	0.260671	-4.47309	7.70957e-06	2.53789e-05	CtYH2G027650	278.913	-3.37447	0.202224	-16.6868	1.63554e-62	9.28954e-62	CtYH2G030870	1369.76	2.09404	0.187629	11.1605	6.35994e-29	1.06161e-27	CtYH2G027650	278.913	-3.37447	0.202224	-16.6868	1.63554e-62	9.28954e-62
CtYH2G026310	2795.92	1.98447	0.282568	7.02297	2.17207e-12	1.6906e-11	CtYH2G027640	9880.8	1.69941	0.039749	42.7534	0	0	CtYH2G030880	829.28	1.68446	0.268116	6.28258	3.33002e-10	1.82733e-09	CtYH2G027640	9880.8	1.69941	0.039749	42.7534	0	0
CtYH2G026320	236.469	1.58582	0.615362	2.57706	0.00996444	0.0192689	CtYH2G027710	41.4349	-1.3004	0.413031	-3.14843	0.00164151	0.00256839	CtYH2G030920	5298.4	1.16046	0.246226	4.713	2.44097e-06	8.81877e-06	CtYH2G027710	41.4349	-1.3004	0.413031	-3.14843	0.00164151	0.00256839
CtYH2G026380	446.211	1.95554	0.379372	5.15469	2.54048e-07	1.02775e-06	CtYH2G027700	760.952	-1.20085	0.105195	-11.4155	3.4975e-30	1.26701e-29	CtYH2G031040	26.8814	1.45598	0.552021	2.63754	0.00835096	0.017417	CtYH2G027700	760.952	-1.20085	0.105195	-11.4155	3.4975e-30	1.26701e-29
CtYH2G026350	2868.04	-1.28267	0.232959	-5.506	3.67071e-08	1.67425e-07	CtYH2G027740	196.328	1.92506	0.195047	9.86969	5.63401e-23	1.76277e-22	CtYH2G031060	239.545	1.79752	0.184492	9.74307	1.97486e-22	2.50855e-21	CtYH2G027740	196.328	1.92506	0.195047	9.86969	5.63401e-23	1.76277e-22
CtYH2G026450	740.987	-1.16905	0.479719	-2.43695	0.0148119	0.0275488	CtYH2G027780	758.072	-1.596	0.1062	-15.0282	4.79662e-51	2.35736e-50	CtYH2G031090	882.047	-1.33453	0.159407	-8.37186	5.67176e-17	5.23758e-16	CtYH2G027780	758.072	-1.596	0.1062	-15.0282	4.79662e-51	2.35736e-50
CtYH2G026460	2211.11	-1.23832	0.167023	-7.41409	1.2246e-13	1.09195e-12	CtYH2G027830	9735.23	-1.25875	0.0435187	-28.9243	5.90783e-184	8.5388e-183	CtYH2G031140	458.74	-1.44824	0.252402	-5.73783	9.58986e-09	4.55773e-08	CtYH2G027830	9735.23	-1.25875	0.0435187	-28.9243	5.90783e-184	8.5388e-183
CtYH2G026470	62.5883	-1.89422	0.624878	-3.03134	0.00243474	0.00534237	CtYH2G027900	186.47	2.13884	0.206953	10.3349	4.89922e-25	1.60377e-24	CtYH2G031110	58.5373	1.38993	0.368056	3.77641	0.000159102	0.000450054	CtYH2G027900	186.47	2.13884	0.206953	10.3349	4.89922e-25	1.60377e-24
CtYH2G026480	192.54	-1.31906	0.302184	-4.3651	1.27066e-05	4.05537e-05	CtYH2G027970	6709.29	-1.86577	0.0545628	-34.1949	2.87911e-256	5.89491e-255	CtYH2G031150	706.387	1.44987	0.222389	6.51952	7.05325e-11	4.11057e-10	CtYH2G027970	6709.29	-1.86577	0.0545628	-34.1949	2.87911e-256	5.89491e-255
CtYH2G026520	52.4598	-4.68441	0.89988	-5.2056	1.93371e-07	7.969e-07	CtYH2G028010	553.341	3.00863	0.131695	22.8455	1.62127e-115	1.49663e-114	CtYH2G031260	804.84	1.27364	0.254585	5.00282	5.64984e-07	2.22249e-06	CtYH2G028010	553.341	3.00863	0.131695	22.8455	1.62127e-115	1.49663e-114
CtYH2G026550	521.244	2.4648	0.861133	2.86227	0.00420619	0.00879871	CtYH2G028050	367.951	2.97285	0.200607	14.8193	1.09991e-49	5.31211e-49	CtYH2G031370	66.9982	1.18916	0.439921	2.70311	0.00686934	0.0145669	CtYH2G028050	367.951	2.97285	0.200607	14.8193	1.09991e-49	5.31211e-49
CtYH2G026560	58206.1	-4.13184	0.474532	-8.70718	3.11517e-18	4.53321e-17	CtYH2G028180	271.643	-2.33217	0.166057	-14.0444	8.3325e-45	3.79153e-44	CtYH2G031360	9653.16	-2.03013	0.284004	-7.14824	8.78991e-13	6.03769e-12	CtYH2G028180	271.643	-2.33217	0.166057	-14.0444	8.3325e-45	3.79153e-44
CtYH2G026570	69.1638	-2.81247	0.679917	-4.1365	3.52647e-05	0.00010469	CtYH2G028110	3711.18	-1.12401	0.0666012	-16.8768	6.67012e-64	3.84908e-63	CtYH2G031430	2991.87	1.21982	0.347351	3.5118	0.000445089	0.00117686	CtYH2G028110	3711.18	-1.12401	0.0666012	-16.8768	6.67012e-64	3.84908e-63
CtYH2G026580	3769.92	-3.03762	0.870557	-3.48929	0.000484307	0.00120037	CtYH2G028210	345.383	2.8553	0.189463	15.0705	2.53075e-51	1.25125e-50	CtYH2G031410	2912.43	1.15926	0.199333	5.81568	6.03882e-09	2.92953e-08	CtYH2G028210	345.383	2.8553	0.189463	15.0705	2.53075e-51	1.25125e-50
CtYH2G026590	9932.36	-3.13932	0.430098	-7.29907	2.89756e-13	2.48251e-12	CtYH2G028240	82.4364	-1.82298	0.317397	-5.74353	9.2725e-09	1.93631e-08	CtYH2G031450	2898.77	-4.02049	0.328435	-12.2414	1.8685e-34	3.88381e-33	CtYH2G028240	82.4364	-1.82298	0.317397	-5.74353	9.2725e-09	1.93631e-08
CtYH2G026640	148.793	2.8956	0.383198	7.55639	4.14396e-14	3.89349e-13	CtYH2G028270	17.4855	2.84512	0.689134	4.12855	3.65061e-05	6.38338e-05	CtYH2G031490	153.975	2.21936	0.353583	6.27679	3.45641e-10	1.89281e-09	CtYH2G028270	17.4855	2.84512	0.689134	4.12855	3.65061e-05	6.38338e-05
CtYH2G026600	1838.5	-1.67645	0.292757	-5.72642	1.02572e-08	5.02577e-08	CtYH2G028280	55.9295	1.70019	0.364749	4.66127	3.14262e-06	5.82164e-06	CtYH2G031540	297.392	1.15403	0.219489	5.25781	1.45777e-07	6.12581e-07	CtYH2G028280	55.9295	1.70019	0.364749	4.66127	3.14262e-06	5.82164e-06
CtYH2G026770	26.313	8.27781	1.5929	5.1967	2.02857e-07	8.33206e-07	CtYH2G028380	5204.82	-1.18187	0.0514279	-22.981	7.21345e-117	6.70701e-116	CtYH2G031610	11843.8	-1.0817	0.323343	-3.34537	0.000821721	0.00207169	CtYH2G028380	5204.82	-1.18187	0.0514279	-22.981	7.21345e-117	6.70701e-116
CtYH2G026740	8138.29	1.98511	0.300024	6.6165	3.67798e-11	2.47802e-10	CtYH2G028410	326.772	1.48267	0.171034	8.66885	4.36525e-18	1.21427e-17	CtYH2G031570	38729.2	-1.80221	0.299647	-6.01444	1.80513e-09	9.22422e-09	CtYH2G028410	326.772	1.48267	0.171034	8.66885	4.36525e-18	1.21427e-17
CtYH2G026790	303.601	3.02254	0.405614	7.45178	9.20917e-14	8.3294e-13	CtYH2G028430	1781.93	-3.59983	0.0840044	-42.8529	0	0	CtYH2G031670	127.204	1.85171	0.754797	2.45325	0.014157	0.0280849	CtYH2G028430	1781.93	-3.59983	0.0840044	-42.8529	0	0
CtYH2G026800	11461	3.51814	0.288027	12.2146	2.59735e-34	1.53159e-32	CtYH2G028480	1631.17	1.19288	0.0788702	15.1245	1.11563e-51	5.53529e-51	CtYH2G031690	103.219	2.00901	0.750402	2.67724	0.00742313	0.015639	CtYH2G028480	1631.17	1.19288	0.0788702	15.1245	1.11563e-51	5.53529e-51
CtYH2G026780	3431.46	-6.97705	0.343239	-20.3271	7.40692e-92	4.5662e-89	CtYH2G028490	220.585	1.18953	0.171895	6.92011	4.51287e-12	1.0638e-11	CtYH2G031720	8392.22	-1.74722	0.15023	-11.6303	2.88944e-31	5.33986e-30	CtYH2G028490	220.585	1.18953	0.171895	6.92011	4.51287e-12	1.0638e-11
CtYH2G026810	2926.75	1.68439	0.2926	5.75664	8.58066e-09	4.23645e-08	CtYH2G028530	851.742	-3.70021	0.132037	-28.0241	8.27252e-173	1.11758e-171	CtYH2G031750	402.327	3.74665	0.444476	8.42938	3.47515e-17	3.24776e-16	CtYH2G028530	851.742	-3.70021	0.132037	-28.0241	8.27252e-173	1.11758e-171
CtYH2G026840	4158.94	-1.22978	0.213788	-5.75234	8.80153e-09	4.34076e-08	CtYH2G028390	91.6994	-2.51495	0.458313	-5.48741	4.07869e-08	8.28451e-08	CtYH2G031840	2392.56	-3.57169	0.314682	-11.3502	7.40151e-30	1.28719e-28	CtYH2G028390	91.6994	-2.51495	0.458313	-5.48741	4.07869e-08	8.28451e-08
CtYH2G026890	25.2747	-5.49366	1.3468	-4.07905	4.52192e-05	0.000131875	CtYH2G028560	4.59523	-5.74681	1.70811	-3.36443	0.000767013	0.00122903	CtYH2G031830	974.917	-2.98806	0.415747	-7.18722	6.61228e-13	4.5803e-12	CtYH2G028560	4.59523	-5.74681	1.70811	-3.36443	0.000767013	0.00122903
CtYH2G026900	160.474	-1.10914	0.503123	-2.2045	0.0274892	0.048159	CtYH2G028570	247.706	2.984	0.205686	14.5076	1.08525e-47	5.1209e-47	CtYH2G031850	866.9	2.03557	0.246418	8.26066	1.44868e-16	1.30271e-15	CtYH2G028570	247.706	2.984	0.205686	14.5076	1.08525e-47	5.1209e-47
CtYH2G026950	72.9884	9.75159	1.44526	6.74731	1.50614e-11	1.06585e-10	CtYH2G028540	259.236	1.31196	0.18329	7.15786	8.1945e-13	1.97928e-12	CtYH2G031820	1267.76	1.18867	0.344296	3.45248	0.000555467	0.00144373	CtYH2G028540	259.236	1.31196	0.18329	7.15786	8.1945e-13	1.97928e-12
CtYH2G026940	520.738	-1.25818	0.428276	-2.93778	0.00330573	0.00705324	CtYH2G028600	625.31	-1.50082	0.111739	-13.4316	3.95043e-41	1.70649e-40	CtYH2G031860	1007.37	-2.70225	0.234919	-11.5029	1.27608e-30	2.2978e-29	CtYH2G028600	625.31	-1.50082	0.111739	-13.4316	3.95043e-41	1.70649e-40
CtYH2G026980	346.675	4.23737	0.329615	12.8555	8.00832e-38	5.70146e-36	CtYH2G028580	7833.56	-2.0832	0.0445024	-46.8108	0	0	CtYH2G031870	110.305	1.75863	0.341778	5.14553	2.6676e-07	1.0872e-06	CtYH2G028580	7833.56	-2.0832	0.0445024	-46.8108	0	0
CtYH2G026990	469.265	1.56315	0.3571	4.37734	1.20138e-05	3.84965e-05	CtYH2G028620	4906.04	-3.4662	0.0824315	-42.0495	0	0	CtYH2G031910	18.2851	-4.60197	1.59184	-2.89097	0.00384053	0.00856533	CtYH2G028620	4906.04	-3.4662	0.0824315	-42.0495	0	0
CtYH2G027050	118.791	4.84957	0.543785	8.91818	4.74005e-19	7.46092e-18	CtYH2G028660	2119.16	1.09583	0.0837119	13.0904	3.73439e-39	1.56606e-38	CtYH2G031940	2689.23	-3.67961	0.338352	-10.8751	1.51489e-27	2.38556e-26	CtYH2G028660	2119.16	1.09583	0.0837119	13.0904	3.73439e-39	1.56606e-38
CtYH2G027040	6328.39	-1.29938	0.240212	-5.40929	6.32735e-08	2.80211e-07	CtYH2G028640	58577.5	2.88725	0.0357566	80.7474	0	0	CtYH2G031800	8021.77	-2.16159	0.450715	-4.79593	1.61923e-06	5.98787e-06	CtYH2G028640	58577.5	2.88725	0.0357566	80.7474	0	0
CtYH2G027080	179.64	-1.51232	0.40862	-3.70105	0.00021471	0.000562651	CtYH2G028670	234.848	-1.51633	0.170226	-8.90779	5.2061e-19	1.4789e-18	CtYH2G031950	2391.15	1.04023	0.217422	4.78439	1.71505e-06	6.32318e-06	CtYH2G028670	234.848	-1.51633	0.170226	-8.90779	5.2061e-19	1.4789e-18
CtYH2G027090	129.907	1.09463	0.431126	2.53901	0.0111167	0.0212682	CtYH2G028700	467.251	2.62138	0.146086	17.9441	5.33693e-72	3.36455e-71	CtYH2G032140	808.537	1.10747	0.322368	3.43543	0.000591605	0.00153078	CtYH2G028700	467.251	2.62138	0.146086	17.9441	5.33693e-72	3.36455e-71
CtYH2G027120	446.445	-1.48827	0.268995	-5.53271	3.15328e-08	1.45389e-07	CtYH2G028720	4106.95	-1.0544	0.0692362	-15.229	2.27136e-52	1.13745e-51	CtYH2G032150	1245.8	-2.40421	0.229549	-10.4736	1.14169e-25	1.66952e-24	CtYH2G028720	4106.95	-1.0544	0.0692362	-15.229	2.27136e-52	1.13745e-51
CtYH2G027110	6845.34	2.69038	0.329854	8.15628	3.45487e-16	4.02895e-15	CtYH2G028740	4.39113	-5.68155	1.95734	-2.90268	0.0036998	0.00563512	CtYH2G032160	481.435	-1.27698	0.167483	-7.62453	2.44919e-14	1.88959e-13	CtYH2G028740	4.39113	-5.68155	1.95734	-2.90268	0.0036998	0.00563512
CtYH2G027130	2429.67	-2.754	0.38834	-7.09172	1.32453e-12	1.05392e-11	CtYH2G028760	521.416	2.16432	0.129858	16.6668	2.28609e-62	1.29646e-61	CtYH2G032170	390.118	-1.78153	0.168341	-10.5829	3.57811e-26	5.3382e-25	CtYH2G028760	521.416	2.16432	0.129858	16.6668	2.28609e-62	1.29646e-61
CtYH2G027150	73.8789	1.03045	0.472343	2.18157	0.0291416	0.0508241	CtYH2G028790	521.73	2.19963	0.14003	15.7083	1.32718e-55	6.90329e-55	CtYH2G032230	2434.29	1.97908	0.171152	11.5633	6.32269e-31	1.15401e-29	CtYH2G028790	521.73	2.19963	0.14003	15.7083	1.32718e-55	6.90329e-55
CtYH2G027160	257.477	-1.43686	0.55592	-2.58465	0.00974768	0.018901	CtYH2G028750	4008.43	-1.89737	0.0750004	-25.2981	3.34986e-141	3.71056e-140	CtYH2G032240	10672.5	-2.17384	0.306137	-7.10087	1.23973e-12	8.4098e-12	CtYH2G028750	4008.43	-1.89737	0.0750004	-25.2981	3.34986e-141	3.71056e-140
CtYH2G027140	5872.94	2.26033	0.320606	7.0502	1.78663e-12	1.40308e-11	CtYH2G028810	682.744	1.01993	0.118887	8.57899	9.57085e-18	2.64022e-17	CtYH2G032360	3642.79	-5.14513	0.195777	-26.2806	3.19831e-152	1.40797e-149	CtYH2G028810	682.744	1.01993	0.118887	8.57899	9.57085e-18	2.64022e-17
CtYH2G027190	81.3507	4.32011	1.51157	2.85802	0.00426293	0.00890299	CtYH2G028830	497.525	1.51872	0.126834	11.974	4.86245e-33	1.84839e-32	CtYH2G032390	6139.05	1.25741	0.24776	5.0751	3.87286e-07	1.55161e-06	CtYH2G028830	497.525	1.51872	0.126834	11.974	4.86245e-33	1.84839e-32
CtYH2G027210	23.3088	2.13387	1.04521	2.04158	0.0411932	0.0693027	CtYH2G028820	9677.62	-1.87522	0.0454771	-41.2344	0	0	CtYH2G032450	47.3088	-3.97811	0.936088	-4.24972	2.1404e-05	6.87178e-05	CtYH2G028820	9677.62	-1.87522	0.0454771	-41.2344	0	0
CtYH2G027180	4102.63	-2.31871	0.293652	-7.89613	2.87698e-15	3.03532e-14	CtYH2G028930	446.397	1.5108	0.143741	10.5105	7.72534e-26	2.5739e-25	CtYH2G032530	925.979	-1.66743	0.178085	-9.36312	7.7417e-21	8.99336e-20	CtYH2G028930	446.397	1.5108	0.143741	10.5105	7.72534e-26	2.5739e-25
CtYH2G027360	37.3695	3.15761	0.884589	3.56958	0.000357548	0.000905402	CtYH2G028860	579.614	-3.16815	0.125217	-25.3014	3.08335e-141	3.41663e-140	CtYH2G032600	1472.02	-1.55076	0.240737	-6.44173	1.18117e-10	6.74124e-10	CtYH2G028860	579.614	-3.16815	0.125217	-25.3014	3.08335e-141	3.41663e-140
CtYH2G027370	587.026	1.53554	0.369588	4.15474	3.25661e-05	9.73608e-05	CtYH2G028870	790.447	-1.0207	0.107862	-9.46296	2.99345e-21	8.98125e-21	CtYH2G032630	1482.37	1.01777	0.166173	6.12477	9.08172e-10	4.7799e-09	CtYH2G028870	790.447	-1.0207	0.107862	-9.46296	2.99345e-21	8.98125e-21
CtYH2G027380	2213.36	-3.46042	0.327583	-10.5635	4.39952e-26	1.34389e-24	CtYH2G028880	2589.8	1.27427	0.0647615	19.6763	3.44177e-86	2.48847e-85	CtYH2G032710	4.66235	-5.82248	1.89507	-3.07243	0.00212323	0.00498287	CtYH2G028880	2589.8	1.27427	0.0647615	19.6763	3.44177e-86	2.48847e-85
CtYH2G027400	107.353	-2.10793	0.574148	-3.6714	0.000241228	0.000626813	CtYH2G028890	473.893	-1.83561	0.138962	-13.2094	7.73951e-40	3.281e-39	CtYH2G032670	7598.13	1.54801	0.144723	10.6964	1.05822e-26	1.60475e-25	CtYH2G028890	473.893	-1.83561	0.138962	-13.2094	7.73951e-40	3.281e-39
CtYH2G027410	226.939	-1.78342	0.758694	-2.35065	0.0187407	0.0340461	CtYH2G028900	4965.07	-2.58173	0.0505782	-51.0443	0	0	CtYH2G032760	1415.22	1.23539	0.0940397	13.1368	2.0249e-39	4.9156e-38	CtYH2G028900	4965.07	-2.58173	0.0505782	-51.0443	0	0
CtYH2G027450	120.286	3.03562	0.754123	4.02536	5.68886e-05	0.000163257	CtYH2G028970	5448.17	2.33662	0.0532506	43.8797	0	0	CtYH2G032770	3150.83	-2.4809	0.307221	-8.07531	6.73078e-16	5.79802e-15	CtYH2G028970	5448.17	2.33662	0.0532506	43.8797	0	0
CtYH2G027610	1036.63	-3.5549	0.429186	-8.28288	1.20233e-16	1.47839e-15	CtYH2G029040	27.1475	1.12917	0.485976	2.32351	0.0201516	0.0287245	CtYH2G032830	349.428	1.48234	0.364061	4.07168	4.66748e-05	0.00014266	CtYH2G029040	27.1475	1.12917	0.485976	2.32351	0.0201516	0.0287245
CtYH2G027650	278.773	1.73844	0.294875	5.8955	3.73556e-09	1.93188e-08	CtYH2G029000	809.198	1.06365	0.10083	10.5489	5.13721e-26	1.71778e-25	CtYH2G032810	29141.2	1.73996	0.258666	6.72669	1.73567e-11	1.06809e-10	CtYH2G029000	809.198	1.06365	0.10083	10.5489	5.13721e-26	1.71778e-25
CtYH2G027660	1007.56	-1.2755	0.416299	-3.06389	0.00218476	0.0048365	CtYH2G029060	328.865	1.17287	0.168183	6.97378	3.08535e-12	7.31319e-12	CtYH2G032870	131.822	3.47164	0.37317	9.3031	1.36416e-20	1.55953e-19	CtYH2G029060	328.865	1.17287	0.168183	6.97378	3.08535e-12	7.31319e-12
CtYH2G027640	9364.47	-1.4569	0.344015	-4.23499	2.28562e-05	7.00934e-05	CtYH2G029070	620.09	-1.50978	0.112603	-13.408	5.42906e-41	2.34044e-40	CtYH2G032890	27.8388	5.6509	1.07324	5.26527	1.39981e-07	5.89566e-07	CtYH2G029070	620.09	-1.50978	0.112603	-13.408	5.42906e-41	2.34044e-40
CtYH2G027690	30.3297	3.58624	0.768811	4.66465	3.09138e-06	1.0774e-05	CtYH2G029100	5416.86	-1.47641	0.0612371	-24.1098	1.97285e-128	2.01829e-127	CtYH2G032900	19.8773	4.10295	0.989826	4.14513	3.39628e-05	0.000106127	CtYH2G029100	5416.86	-1.47641	0.0612371	-24.1098	1.97285e-128	2.01829e-127
CtYH2G027710	52.7974	1.46079	0.555355	2.63038	0.00852896	0.0167425	CtYH2G029080	8287.96	-1.78046	0.0409523	-43.4764	0	0	CtYH2G033040	5.13729	5.66019	1.86256	3.03894	0.00237414	0.00551684	CtYH2G029080	8287.96	-1.78046	0.0409523	-43.4764	0	0
CtYH2G027780	140.232	1.75476	0.419072	4.18724	2.82371e-05	8.5369e-05	CtYH2G029090	1880.74	1.18421	0.0713516	16.5968	7.34783e-62	4.14003e-61	CtYH2G033050	21.0369	2.86162	1.00726	2.84098	0.00449745	0.00988615	CtYH2G029090	1880.74	1.18421	0.0713516	16.5968	7.34783e-62	4.14003e-61
CtYH2G027770	1692.13	2.09616	0.217266	9.64789	5.01754e-22	1.05586e-20	CtYH2G029130	3.02485	-5.14263	2.16161	-2.37908	0.0173561	0.0249029	CtYH2G033080	986.557	1.33392	0.259994	5.13057	2.88859e-07	1.17338e-06	CtYH2G029130	3.02485	-5.14263	2.16161	-2.37908	0.0173561	0.0249029
CtYH2G027790	504.114	1.4632	0.257165	5.68974	1.2723e-08	6.15741e-08	CtYH2G029110	3305.85	-1.11764	0.0627844	-17.8012	6.9156e-71	4.30838e-70	CtYH2G033100	377.884	1.55421	0.384858	4.03841	5.38158e-05	0.000163034	CtYH2G029110	3305.85	-1.11764	0.0627844	-17.8012	6.9156e-71	4.30838e-70
CtYH2G027750	3244.74	-2.51543	0.280238	-8.97602	2.80729e-19	4.5353e-18	CtYH2G029190	554.122	-1.85111	0.118049	-15.6809	2.04462e-55	1.06182e-54	CtYH2G033140	2200.45	-1.62461	0.162188	-10.0169	1.28513e-23	1.71905e-22	CtYH2G029190	554.122	-1.85111	0.118049	-15.6809	2.04462e-55	1.06182e-54
CtYH2G027810	27.2773	3.34418	1.65717	2.01801	0.0435902	0.0729461	CtYH2G029140	22163	-1.89106	0.0337673	-56.0026	0	0	CtYH2G033170	692.895	1.4304	0.272625	5.24678	1.54783e-07	6.48574e-07	CtYH2G029140	22163	-1.89106	0.0337673	-56.0026	0	0
CtYH2G027860	8127.53	1.24754	0.287929	4.3328	1.47225e-05	4.6506e-05	CtYH2G029250	1333.04	-1.01476	0.0753145	-13.4737	2.235e-41	9.69142e-41	CtYH2G033160	7585.5	-1.80731	0.145888	-12.3883	3.02277e-35	6.43729e-34	CtYH2G029250	1333.04	-1.01476	0.0753145	-13.4737	2.235e-41	9.69142e-41
CtYH2G027870	9947.83	1.09267	0.237652	4.59776	4.27063e-06	1.45785e-05	CtYH2G029340	420.941	1.63728	0.142899	11.4576	2.15372e-30	7.83186e-30	CtYH2G033210	28.6747	2.31288	1.01223	2.28493	0.0223169	0.0422978	CtYH2G029340	420.941	1.63728	0.142899	11.4576	2.15372e-30	7.83186e-30
CtYH2G027910	36.824	2.43819	1.23465	1.9748	0.0482907	0.0797882	CtYH2G029330	3741.4	-2.91557	0.0677824	-43.0136	0	0	CtYH2G033220	2281.49	-4.65283	0.397394	-11.7084	1.1548e-31	2.15711e-30	CtYH2G029330	3741.4	-2.91557	0.0677824	-43.0136	0	0
CtYH2G027890	7614.08	-1.58279	0.256844	-6.16246	7.16245e-10	4.08068e-09	CtYH2G029360	2561.4	-1.35624	0.0788445	-17.2015	2.58782e-66	1.53434e-65	CtYH2G033230	7292.66	-2.25297	0.119557	-18.8444	3.26905e-79	2.51751e-77	CtYH2G029360	2561.4	-1.35624	0.0788445	-17.2015	2.58782e-66	1.53434e-65
CtYH2G027920	7669.96	1.3365	0.190893	7.00133	2.53549e-12	1.95997e-11	CtYH2G029390	2606.68	1.25494	0.0574342	21.85	7.76501e-106	6.63784e-105	CtYH2G033340	810.871	-5.03841	0.356785	-14.1217	2.79267e-45	8.24522e-44	CtYH2G029390	2606.68	1.25494	0.0574342	21.85	7.76501e-106	6.63784e-105
CtYH2G027970	2920.08	1.39284	0.425786	3.27122	0.00107085	0.00250924	CtYH2G029380	55.4726	-1.16988	0.34338	-3.40697	0.000656894	0.00105803	CtYH2G033360	320.079	1.27566	0.157207	8.11453	4.87649e-16	4.24534e-15	CtYH2G029380	55.4726	-1.16988	0.34338	-3.40697	0.000656894	0.00105803
CtYH2G027980	2625.4	2.20056	0.266932	8.24388	1.66708e-16	2.01244e-15	CtYH2G029480	4625.62	1.98592	0.0776889	25.5624	3.99376e-144	4.52025e-143	CtYH2G033420	105.903	1.08204	0.317448	3.40857	0.000653034	0.00167781	CtYH2G029480	4625.62	1.98592	0.0776889	25.5624	3.99376e-144	4.52025e-143
CtYH2G028050	1044.26	-4.95517	0.485659	-10.203	1.9225e-24	5.10252e-23	CtYH2G029430	2303.27	-1.89216	0.068992	-27.4257	1.35319e-165	1.75364e-164	CtYH2G033450	2.52323	-4.94062	2.19464	-2.25122	0.0243718	0.045728	CtYH2G029430	2303.27	-1.89216	0.068992	-27.4257	1.35319e-165	1.75364e-164
CtYH2G028070	545.46	1.80907	0.518329	3.49019	0.000482677	0.00119698	CtYH2G029510	100.182	-10.192	1.2111	-8.41548	3.91289e-17	1.06374e-16	CtYH2G033490	365.371	-1.23287	0.49571	-2.48708	0.0128796	0.0258057	CtYH2G029510	100.182	-10.192	1.2111	-8.41548	3.91289e-17	1.06374e-16
CtYH2G028150	15.0299	-7.25087	1.81522	-3.99448	6.48355e-05	0.000184057	CtYH2G029520	121.928	-3.2242	0.279851	-11.5211	1.0325e-30	3.77269e-30	CtYH2G033630	2913.34	-3.72835	0.151475	-24.6137	9.0154e-134	2.43953e-131	CtYH2G029520	121.928	-3.2242	0.279851	-11.5211	1.0325e-30	3.77269e-30
CtYH2G028180	375.093	1.97173	0.417796	4.71936	2.36589e-06	8.37354e-06	CtYH2G029560	974.842	1.72253	0.088424	19.4803	1.61207e-84	1.14761e-83	CtYH2G033620	19012.3	1.69926	0.287391	5.91272	3.36508e-09	1.67516e-08	CtYH2G029560	974.842	1.72253	0.088424	19.4803	1.61207e-84	1.14761e-83
CtYH2G028210	28.5006	1.74365	0.672493	2.59281	0.00951959	0.0185037	CtYH2G029530	2280.43	-3.44436	0.0838683	-41.0686	0	0	CtYH2G033660	2342.54	-2.44213	0.257689	-9.47704	2.61608e-21	3.12774e-20	CtYH2G029530	2280.43	-3.44436	0.0838683	-41.0686	0	0
CtYH2G028200	2859.37	-1.06272	0.19423	-5.47145	4.46359e-08	2.0159e-07	CtYH2G029570	1967.8	1.54405	0.0762974	20.2372	4.6055e-91	3.48576e-90	CtYH2G033700	4.56574	5.49209	1.92042	2.85984	0.00423859	0.0093709	CtYH2G029570	1967.8	1.54405	0.0762974	20.2372	4.6055e-91	3.48576e-90
CtYH2G028260	67.0613	-4.25018	0.563061	-7.54834	4.40846e-14	4.1277e-13	CtYH2G029610	326.639	-4.88239	0.229154	-21.3062	9.94415e-101	8.17471e-100	CtYH2G033710	30.9267	-1.773	0.548461	-3.23269	0.00122632	0.00300319	CtYH2G029610	326.639	-4.88239	0.229154	-21.3062	9.94415e-101	8.17471e-100
CtYH2G028240	245.217	-1.12647	0.509895	-2.20922	0.0271594	0.0476519	CtYH2G029700	194.386	-3.46572	0.223254	-15.5236	2.40139e-54	1.23197e-53	CtYH2G033720	1592.56	1.4609	0.178343	8.19154	2.57912e-16	2.28099e-15	CtYH2G029700	194.386	-3.46572	0.223254	-15.5236	2.40139e-54	1.23197e-53
CtYH2G028250	500.236	-3.36084	0.316099	-10.6323	2.10926e-26	6.63731e-25	CtYH2G029720	3556.51	1.58605	0.0564566	28.0933	1.18297e-173	1.60916e-172	CtYH2G033790	313.306	-1.16945	0.219668	-5.32369	1.01685e-07	4.35362e-07	CtYH2G029720	3556.51	1.58605	0.0564566	28.0933	1.18297e-173	1.60916e-172
CtYH2G028270	105.438	-5.3414	0.920386	-5.80344	6.49689e-09	3.25685e-08	CtYH2G029760	2318.14	-1.08125	0.0709754	-15.2342	2.09728e-52	1.05045e-51	CtYH2G033810	559.443	-2.17554	0.256719	-8.47439	2.36321e-17	2.23049e-16	CtYH2G029760	2318.14	-1.08125	0.0709754	-15.2342	2.09728e-52	1.05045e-51
CtYH2G028280	160.86	-3.14165	0.818443	-3.83857	0.000123752	0.000336857	CtYH2G029750	39197.9	-3.71987	0.0352876	-105.416	0	0	CtYH2G033830	526.425	-1.96102	0.341785	-5.73756	9.60487e-09	4.56413e-08	CtYH2G029750	39197.9	-3.71987	0.0352876	-105.416	0	0
CtYH2G028230	7397.88	-1.26275	0.21907	-5.76413	8.20804e-09	4.05839e-08	CtYH2G029790	2470.08	-1.03289	0.0685846	-15.0601	2.96132e-51	1.46071e-50	CtYH2G033860	423.603	3.997	0.223567	17.8783	1.74013e-71	1.10853e-69	CtYH2G029790	2470.08	-1.03289	0.0685846	-15.0601	2.96132e-51	1.46071e-50
CtYH2G028310	271.881	-1.76986	0.769478	-2.30008	0.0214436	0.0384415	CtYH2G029800	4243.39	2.32297	0.058684	39.5844	0	0	CtYH2G033850	27641.7	1.79397	0.152744	11.745	7.49171e-32	1.41103e-30	CtYH2G029800	4243.39	2.32297	0.058684	39.5844	0	0
CtYH2G028300	1177.47	-2.62956	0.262252	-10.0269	1.16138e-23	2.83806e-22	CtYH2G029830	416.054	1.00489	0.142212	7.06611	1.59332e-12	3.80836e-12	CtYH2G033730	9368.59	-1.52242	0.164689	-9.24422	2.36955e-20	2.67572e-19	CtYH2G029830	416.054	1.00489	0.142212	7.06611	1.59332e-12	3.80836e-12
CtYH2G028350	13.3192	-7.07762	1.79032	-3.95327	7.70917e-05	0.000216449	CtYH2G029840	1717.46	1.9605	0.0876991	22.3548	1.0838e-110	9.61476e-110	CtYH2G033940	377.107	-1.13872	0.230339	-4.94368	7.666e-07	2.96264e-06	CtYH2G029840	1717.46	1.9605	0.0876991	22.3548	1.0838e-110	9.61476e-110
CtYH2G028370	420.91	-1.61587	0.357292	-4.52253	6.11043e-06	2.04145e-05	CtYH2G029820	2221.56	-1.36859	0.079115	-17.2988	4.80557e-67	2.87169e-66	CtYH2G034000	4.70228	3.55839	1.56229	2.27768	0.0227457	0.0430027	CtYH2G029820	2221.56	-1.36859	0.079115	-17.2988	4.80557e-67	2.87169e-66
CtYH2G028360	1982.18	-1.57764	0.238546	-6.61356	3.75198e-11	2.52537e-10	CtYH2G029850	3954.54	1.20848	0.0549494	21.9926	3.39211e-107	2.92848e-106	CtYH2G033960	1484.51	-1.01894	0.220665	-4.61756	3.88272e-06	1.36888e-05	CtYH2G029850	3954.54	1.20848	0.0549494	21.9926	3.39211e-107	2.92848e-106
CtYH2G028420	550.195	3.63865	0.719085	5.06012	4.19002e-07	1.64597e-06	CtYH2G029970	3276.64	1.33154	0.0625327	21.2935	1.304e-100	1.07137e-99	CtYH2G034030	393.73	3.87059	0.300101	12.8976	4.64326e-38	1.07414e-36	CtYH2G029970	3276.64	1.33154	0.0625327	21.2935	1.304e-100	1.07137e-99
CtYH2G028410	2546.17	3.31367	0.376938	8.79103	1.48196e-18	2.21233e-17	CtYH2G029940	1555.93	-1.1621	0.0786698	-14.7719	2.225e-49	1.07091e-48	CtYH2G034050	101.103	3.25185	0.423244	7.68317	1.55197e-14	1.21646e-13	CtYH2G029940	1555.93	-1.1621	0.0786698	-14.7719	2.225e-49	1.07091e-48
CtYH2G028430	314.884	1.71747	0.627812	2.73565	0.00622571	0.0125565	CtYH2G029960	309.606	3.13534	0.180225	17.3968	8.7253e-68	5.24688e-67	CtYH2G034060	28038.6	-4.45385	0.269606	-16.5199	2.63962e-61	1.2598e-59	CtYH2G029960	309.606	3.13534	0.180225	17.3968	8.7253e-68	5.24688e-67
CtYH2G028400	5569.77	-1.9484	0.212139	-9.18457	4.1316e-20	7.20242e-19	CtYH2G030000	1681.45	-2.5095	0.0854452	-29.3697	1.33883e-189	2.00358e-188	CtYH2G034180	853.699	1.35078	0.27075	4.98902	6.06871e-07	2.37869e-06	CtYH2G030000	1681.45	-2.5095	0.0854452	-29.3697	1.33883e-189	2.00358e-188
CtYH2G028460	566.563	1.1282	0.209785	5.37789	7.53618e-08	3.30241e-07	CtYH2G030010	8760.62	1.20159	0.0595286	20.1851	1.32353e-90	9.98167e-90	CtYH2G034230	58.6816	1.31605	0.349448	3.76608	0.000165828	0.000467824	CtYH2G030010	8760.62	1.20159	0.0595286	20.1851	1.32353e-90	9.98167e-90
CtYH2G028480	1139.36	-1.88377	0.298564	-6.30944	2.8004e-10	1.68652e-09	CtYH2G030040	2361.74	-1.02754	0.0906997	-11.329	9.42306e-30	3.38461e-29	CtYH2G034150	23643.4	-1.35457	0.513109	-2.63993	0.00829227	0.0173105	CtYH2G030040	2361.74	-1.02754	0.0906997	-11.329	9.42306e-30	3.38461e-29
CtYH2G028490	521.649	4.38681	0.325637	13.4714	2.3032e-41	2.02182e-39	CtYH2G030030	1449.63	1.14835	0.075319	15.2465	1.73742e-52	8.71257e-52	CtYH2G034240	528.66	-1.20248	0.287087	-4.18855	2.80749e-05	8.87247e-05	CtYH2G030030	1449.63	1.14835	0.075319	15.2465	1.73742e-52	8.71257e-52
CtYH2G028390	120175	-4.96865	0.583987	-8.50815	1.76726e-17	2.40055e-16	CtYH2G030060	1240.53	3.05023	0.105844	28.8183	1.26599e-182	1.81736e-181	CtYH2G034260	1579.92	-1.24343	0.150129	-8.2824	1.20716e-16	1.09151e-15	CtYH2G030060	1240.53	3.05023	0.105844	28.8183	1.26599e-182	1.81736e-181
CtYH2G028540	470.634	-1.00086	0.229877	-4.35388	1.3375e-05	4.25606e-05	CtYH2G030120	78.575	-2.18943	0.316336	-6.92121	4.47813e-12	1.05587e-11	CtYH2G034340	74519	-5.81047	0.356561	-16.2959	1.05595e-59	4.83624e-58	CtYH2G030120	78.575	-2.18943	0.316336	-6.92121	4.47813e-12	1.05587e-11
CtYH2G028550	5036.94	-1.15297	0.24228	-4.75884	1.94713e-06	6.98067e-06	CtYH2G030160	973.304	1.07325	0.0906023	11.8457	2.26451e-32	8.51739e-32	CtYH2G034320	190.471	1.01512	0.198814	5.10585	3.29312e-07	1.32983e-06	CtYH2G030160	973.304	1.07325	0.0906023	11.8457	2.26451e-32	8.51739e-32
CtYH2G028580	8224.84	1.49887	0.255047	5.87683	4.18191e-09	2.14878e-08	CtYH2G030190	2243.83	-1.68325	0.0762327	-22.0805	4.86813e-108	4.23987e-107	CtYH2G034360	59.8352	4.02051	0.490123	8.20307	2.34333e-16	2.07932e-15	CtYH2G030190	2243.83	-1.68325	0.0762327	-22.0805	4.86813e-108	4.23987e-107
CtYH2G028620	1749.96	5.38057	0.531824	10.1172	4.63469e-24	1.18712e-22	CtYH2G030180	2211.55	-1.31547	0.0662061	-19.8693	7.51163e-88	5.51873e-87	CtYH2G034350	1026.45	-1.53778	0.136265	-11.2852	1.55229e-29	2.66035e-28	CtYH2G030180	2211.55	-1.31547	0.0662061	-19.8693	7.51163e-88	5.51873e-87
CtYH2G028610	2478.65	2.07913	0.353905	5.87481	4.23318e-09	2.17348e-08	CtYH2G030220	7.00367	3.63398	1.34427	2.7033	0.00686546	0.0102205	CtYH2G034310	3611.69	2.18796	0.265739	8.2335	1.81821e-16	1.62362e-15	CtYH2G030220	7.00367	3.63398	1.34427	2.7033	0.00686546	0.0102205
CtYH2G028640	1781.92	4.4722	0.389648	11.4775	1.71091e-30	7.28547e-29	CtYH2G030210	47.7514	3.48657	0.473558	7.36251	1.80485e-13	4.45024e-13	CtYH2G034390	3206.44	2.47639	0.319138	7.7596	8.51963e-15	6.7952e-14	CtYH2G030210	47.7514	3.48657	0.473558	7.36251	1.80485e-13	4.45024e-13
CtYH2G028680	9355.64	-2.95032	0.257754	-11.4462	2.45545e-30	1.03422e-28	CtYH2G030270	12.7266	-7.21652	1.37688	-5.2412	1.59537e-07	3.1547e-07	CtYH2G034450	1066.24	-1.40177	0.30614	-4.57886	4.67526e-06	1.63134e-05	CtYH2G030270	12.7266	-7.21652	1.37688	-5.2412	1.59537e-07	3.1547e-07
CtYH2G028730	1597.34	3.10369	0.438476	7.07837	1.4586e-12	1.15517e-11	CtYH2G030260	289.614	1.13482	0.158741	7.14889	8.74795e-13	2.11021e-12	CtYH2G034470	138.788	-8.25961	1.18679	-6.95963	3.41172e-12	2.23272e-11	CtYH2G030260	289.614	1.13482	0.158741	7.14889	8.74795e-13	2.11021e-12
CtYH2G028760	164.839	2.49045	0.826309	3.01394	0.00257881	0.00563205	CtYH2G030280	2582.99	1.80186	0.0634127	28.4148	1.32781e-177	1.8548e-176	CtYH2G034420	1665.45	1.1123	0.212793	5.22716	1.7213e-07	7.16986e-07	CtYH2G030280	2582.99	1.80186	0.0634127	28.4148	1.32781e-177	1.8548e-176
CtYH2G028770	120.991	3.97094	0.720529	5.51114	3.56511e-08	1.62828e-07	CtYH2G030310	1580.79	-1.7189	0.411559	-4.17656	2.95949e-05	5.20414e-05	CtYH2G034490	1141.64	-4.43543	0.287869	-15.4078	1.44965e-53	5.43988e-52	CtYH2G030310	1580.79	-1.7189	0.411559	-4.17656	2.95949e-05	5.20414e-05
CtYH2G028790	1100.58	4.78523	0.764603	6.25845	3.88816e-10	2.29774e-09	CtYH2G030290	2370.65	-2.2385	0.0643665	-34.7774	5.34273e-265	1.1315e-263	CtYH2G034510	219.206	-2.8874	0.59471	-4.85513	1.20308e-06	4.53421e-06	CtYH2G030290	2370.65	-2.2385	0.0643665	-34.7774	5.34273e-265	1.1315e-263
CtYH2G028780	1669.55	5.4432	0.516877	10.5309	6.22065e-26	1.86861e-24	CtYH2G030370	556.727	-1.87332	0.1254	-14.9388	1.84249e-50	8.99242e-50	CtYH2G034520	34326.2	-2.70305	0.314752	-8.58786	8.86052e-18	8.57981e-17	CtYH2G030370	556.727	-1.87332	0.1254	-14.9388	1.84249e-50	8.99242e-50
CtYH2G028800	4792.63	-1.04904	0.202643	-5.17681	2.25716e-07	9.19162e-07	CtYH2G030350	6104.76	2.12057	0.063553	33.367	4.13621e-244	8.04033e-243	CtYH2G034550	45.9096	1.87247	0.465244	4.0247	5.70476e-05	0.000172276	CtYH2G030350	6104.76	2.12057	0.063553	33.367	4.13621e-244	8.04033e-243
CtYH2G028830	799.492	4.41922	0.357948	12.346	5.12056e-35	3.14242e-33	CtYH2G030420	10.4171	4.83803	1.27651	3.79005	0.00015062	0.000253526	CtYH2G034590	1841.09	-1.16399	0.230843	-5.04235	4.5984e-07	1.82814e-06	CtYH2G030420	10.4171	4.83803	1.27651	3.79005	0.00015062	0.000253526
CtYH2G028820	19918	2.26798	0.279857	8.10409	5.31404e-16	6.07944e-15	CtYH2G030430	238.367	1.7023	0.182883	9.30814	1.30094e-20	3.84396e-20	CtYH2G034700	89.1096	1.90659	0.358331	5.32074	1.03344e-07	4.42206e-07	CtYH2G030430	238.367	1.7023	0.182883	9.30814	1.30094e-20	3.84396e-20
CtYH2G028930	683.702	5.00396	0.536672	9.32406	1.11969e-20	2.05352e-19	CtYH2G030490	1210.49	1.40398	0.0831722	16.8805	6.26644e-64	3.61683e-63	CtYH2G034760	14625.9	1.16689	0.0868919	13.4292	4.07907e-41	1.06095e-39	CtYH2G030490	1210.49	1.40398	0.0831722	16.8805	6.26644e-64	3.61683e-63
CtYH2G028920	754.094	-1.34748	0.290325	-4.64128	3.46258e-06	1.19723e-05	CtYH2G030470	714.093	2.2722	0.158155	14.3669	8.34713e-47	3.89033e-46	CtYH2G034790	27.0896	-1.32739	0.567933	-2.33723	0.019427	0.0373387	CtYH2G030470	714.093	2.2722	0.158155	14.3669	8.34713e-47	3.89033e-46
CtYH2G028860	533.396	2.21899	0.412622	5.37778	7.54087e-08	3.30364e-07	CtYH2G030570	3934.62	-1.34519	0.0531222	-25.3226	1.80157e-141	1.9978e-140	CtYH2G034770	3186.95	-2.95955	0.210049	-14.0898	4.38879e-45	1.28803e-43	CtYH2G030570	3934.62	-1.34519	0.0531222	-25.3226	1.80157e-141	1.9978e-140
CtYH2G028880	16038.1	7.53802	0.637597	11.8226	2.98484e-32	1.47475e-30	CtYH2G030610	1569.25	1.25652	0.107263	11.7144	1.07539e-31	4.0036e-31	CtYH2G034810	107.806	1.10922	0.310017	3.57794	0.000346319	0.000933274	CtYH2G030610	1569.25	1.25652	0.107263	11.7144	1.07539e-31	4.0036e-31
CtYH2G028960	286.328	2.60746	0.598379	4.35753	1.31539e-05	4.19075e-05	CtYH2G030600	9267.71	1.04759	0.0410244	25.5358	7.90197e-144	8.91299e-143	CtYH2G034830	15044.5	2.08287	0.324522	6.41828	1.37825e-10	7.82811e-10	CtYH2G030600	9267.71	1.04759	0.0410244	25.5358	7.90197e-144	8.91299e-143
CtYH2G028970	1272.82	-2.47431	0.449448	-5.50522	3.68716e-08	1.68139e-07	CtYH2G030660	279.47	1.11835	0.201771	5.54268	2.97873e-08	6.08288e-08	CtYH2G034880	690.249	1.07937	0.176624	6.1111	9.89437e-10	5.18817e-09	CtYH2G030660	279.47	1.11835	0.201771	5.54268	2.97873e-08	6.08288e-08
CtYH2G029020	133.166	5.66139	0.632035	8.9574	3.32416e-19	5.32592e-18	CtYH2G030680	62.8264	-2.28415	0.340809	-6.70215	2.05379e-11	4.73863e-11	CtYH2G034890	6000.4	1.25013	0.311122	4.01814	5.86587e-05	0.000176924	CtYH2G030680	62.8264	-2.28415	0.340809	-6.70215	2.05379e-11	4.73863e-11
CtYH2G029050	856.743	1.06888	0.322985	3.30938	0.000935015	0.00221331	CtYH2G030720	203.174	4.81868	0.291171	16.5493	1.61919e-61	9.07984e-61	CtYH2G034900	1201.56	2.75545	0.116403	23.6717	7.06368e-124	1.59041e-121	CtYH2G030720	203.174	4.81868	0.291171	16.5493	1.61919e-61	9.07984e-61
CtYH2G029070	491.271	4.28189	0.670668	6.38451	1.71949e-10	1.06196e-09	CtYH2G030810	1971.07	-2.01288	0.0723237	-27.8315	1.80237e-170	2.39771e-169	CtYH2G034910	4765.12	-1.5915	0.276399	-5.75797	8.51315e-09	4.07424e-08	CtYH2G030810	1971.07	-2.01288	0.0723237	-27.8315	1.80237e-170	2.39771e-169
CtYH2G029100	3711.82	1.34158	0.232173	5.77836	7.5433e-09	3.75091e-08	CtYH2G030850	50.8267	-9.21343	1.23088	-7.48525	7.14102e-14	1.7811e-13	CtYH2G034920	937.498	-2.42625	0.182035	-13.3285	1.58087e-40	4.01962e-39	CtYH2G030850	50.8267	-9.21343	1.23088	-7.48525	7.14102e-14	1.7811e-13
CtYH2G029090	4517.45	-3.49528	0.271258	-12.8855	5.43543e-38	3.93163e-36	CtYH2G030830	18.2123	-5.85049	1.17908	-4.9619	6.98087e-07	1.33923e-06	CtYH2G034960	571.558	1.45659	0.233518	6.23757	4.44432e-10	2.40833e-09	CtYH2G030830	18.2123	-5.85049	1.17908	-4.9619	6.98087e-07	1.33923e-06
CtYH2G029160	3451.14	1.16362	0.198101	5.87388	4.25708e-09	2.18534e-08	CtYH2G030870	1941.51	-1.10192	0.0645562	-17.0691	2.51995e-65	1.47957e-64	CtYH2G035000	5162.94	1.94729	0.251327	7.74803	9.3326e-15	7.42154e-14	CtYH2G030870	1941.51	-1.10192	0.0645562	-17.0691	2.51995e-65	1.47957e-64
CtYH2G029190	469.943	1.17686	0.266256	4.42002	9.86902e-06	3.2002e-05	CtYH2G030880	1126.76	-1.02062	0.0831791	-12.2701	1.31077e-34	5.12087e-34	CtYH2G035020	810.549	-2.02488	0.38279	-5.28978	1.22466e-07	5.20136e-07	CtYH2G030880	1126.76	-1.02062	0.0831791	-12.2701	1.31077e-34	5.12087e-34
CtYH2G029220	564.018	-1.51657	0.319776	-4.74261	2.10985e-06	7.52625e-06	CtYH2G030920	6312.26	-1.16763	0.0678516	-17.2085	2.29189e-66	1.35996e-65	CtYH2G035040	2810.54	-2.5333	0.252996	-10.0132	1.33374e-23	1.78245e-22	CtYH2G030920	6312.26	-1.16763	0.0678516	-17.2085	2.29189e-66	1.35996e-65
CtYH2G029280	1103.05	1.71345	0.379446	4.51565	6.31222e-06	2.10472e-05	CtYH2G030940	7251.12	-1.52309	0.0484695	-31.4237	9.6067e-217	1.65632e-215	CtYH2G035090	1879.12	1.05067	0.202663	5.1843	2.16826e-07	8.94446e-07	CtYH2G030940	7251.12	-1.52309	0.0484695	-31.4237	9.6067e-217	1.65632e-215
CtYH2G029300	1935.68	4.0207	0.278688	14.4272	3.48779e-47	4.48371e-45	CtYH2G031020	170.566	-1.03784	0.217821	-4.76465	1.89185e-06	3.54637e-06	CtYH2G035350	33010.2	1.32591	0.323179	4.10271	4.08332e-05	0.00012602	CtYH2G031020	170.566	-1.03784	0.217821	-4.76465	1.89185e-06	3.54637e-06
CtYH2G029310	7336.74	-1.55892	0.206548	-7.54752	4.43616e-14	4.1522e-13	CtYH2G031040	28.1501	-2.33773	0.557435	-4.19373	2.7441e-05	4.83652e-05	CtYH2G035430	1236.64	-2.66082	0.518579	-5.13097	2.88251e-07	1.17139e-06	CtYH2G031040	28.1501	-2.33773	0.557435	-4.19373	2.7441e-05	4.83652e-05
CtYH2G029340	403.329	6.11555	0.669808	9.1303	6.83077e-20	1.16678e-18	CtYH2G031090	905.178	1.02072	0.101365	10.0698	7.51144e-24	2.39166e-23	CtYH2G035440	800.778	-2.96167	0.266187	-11.1263	9.34515e-29	1.55375e-27	CtYH2G031090	905.178	1.02072	0.101365	10.0698	7.51144e-24	2.39166e-23
CtYH2G029320	2656.13	1.17721	0.329443	3.57332	0.000352487	0.000893655	CtYH2G031100	657.719	1.18339	0.127408	9.28817	1.56967e-20	4.62967e-20	CtYH2G035370	2640.93	-2.19943	0.303159	-7.25502	4.01604e-13	2.83856e-12	CtYH2G031100	657.719	1.18339	0.127408	9.28817	1.56967e-20	4.62967e-20
CtYH2G029360	4181.02	-1.54335	0.254079	-6.07427	1.2455e-09	6.8653e-09	CtYH2G031200	10728	2.00957	0.0480073	41.8597	0	0	CtYH2G035460	35.9659	1.55819	0.527983	2.95122	0.00316526	0.00716661	CtYH2G031200	10728	2.00957	0.0480073	41.8597	0	0
CtYH2G029390	941.895	4.9435	0.433249	11.4103	3.71453e-30	1.5501e-28	CtYH2G031160	413.442	-1.04016	0.142931	-7.27733	3.40498e-13	8.32629e-13	CtYH2G035480	21937.1	1.69032	0.271359	6.22908	4.69173e-10	2.53494e-09	CtYH2G031160	413.442	-1.04016	0.142931	-7.27733	3.40498e-13	8.32629e-13
CtYH2G029400	65.0582	1.9939	0.452843	4.40307	1.06729e-05	3.44482e-05	CtYH2G031220	61.8142	-1.5198	0.32391	-4.69205	2.70479e-06	5.02821e-06	CtYH2G035550	5426.29	-1.89815	0.487383	-3.89458	9.83679e-05	0.000286979	CtYH2G031220	61.8142	-1.5198	0.32391	-4.69205	2.70479e-06	5.02821e-06
CtYH2G029380	7546.66	-7.80075	0.440966	-17.6901	4.99603e-70	1.44167e-67	CtYH2G031270	2128.7	-1.13092	0.0636125	-17.7782	1.04182e-70	6.47821e-70	CtYH2G035600	56016.6	3.17651	0.179978	17.6495	1.02685e-69	6.30977e-68	CtYH2G031270	2128.7	-1.13092	0.0636125	-17.7782	1.04182e-70	6.47821e-70
CtYH2G029420	3030.56	2.49131	0.358026	6.95847	3.4399e-12	2.61879e-11	CtYH2G031330	2944.43	-1.52805	0.0591574	-25.8303	4.05291e-147	4.67483e-146	CtYH2G035620	935.604	-2.46019	0.831772	-2.95777	0.00309869	0.00702612	CtYH2G031330	2944.43	-1.52805	0.0591574	-25.8303	4.05291e-147	4.67483e-146
CtYH2G029480	1703.81	-2.94331	0.493603	-5.96291	2.47779e-09	1.31193e-08	CtYH2G031370	73.9117	-1.60312	0.321031	-4.99367	5.92433e-07	1.14098e-06	CtYH2G035630	183.453	-4.74977	0.482812	-9.83771	7.7452e-23	1.00063e-21	CtYH2G031370	73.9117	-1.60312	0.321031	-4.99367	5.92433e-07	1.14098e-06
CtYH2G029430	3213.55	1.73728	0.165342	10.5072	8.00487e-26	2.38373e-24	CtYH2G031380	38.8611	-1.39668	0.415164	-3.36417	0.000767754	0.00123015	CtYH2G035610	12916	-1.93756	0.174984	-11.0728	1.70028e-28	2.79387e-27	CtYH2G031380	38.8611	-1.39668	0.415164	-3.36417	0.000767754	0.00123015
CtYH2G029440	488.374	-1.12493	0.290432	-3.87329	0.000107376	0.000295213	CtYH2G031430	2870.41	-2.74379	0.0765205	-35.8569	1.43474e-281	3.26024e-280	CtYH2G035650	12374.1	-4.59458	0.185917	-24.7131	7.73336e-135	2.17234e-132	CtYH2G031430	2870.41	-2.74379	0.0765205	-35.8569	1.43474e-281	3.26024e-280
CtYH2G029500	96.9518	4.55417	0.905074	5.03182	4.85855e-07	1.88889e-06	CtYH2G031410	3134.13	-1.70948	0.0700499	-24.4037	1.56204e-131	1.62613e-130	CtYH2G035750	87820.8	-5.22417	0.267504	-19.5293	6.19155e-85	5.45133e-83	CtYH2G031410	3134.13	-1.70948	0.0700499	-24.4037	1.56204e-131	1.62613e-130
CtYH2G029510	106.943	6.62453	1.09851	6.03048	1.63478e-09	8.87221e-09	CtYH2G031450	891.164	1.78228	0.10681	16.6864	1.64545e-62	9.34399e-62	CtYH2G035740	2877.03	-1.99026	0.405468	-4.90854	9.17554e-07	3.50742e-06	CtYH2G031450	891.164	1.78228	0.10681	16.6864	1.64545e-62	9.34399e-62
CtYH2G029520	265.6	1.84823	0.465043	3.97431	7.05822e-05	0.000199432	CtYH2G031490	171.816	-2.88516	0.221163	-13.0454	6.74987e-39	2.81627e-38	CtYH2G035780	96.0813	1.5698	0.542506	2.89362	0.00380834	0.00849996	CtYH2G031490	171.816	-2.88516	0.221163	-13.0454	6.74987e-39	2.81627e-38
CtYH2G029560	79.5388	1.73474	0.568759	3.05004	0.00228811	0.00504388	CtYH2G031500	2.30016	-4.74807	2.31389	-2.05199	0.0401711	0.0554649	CtYH2G035800	1648.22	1.05903	0.435371	2.43248	0.0149959	0.0295756	CtYH2G031500	2.30016	-4.74807	2.31389	-2.05199	0.0401711	0.0554649
CtYH2G029530	1479.2	-2.31466	0.317127	-7.29886	2.90213e-13	2.48564e-12	CtYH2G031530	88.7724	-1.31665	0.273035	-4.82228	1.41928e-06	2.67696e-06	CtYH2G035850	3615.51	-3.03926	0.627144	-4.84619	1.25858e-06	4.72287e-06	CtYH2G031530	88.7724	-1.31665	0.273035	-4.82228	1.41928e-06	2.67696e-06
CtYH2G029580	8394.21	-1.13135	0.264302	-4.28054	1.8644e-05	5.79356e-05	CtYH2G031540	1508.18	2.36723	0.0966485	24.4932	1.74605e-132	1.83122e-131	CtYH2G035860	2632.36	1.20803	0.124239	9.72345	2.39519e-22	3.02812e-21	CtYH2G031540	1508.18	2.36723	0.0966485	24.4932	1.74605e-132	1.83122e-131
CtYH2G029650	501.274	2.67595	0.488728	5.47533	4.36701e-08	1.97557e-07	CtYH2G031560	7391.89	-2.18681	0.0483831	-45.1979	0	0	CtYH2G035870	1177.95	-1.05585	0.268438	-3.93331	8.37831e-05	0.000246674	CtYH2G031560	7391.89	-2.18681	0.0483831	-45.1979	0	0
CtYH2G029660	1512.85	1.66801	0.29691	5.61788	1.93312e-08	9.16068e-08	CtYH2G031570	14807.4	-1.19119	0.0401565	-29.6638	2.25436e-193	3.43447e-192	CtYH2G035890	928.742	-2.01114	0.235964	-8.52306	1.5539e-17	1.48373e-16	CtYH2G031570	14807.4	-1.19119	0.0401565	-29.6638	2.25436e-193	3.43447e-192
CtYH2G029690	754.185	1.04662	0.223139	4.69046	2.72591e-06	9.56167e-06	CtYH2G031660	62.9912	-3.98495	1.08055	-3.68791	0.000226106	0.000375798	CtYH2G035980	145.195	1.42471	0.325803	4.37291	1.22599e-05	4.06391e-05	CtYH2G031660	62.9912	-3.98495	1.08055	-3.68791	0.000226106	0.000375798
CtYH2G029720	3409.59	-2.3666	0.207802	-11.3887	4.75799e-30	1.97039e-28	CtYH2G031670	145.864	-2.13944	0.242375	-8.82698	1.07536e-18	3.03323e-18	CtYH2G035990	29.2659	2.80402	0.953236	2.94158	0.00326546	0.00737536	CtYH2G031670	145.864	-2.13944	0.242375	-8.82698	1.07536e-18	3.03323e-18
CtYH2G029760	1375.69	2.66692	0.384661	6.93318	4.11486e-12	3.10129e-11	CtYH2G031630	1506.05	-1.47632	0.0769404	-19.1878	4.68157e-82	3.2575e-81	CtYH2G035940	214.609	2.57648	0.579251	4.44794	8.6696e-06	2.92842e-05	CtYH2G031630	1506.05	-1.47632	0.0769404	-19.1878	4.68157e-82	3.2575e-81
CtYH2G029770	957.136	-2.03823	0.290563	-7.01477	2.30334e-12	1.78918e-11	CtYH2G031700	217.071	1.08431	0.188037	5.76648	8.09446e-09	1.69521e-08	CtYH2G036040	3400.09	-4.48051	0.167782	-26.7044	4.185e-157	2.02355e-154	CtYH2G031700	217.071	1.08431	0.188037	5.76648	8.09446e-09	1.69521e-08
CtYH2G029750	30287.9	1.07315	0.333624	3.21665	0.00129697	0.00299281	CtYH2G031720	3112.55	-1.49718	0.0643684	-23.2595	1.13914e-119	1.08439e-118	CtYH2G036190	28.5003	1.79936	0.570453	3.15427	0.00160899	0.00385517	CtYH2G031720	3112.55	-1.49718	0.0643684	-23.2595	1.13914e-119	1.08439e-118
CtYH2G029800	2764.8	-1.75617	0.278833	-6.29828	3.00971e-10	1.80656e-09	CtYH2G031750	4502.02	3.18108	0.0768742	41.3803	0	0	CtYH2G036210	354.84	-1.29397	0.365071	-3.54444	0.000393442	0.00105019	CtYH2G031750	4502.02	3.18108	0.0768742	41.3803	0	0
CtYH2G029830	969.825	3.35546	0.284551	11.7921	4.28688e-32	2.08764e-30	CtYH2G031770	1355.42	3.41781	0.0933767	36.6024	2.61921e-293	6.2544e-292	CtYH2G036270	1818.42	-8.25127	0.494334	-16.6917	1.50662e-62	7.45601e-61	CtYH2G031770	1355.42	3.41781	0.0933767	36.6024	2.61921e-293	6.2544e-292
CtYH2G029920	294.534	1.43193	0.302143	4.73924	2.14522e-06	7.6444e-06	CtYH2G031780	298.903	3.8631	0.201415	19.1798	5.46203e-82	3.79788e-81	CtYH2G036350	435.917	-3.42147	0.311772	-10.9743	5.08055e-28	8.17963e-27	CtYH2G031780	298.903	3.8631	0.201415	19.1798	5.46203e-82	3.79788e-81
CtYH2G029950	23889.5	7.74659	0.548937	14.112	3.20388e-45	3.49017e-43	CtYH2G031840	860.259	1.52848	0.105281	14.5182	9.29142e-48	4.3857e-47	CtYH2G036370	44.3628	2.73437	1.00047	2.73309	0.00627425	0.0134091	CtYH2G031840	860.259	1.52848	0.105281	14.5182	9.29142e-48	4.3857e-47
CtYH2G029960	88.9435	-3.70961	0.584067	-6.35134	2.13444e-10	1.30545e-09	CtYH2G031830	170.866	-1.67901	0.203603	-8.24646	1.63159e-16	4.36497e-16	CtYH2G036390	2104.63	2.52571	0.402026	6.28244	3.33295e-10	1.8286e-09	CtYH2G031830	170.866	-1.67901	0.203603	-8.24646	1.63159e-16	4.36497e-16
CtYH2G030000	2524.55	1.42002	0.423895	3.34993	0.000808315	0.00193706	CtYH2G031820	1174.14	-3.09994	0.10155	-30.5262	1.17198e-204	1.91359e-203	CtYH2G036440	591.348	1.7877	0.378638	4.7214	2.34223e-06	8.48593e-06	CtYH2G031820	1174.14	-3.09994	0.10155	-30.5262	1.17198e-204	1.91359e-203
CtYH2G030020	175.502	-1.48169	0.369745	-4.00733	6.14085e-05	0.000175135	CtYH2G031860	204.427	-1.85134	0.187568	-9.87027	5.60161e-23	1.75282e-22	CtYH2G036570	488.621	-1.11584	0.294643	-3.7871	0.000152418	0.000432725	CtYH2G031860	204.427	-1.85134	0.187568	-9.87027	5.60161e-23	1.75282e-22
CtYH2G030030	24528.1	-5.39267	0.489074	-11.0263	2.85431e-28	1.03645e-26	CtYH2G031870	124.3	-2.15944	0.371946	-5.80578	6.4066e-09	1.34898e-08	CtYH2G036590	526.922	-2.1202	0.190581	-11.1249	9.48813e-29	1.57663e-27	CtYH2G031870	124.3	-2.15944	0.371946	-5.80578	6.4066e-09	1.34898e-08
CtYH2G030060	103.048	2.77701	0.925875	2.99933	0.00270573	0.00588508	CtYH2G031950	2635.38	-1.42366	0.062827	-22.66	1.11254e-113	1.01031e-112	CtYH2G036630	1464.62	2.8948	0.105269	27.4991	1.79858e-166	1.15324e-163	CtYH2G031950	2635.38	-1.42366	0.062827	-22.66	1.11254e-113	1.01031e-112
CtYH2G030070	188.826	1.63711	0.535401	3.05772	0.00223028	0.00492761	CtYH2G032140	936.945	-1.24534	0.0877669	-14.1892	1.06922e-45	4.91824e-45	CtYH2G036650	68.4918	-3.99691	0.470457	-8.4958	1.9658e-17	1.86435e-16	CtYH2G032140	936.945	-1.24534	0.0877669	-14.1892	1.06922e-45	4.91824e-45
CtYH2G030120	151.604	3.41188	0.416944	8.18308	2.76673e-16	3.25586e-15	CtYH2G032110	4994.32	1.52527	0.050491	30.2087	1.81936e-200	2.90176e-199	CtYH2G036620	2256.5	-2.47639	0.332073	-7.45737	8.82667e-14	6.53799e-13	CtYH2G032110	4994.32	1.52527	0.050491	30.2087	1.81936e-200	2.90176e-199
CtYH2G030100	4210.43	2.78438	0.308268	9.03235	1.6802e-19	2.76717e-18	CtYH2G032170	455.941	1.74259	0.137362	12.6861	7.06305e-37	2.85592e-36	CtYH2G036680	370.752	2.19264	0.359843	6.09334	1.10577e-09	5.76743e-09	CtYH2G032170	455.941	1.74259	0.137362	12.6861	7.06305e-37	2.85592e-36
CtYH2G030050	4144.66	-1.31989	0.268776	-4.91075	9.07302e-07	3.40584e-06	CtYH2G032230	2629.99	-2.88715	0.0688691	-41.9223	0	0	CtYH2G036740	12967	-3.92571	0.237053	-16.5605	1.34576e-61	6.48579e-60	CtYH2G032230	2629.99	-2.88715	0.0688691	-41.9223	0	0
CtYH2G030160	474.888	1.72626	0.496888	3.47414	0.000512487	0.00126651	CtYH2G032320	2513.95	-1.41221	0.0577039	-24.4735	2.83212e-132	2.96291e-131	CtYH2G036800	62.9133	9.27555	1.25608	7.38451	1.53016e-13	1.11575e-12	CtYH2G032320	2513.95	-1.41221	0.0577039	-24.4735	2.83212e-132	2.96291e-131
CtYH2G030220	334.798	2.67912	0.35556	7.53495	4.88529e-14	4.54748e-13	CtYH2G032380	33.881	-2.11513	0.48781	-4.33598	1.45114e-05	2.59793e-05	CtYH2G036830	66.5152	-2.03128	0.45253	-4.48871	7.16551e-06	2.44275e-05	CtYH2G032380	33.881	-2.11513	0.48781	-4.33598	1.45114e-05	2.59793e-05
CtYH2G030270	6.04574	-5.93708	2.04766	-2.89944	0.00373827	0.00789416	CtYH2G032390	6387.31	-2.07869	0.0478771	-43.4172	0	0	CtYH2G036770	3094.92	-1.25581	0.0953469	-13.171	1.28873e-39	3.16232e-38	CtYH2G032390	6387.31	-2.07869	0.0478771	-43.4172	0	0
CtYH2G030230	5006.07	1.71373	0.391096	4.38185	1.17675e-05	3.77655e-05	CtYH2G032400	6459.18	-1.30008	0.0480408	-27.0621	2.75477e-161	3.48152e-160	CtYH2G036900	53.722	3.62106	0.473541	7.64675	2.06115e-14	1.59815e-13	CtYH2G032400	6459.18	-1.30008	0.0480408	-27.0621	2.75477e-161	3.48152e-160
CtYH2G030260	355.695	-1.3	0.290437	-4.47602	7.6047e-06	2.50641e-05	CtYH2G032450	132.586	5.26179	0.920011	5.71927	1.06985e-08	2.22812e-08	CtYH2G036920	125.06	3.08271	0.424757	7.2576	3.94025e-13	2.78699e-12	CtYH2G032450	132.586	5.26179	0.920011	5.71927	1.06985e-08	2.22812e-08
CtYH2G030300	58.4573	4.71406	1.14324	4.12341	3.73306e-05	0.000110328	CtYH2G032460	25.0703	-1.32915	0.494391	-2.68846	0.00717815	0.0106656	CtYH2G036970	117.945	2.23996	0.415576	5.39001	7.04557e-08	3.06097e-07	CtYH2G032460	25.0703	-1.32915	0.494391	-2.68846	0.00717815	0.0106656
CtYH2G030310	30.7823	4.27709	1.23999	3.44928	0.000562076	0.00138101	CtYH2G032510	12.7824	-3.21307	0.910227	-3.52996	0.000415619	0.000678182	CtYH2G037060	3209.44	-2.23133	0.195435	-11.4173	3.42904e-30	6.05989e-29	CtYH2G032510	12.7824	-3.21307	0.910227	-3.52996	0.000415619	0.000678182
CtYH2G030290	1484.83	1.42779	0.232309	6.14608	7.9423e-10	4.49948e-09	CtYH2G032520	353.509	-1.95956	0.147258	-13.307	2.1083e-40	9.00609e-40	CtYH2G037070	417.556	1.1056	0.22287	4.96073	7.02282e-07	2.72622e-06	CtYH2G032520	353.509	-1.95956	0.147258	-13.307	2.1083e-40	9.00609e-40
CtYH2G030370	125.381	1.13391	0.405774	2.79443	0.00519908	0.0106651	CtYH2G032500	2009.83	1.13261	0.0620566	18.2512	2.02537e-74	1.31036e-73	CtYH2G037050	4843.94	1.45075	0.183539	7.90431	2.69412e-15	2.22835e-14	CtYH2G032500	2009.83	1.13261	0.0620566	18.2512	2.02537e-74	1.31036e-73
CtYH2G030350	1760.68	-1.28598	0.187685	-6.8518	7.29277e-12	5.34928e-11	CtYH2G032710	7.74	6.3008	1.49071	4.2267	2.37146e-05	4.19704e-05	CtYH2G037080	5585.57	-1.6708	0.392324	-4.25873	2.05593e-05	6.61355e-05	CtYH2G032710	7.74	6.3008	1.49071	4.2267	2.37146e-05	4.19704e-05
CtYH2G030390	78.5772	2.42349	0.674919	3.59079	0.000329675	0.00084014	CtYH2G032670	8996.35	-1.59279	0.0469851	-33.9	6.6595e-252	1.34033e-250	CtYH2G037170	2802.36	-1.11784	0.13333	-8.38396	5.11742e-17	4.7435e-16	CtYH2G032670	8996.35	-1.59279	0.0469851	-33.9	6.6595e-252	1.34033e-250
CtYH2G030380	2913.94	2.24952	0.250783	8.96996	2.96613e-19	4.78053e-18	CtYH2G032760	1334.68	-2.98716	0.10068	-29.6699	1.87788e-193	2.86239e-192	CtYH2G037180	345.407	5.90372	0.327924	18.0033	1.83386e-72	1.19403e-70	CtYH2G032760	1334.68	-2.98716	0.10068	-29.6699	1.87788e-193	2.86239e-192
CtYH2G030420	115.12	-2.52731	0.547969	-4.61215	3.98527e-06	1.36646e-05	CtYH2G032770	789.709	-1.38608	0.095824	-14.4648	2.02046e-47	9.51111e-47	CtYH2G037230	961.811	1.63722	0.327469	4.99962	5.74445e-07	2.2582e-06	CtYH2G032770	789.709	-1.38608	0.095824	-14.4648	2.02046e-47	9.51111e-47
CtYH2G030440	27.1761	-8.10534	1.51229	-5.35964	8.33896e-08	3.63073e-07	CtYH2G032790	2121.36	1.10078	0.0679445	16.2012	4.94317e-59	2.68839e-58	CtYH2G037270	1409.65	-2.6901	0.328394	-8.19169	2.57576e-16	2.27871e-15	CtYH2G032790	2121.36	1.10078	0.0679445	16.2012	4.94317e-59	2.68839e-58
CtYH2G030450	1162.61	-1.22237	0.15845	-7.71456	1.21405e-14	1.20538e-13	CtYH2G032810	29875.4	-3.10281	0.0347346	-89.3292	0	0	CtYH2G037340	91.8159	-4.22897	0.526761	-8.02825	9.8876e-16	8.42632e-15	CtYH2G032810	29875.4	-3.10281	0.0347346	-89.3292	0	0
CtYH2G030460	1009.21	-3.13749	0.311222	-10.0812	6.69052e-24	1.68662e-22	CtYH2G032840	8008.7	2.14005	0.0475276	45.0275	0	0	CtYH2G037350	36.9556	-1.20172	0.487542	-2.46486	0.0137067	0.0273091	CtYH2G032840	8008.7	2.14005	0.0475276	45.0275	0	0
CtYH2G030480	6.00181	-5.92593	2.2528	-2.63047	0.00852676	0.0167406	CtYH2G032870	184.243	-1.85619	0.194183	-9.55898	1.18926e-21	3.60507e-21	CtYH2G037450	1325.95	-1.83309	0.196846	-9.31231	1.25081e-20	1.43439e-19	CtYH2G032870	184.243	-1.85619	0.194183	-9.55898	1.18926e-21	3.60507e-21
CtYH2G030510	3163.09	2.12937	0.336035	6.33675	2.34665e-10	1.42857e-09	CtYH2G032890	35.09	-3.71764	0.626617	-5.93287	2.97688e-09	6.34539e-09	CtYH2G037500	334.409	1.07125	0.216276	4.95318	7.30103e-07	2.83012e-06	CtYH2G032890	35.09	-3.71764	0.626617	-5.93287	2.97688e-09	6.34539e-09
CtYH2G030470	5523.45	-1.02002	0.19283	-5.28975	1.22482e-07	5.19927e-07	CtYH2G032900	24.2933	-3.5935	0.738547	-4.86563	1.1409e-06	2.16307e-06	CtYH2G037540	20815.2	-4.34464	0.195069	-22.2723	6.85319e-110	1.11063e-107	CtYH2G032900	24.2933	-3.5935	0.738547	-4.86563	1.1409e-06	2.16307e-06
CtYH2G030520	1735.77	-2.32191	0.273715	-8.48292	2.19606e-17	2.94601e-16	CtYH2G032990	2520.82	-4.65779	0.0861926	-54.0393	0	0	CtYH2G037550	73.6153	-9.80558	1.25615	-7.80608	5.89961e-15	4.75045e-14	CtYH2G032990	2520.82	-4.65779	0.0861926	-54.0393	0	0
CtYH2G030530	212.363	1.9384	0.469449	4.1291	3.64179e-05	0.000107878	CtYH2G032930	6259.46	3.76952	0.063353	59.5004	0	0	CtYH2G037600	348.722	-1.28827	0.388426	-3.31665	0.000911021	0.00228161	CtYH2G032930	6259.46	3.76952	0.063353	59.5004	0	0
CtYH2G030540	3498.85	-1.19629	0.20491	-5.83812	5.27943e-09	2.67522e-08	CtYH2G033010	9.54408	-6.79879	1.47813	-4.5996	4.23305e-06	7.78655e-06	CtYH2G037680	8.1668	-6.63206	1.74674	-3.79683	0.000146556	0.000416925	CtYH2G033010	9.54408	-6.79879	1.47813	-4.5996	4.23305e-06	7.78655e-06
CtYH2G030570	14127.6	-2.03854	0.339174	-6.01028	1.85198e-09	9.95539e-09	CtYH2G033040	6.13724	-6.16133	1.59829	-3.85495	0.000115751	0.000196253	CtYH2G037720	54.3817	2.43832	0.44062	5.53384	3.13299e-08	1.41231e-07	CtYH2G033040	6.13724	-6.16133	1.59829	-3.85495	0.000115751	0.000196253
CtYH2G030600	7462.78	-1.02149	0.287008	-3.55909	0.000372138	0.000939348	CtYH2G033050	28.4611	-1.79317	0.524991	-3.41561	0.000636383	0.00102583	CtYH2G037850	11045.7	-1.33902	0.162286	-8.25101	1.57066e-16	1.40896e-15	CtYH2G033050	28.4611	-1.79317	0.524991	-3.41561	0.000636383	0.00102583
CtYH2G030620	1662.7	-1.34844	0.251878	-5.35355	8.62475e-08	3.74614e-07	CtYH2G033080	1202.63	-1.22811	0.0832097	-14.7592	2.68355e-49	1.29015e-48	CtYH2G038110	38.7257	-1.80433	0.578865	-3.11702	0.00182692	0.00433542	CtYH2G033080	1202.63	-1.22811	0.0832097	-14.7592	2.68355e-49	1.29015e-48
CtYH2G030640	494.014	-1.56699	0.444383	-3.52621	0.000421551	0.00105485	CtYH2G033140	2466.18	1.50369	0.061119	24.6026	1.18413e-133	1.25165e-132	CtYH2G038230	129.817	1.55927	0.352603	4.42218	9.77101e-06	3.28279e-05	CtYH2G033140	2466.18	1.50369	0.061119	24.6026	1.18413e-133	1.25165e-132
CtYH2G030650	2774.77	2.57443	0.359215	7.16682	7.67586e-13	6.26943e-12	CtYH2G033170	818.508	-1.48459	0.095662	-15.5191	2.5752e-54	1.31999e-53	CtYH2G038220	250.262	-2.69575	0.323911	-8.3225	8.61267e-17	7.85743e-16	CtYH2G033170	818.508	-1.48459	0.095662	-15.5191	2.5752e-54	1.31999e-53
CtYH2G030680	259.309	2.68115	0.38031	7.04992	1.79022e-12	1.40549e-11	CtYH2G033160	8001.8	1.57451	0.0457069	34.4479	4.84219e-260	1.00534e-258	CtYH2G038260	1313.58	1.15543	0.17045	6.77872	1.21249e-11	7.55598e-11	CtYH2G033160	8001.8	1.57451	0.0457069	34.4479	4.84219e-260	1.00534e-258
CtYH2G030690	2359.77	1.21857	0.193615	6.29377	3.09839e-10	1.85527e-09	CtYH2G033190	417.894	1.88199	0.145394	12.9441	2.53813e-38	1.05011e-37	CtYH2G038320	1099.03	-2.66075	0.165521	-16.075	3.82051e-58	1.65471e-56	CtYH2G033190	417.894	1.88199	0.145394	12.9441	2.53813e-38	1.05011e-37
CtYH2G030700	1353.42	2.48232	0.400762	6.19402	5.865e-10	3.38088e-09	CtYH2G033180	738.609	2.00424	0.107035	18.7251	3.09002e-78	2.06929e-77	CtYH2G038330	98.1243	1.75819	0.421691	4.16938	3.05426e-05	9.60714e-05	CtYH2G033180	738.609	2.00424	0.107035	18.7251	3.09002e-78	2.06929e-77
CtYH2G030720	25.1197	-3.24659	1.03546	-3.13539	0.00171623	0.00387262	CtYH2G033230	5801.91	1.50841	0.0525827	28.6865	5.62897e-181	8.02983e-180	CtYH2G038310	3398.68	2.07706	0.25319	8.20358	2.33336e-16	2.07109e-15	CtYH2G033230	5801.91	1.50841	0.0525827	28.6865	5.62897e-181	8.02983e-180
CtYH2G030710	1149.96	1.68648	0.319187	5.28368	1.26612e-07	5.36282e-07	CtYH2G033260	75.3667	-1.06602	0.301655	-3.53392	0.000409451	0.000668286	CtYH2G038380	5225.88	1.67636	0.20651	8.11759	4.75544e-16	4.14363e-15	CtYH2G033260	75.3667	-1.06602	0.301655	-3.53392	0.000409451	0.000668286
CtYH2G030790	341.917	-1.40576	0.242893	-5.78756	7.14176e-09	3.56431e-08	CtYH2G033290	8.75055	-3.71242	1.06631	-3.48154	0.000498535	0.000809397	CtYH2G038390	688.427	-4.2513	0.266859	-15.9309	3.86883e-57	1.62784e-55	CtYH2G033290	8.75055	-3.71242	1.06631	-3.48154	0.000498535	0.000809397
CtYH2G030780	907.498	-1.20906	0.197949	-6.10793	1.00934e-09	5.6334e-09	CtYH2G033310	1093.67	-1.49123	0.0944181	-15.7939	3.42631e-56	1.7964e-55	CtYH2G038450	157.304	4.77493	0.792757	6.02319	1.71009e-09	8.75374e-09	CtYH2G033310	1093.67	-1.49123	0.0944181	-15.7939	3.42631e-56	1.7964e-55
CtYH2G030810	1572.45	1.2373	0.314685	3.93186	8.42915e-05	0.000235155	CtYH2G033350	713.437	-2.20265	0.124989	-17.6228	1.64776e-69	1.00995e-68	CtYH2G038410	19815.3	1.8431	0.288904	6.37963	1.77512e-10	9.99371e-10	CtYH2G033350	713.437	-2.20265	0.124989	-17.6228	1.64776e-69	1.00995e-68
CtYH2G030800	4826.49	-1.22642	0.186684	-6.56949	5.04875e-11	3.34099e-10	CtYH2G033320	6493.89	2.04281	0.0488594	41.8099	0	0	CtYH2G038420	8799.86	2.52147	0.214705	11.7439	7.58835e-32	1.42832e-30	CtYH2G033320	6493.89	2.04281	0.0488594	41.8099	0	0
CtYH2G030830	8.41236	2.77926	1.24786	2.22722	0.0259328	0.0456534	CtYH2G033360	379.238	-1.30939	0.146525	-8.93625	4.02613e-19	1.14767e-18	CtYH2G038480	20401.7	-1.13039	0.163237	-6.92483	4.365e-12	2.82957e-11	CtYH2G033360	379.238	-1.30939	0.146525	-8.93625	4.02613e-19	1.14767e-18
CtYH2G030870	287.799	1.96635	0.315375	6.23496	4.51894e-10	2.64401e-09	CtYH2G033450	3.55163	5.17724	1.82872	2.83107	0.00463931	0.00700872	CtYH2G038530	375.391	1.01052	0.161037	6.27509	3.4944e-10	1.91219e-09	CtYH2G033450	3.55163	5.17724	1.82872	2.83107	0.00463931	0.00700872
CtYH2G030930	1048.03	-1.40884	0.280299	-5.02622	5.00236e-07	1.94146e-06	CtYH2G033490	153.686	-2.46387	0.240369	-10.2504	1.17867e-24	3.82791e-24	CtYH2G038610	2293.68	1.74677	0.377871	4.62266	3.78854e-06	1.33776e-05	CtYH2G033490	153.686	-2.46387	0.240369	-10.2504	1.17867e-24	3.82791e-24
CtYH2G030970	821.195	2.73553	0.336666	8.12535	4.46062e-16	5.13558e-15	CtYH2G033480	350.566	-1.20427	0.155145	-7.76223	8.34513e-15	2.13414e-14	CtYH2G038600	2264.55	2.64073	0.213671	12.3589	4.36232e-35	9.23665e-34	CtYH2G033480	350.566	-1.20427	0.155145	-7.76223	8.34513e-15	2.13414e-14
CtYH2G031000	1242.66	1.97904	0.406499	4.8685	1.12447e-06	4.17369e-06	CtYH2G033500	339.748	1.50876	0.179226	8.41821	3.82283e-17	1.03935e-16	CtYH2G038760	15.7064	-2.39721	1.0258	-2.33691	0.019444	0.0373641	CtYH2G033500	339.748	1.50876	0.179226	8.41821	3.82283e-17	1.03935e-16
CtYH2G030980	160.572	-1.75535	0.359274	-4.88583	1.02992e-06	3.8427e-06	CtYH2G033530	62.033	-1.43609	0.329036	-4.36453	1.27398e-05	2.28769e-05	CtYH2G038620	911.84	-1.04908	0.157792	-6.64853	2.96042e-11	1.78454e-10	CtYH2G033530	62.033	-1.43609	0.329036	-4.36453	1.27398e-05	2.28769e-05
CtYH2G030990	1788.92	-1.5136	0.272437	-5.55579	2.76353e-08	1.286e-07	CtYH2G033540	123.893	1.07619	0.241059	4.46442	8.02854e-06	1.45743e-05	CtYH2G038810	1520.67	-1.6949	0.431483	-3.92808	8.56258e-05	0.000251773	CtYH2G033540	123.893	1.07619	0.241059	4.46442	8.02854e-06	1.45743e-05
CtYH2G031040	22.3798	-2.66073	0.86956	-3.05986	0.00221443	0.00489738	CtYH2G033510	6715.95	1.86571	0.066429	28.0858	1.46005e-173	1.98424e-172	CtYH2G038800	11247.3	1.54459	0.234287	6.59275	4.31762e-11	2.55822e-10	CtYH2G033510	6715.95	1.86571	0.066429	28.0858	1.46005e-173	1.98424e-172
CtYH2G031050	73.9961	-2.98712	0.681564	-4.38273	1.172e-05	3.76307e-05	CtYH2G033560	2469.51	1.22564	0.0625018	19.6097	1.27851e-85	9.20114e-85	CtYH2G038840	39.3946	-6.05874	1.37822	-4.39607	1.10231e-05	3.6758e-05	CtYH2G033560	2469.51	1.22564	0.0625018	19.6097	1.27851e-85	9.20114e-85
CtYH2G031030	955.352	1.37212	0.342831	4.00231	6.27263e-05	0.000178499	CtYH2G033620	20591	-2.41842	0.0455979	-53.0381	0	0	CtYH2G038850	216.316	-3.74974	0.49347	-7.59872	2.99074e-14	2.2936e-13	CtYH2G033620	20591	-2.41842	0.0455979	-53.0381	0	0
CtYH2G031070	1022	-2.72569	0.342625	-7.95531	1.78684e-15	1.92716e-14	CtYH2G033670	1704.02	1.63626	0.0874465	18.7116	3.98511e-78	2.66509e-77	CtYH2G038910	4818.94	2.1434	0.246853	8.68292	3.85721e-18	3.82801e-17	CtYH2G033670	1704.02	1.63626	0.0874465	18.7116	3.98511e-78	2.66509e-77
CtYH2G031100	9145.31	-5.3399	0.437567	-12.2036	2.97301e-34	1.74552e-32	CtYH2G033700	5.44293	-5.99199	1.64084	-3.65178	0.000260429	0.000430908	CtYH2G038950	19.8448	2.64236	0.677024	3.90291	9.50433e-05	0.000277885	CtYH2G033700	5.44293	-5.99199	1.64084	-3.65178	0.000260429	0.000430908
CtYH2G031150	869.515	-1.05814	0.252353	-4.1931	2.75172e-05	8.33321e-05	CtYH2G033690	44.5594	-2.2465	0.423874	-5.29993	1.15849e-07	2.30189e-07	CtYH2G038980	8562.46	-4.50376	0.28719	-15.6822	2.00347e-55	7.96901e-54	CtYH2G033690	44.5594	-2.2465	0.423874	-5.29993	1.15849e-07	2.30189e-07
CtYH2G031200	1126.05	5.98195	0.451394	13.2522	4.38399e-40	3.59262e-38	CtYH2G033710	56.4437	2.52543	0.384588	6.56659	5.14817e-11	1.17173e-10	CtYH2G038990	231.178	3.57605	0.318029	11.2444	2.46739e-29	4.18973e-28	CtYH2G033710	56.4437	2.52543	0.384588	6.56659	5.14817e-11	1.17173e-10
CtYH2G031170	1098.22	1.34334	0.249406	5.38615	7.19841e-08	3.1641e-07	CtYH2G033720	1987.13	-1.2331	0.0617151	-19.9806	8.12956e-89	6.03718e-88	CtYH2G039020	515.236	-2.5396	0.349185	-7.27295	3.51727e-13	2.49559e-12	CtYH2G033720	1987.13	-1.2331	0.0617151	-19.9806	8.12956e-89	6.03718e-88
CtYH2G031210	1570.04	1.93739	0.327835	5.90965	3.42837e-09	1.78253e-08	CtYH2G033740	430.606	1.49454	0.149819	9.97563	1.9487e-23	6.15241e-23	CtYH2G039050	175.122	1.46655	0.428038	3.42622	0.000612035	0.00157907	CtYH2G033740	430.606	1.49454	0.149819	9.97563	1.9487e-23	6.15241e-23
CtYH2G031250	208.166	11.2625	1.2812	8.7906	1.48761e-18	2.21955e-17	CtYH2G033830	761.202	2.30189	0.109169	21.0856	1.07739e-98	8.70916e-98	CtYH2G039100	17.4251	-5.83379	1.46589	-3.9797	6.90022e-05	0.000205806	CtYH2G033830	761.202	2.30189	0.109169	21.0856	1.07739e-98	8.70916e-98
CtYH2G031240	286.089	2.40558	0.251949	9.5479	1.32346e-21	2.64937e-20	CtYH2G033860	1663.52	1.32035	0.0684777	19.2814	7.69579e-83	5.39417e-82	CtYH2G039130	3232.45	-2.0726	0.365317	-5.67344	1.39957e-08	6.5441e-08	CtYH2G033860	1663.52	1.32035	0.0684777	19.2814	7.69579e-83	5.39417e-82
CtYH2G031260	1259.13	-1.61419	0.317069	-5.09098	3.56223e-07	1.41141e-06	CtYH2G033850	379242	3.78802	0.0347721	108.939	0	0	CtYH2G039120	15922.5	2.58374	0.167732	15.404	1.53908e-53	5.76814e-52	CtYH2G033850	379242	3.78802	0.0347721	108.939	0	0
CtYH2G031280	744.437	-1.07248	0.239108	-4.48534	7.27968e-06	2.40613e-05	CtYH2G033870	104.385	2.22803	0.308012	7.23357	4.70476e-13	1.14517e-12	CtYH2G039220	12815.6	-2.22677	0.116185	-19.1658	7.14735e-82	5.83964e-80	CtYH2G033870	104.385	2.22803	0.308012	7.23357	4.70476e-13	1.14517e-12
CtYH2G031270	2793.1	1.15908	0.252853	4.584	4.56157e-06	1.54995e-05	CtYH2G033730	11193.3	1.5249	0.0390614	39.0385	0	0	CtYH2G039300	11601.2	-6.93411	0.458765	-15.1147	1.2953e-51	4.62528e-50	CtYH2G033730	11193.3	1.5249	0.0390614	39.0385	0	0
CtYH2G031290	20177.4	1.8943	0.250817	7.55253	4.26872e-14	4.00377e-13	CtYH2G033890	94.9449	1.8813	0.274325	6.85792	6.98715e-12	1.63649e-11	CtYH2G039280	2999.18	1.58613	0.240509	6.59491	4.25528e-11	2.52331e-10	CtYH2G033890	94.9449	1.8813	0.274325	6.85792	6.98715e-12	1.63649e-11
CtYH2G031360	9460.49	2.04543	0.299865	6.82116	9.03056e-12	6.57595e-11	CtYH2G033900	1085.46	1.2504	0.0840524	14.8764	4.68926e-50	2.27847e-49	CtYH2G039350	390.324	5.37335	0.500893	10.7275	7.55935e-27	1.15107e-25	CtYH2G033900	1085.46	1.2504	0.0840524	14.8764	4.68926e-50	2.27847e-49
CtYH2G031400	653.464	2.42076	0.31872	7.59524	3.0722e-14	2.93118e-13	CtYH2G033940	679.017	1.93741	0.110093	17.5979	2.55489e-69	1.56273e-68	CtYH2G039390	1852.33	-2.75464	0.180716	-15.2429	1.83527e-52	6.69115e-51	CtYH2G033940	679.017	1.93741	0.110093	17.5979	2.55489e-69	1.56273e-68
CtYH2G031430	1453.5	3.92961	0.545983	7.19732	6.14087e-13	5.06295e-12	CtYH2G033950	1221.17	1.01729	0.0874225	11.6364	2.69056e-31	9.9429e-31	CtYH2G039400	6.17543	-6.22826	2.86447	-2.17432	0.0296812	0.0546266	CtYH2G033950	1221.17	1.01729	0.0874225	11.6364	2.69056e-31	9.9429e-31
CtYH2G031450	1514.48	2.62579	0.423537	6.19967	5.6582e-10	3.27177e-09	CtYH2G034000	5.17331	-5.9164	1.6098	-3.67525	0.000237614	0.000394422	CtYH2G039410	8025.39	1.25424	0.262751	4.77348	1.8107e-06	6.65254e-06	CtYH2G034000	5.17331	-5.9164	1.6098	-3.67525	0.000237614	0.000394422
CtYH2G031440	1104.03	-1.01747	0.257489	-3.95151	7.7661e-05	0.000217942	CtYH2G033960	3250.64	2.18734	0.0610107	35.8517	1.73245e-281	3.93372e-280	CtYH2G039440	69.5311	1.48362	0.407216	3.64332	0.000269142	0.000737353	CtYH2G033960	3250.64	2.18734	0.0610107	35.8517	1.73245e-281	3.93372e-280
CtYH2G031490	305.966	-2.61006	0.636817	-4.09861	4.15634e-05	0.000121948	CtYH2G033970	7980.9	-1.59173	0.0486069	-32.7469	3.3592e-235	6.32624e-234	CtYH2G039420	4729.71	1.69649	0.187748	9.03597	1.62552e-19	1.74789e-18	CtYH2G033970	7980.9	-1.59173	0.0486069	-32.7469	3.3592e-235	6.32624e-234
CtYH2G031500	69.9008	-2.77918	0.560358	-4.95966	7.06171e-07	2.69181e-06	CtYH2G034030	475.751	-3.61668	0.151678	-23.8445	1.15545e-125	1.15764e-124	CtYH2G039480	1291.87	-1.21195	0.176453	-6.86843	6.49132e-12	4.1424e-11	CtYH2G034030	475.751	-3.61668	0.151678	-23.8445	1.15545e-125	1.15764e-124
CtYH2G031610	8263.25	2.7717	0.47916	5.78449	7.27336e-09	3.62266e-08	CtYH2G034050	130.96	-2.33132	0.244553	-9.53299	1.5282e-21	4.62069e-21	CtYH2G039490	1453.86	-1.09099	0.285393	-3.82274	0.000131976	0.000378035	CtYH2G034050	130.96	-2.33132	0.244553	-9.53299	1.5282e-21	4.62069e-21
CtYH2G031550	9063.57	5.26353	0.452861	11.6228	3.15539e-31	1.44091e-29	CtYH2G034040	539.142	-2.0716	0.131045	-15.8083	2.72941e-56	1.43305e-55	CtYH2G039570	33.026	-3.29443	1.62906	-2.02229	0.0431459	0.0764088	CtYH2G034040	539.142	-2.0716	0.131045	-15.8083	2.72941e-56	1.43305e-55
CtYH2G031560	7104.75	7.46241	0.406921	18.3387	4.06452e-75	1.48987e-72	CtYH2G034010	3.50026	-5.3549	2.06301	-2.59568	0.00944048	0.0138737	CtYH2G039610	544.554	-9.82858	0.856059	-11.4812	1.63985e-30	2.93848e-29	CtYH2G034010	3.50026	-5.3549	2.06301	-2.59568	0.00944048	0.0138737
CtYH2G031570	23969.3	6.33226	0.804431	7.87173	3.49775e-15	3.65894e-14	CtYH2G034140	2520.74	-4.14526	0.0744106	-55.7079	0	0	CtYH2G039620	494.605	-8.67037	1.81248	-4.7837	1.72097e-06	6.3419e-06	CtYH2G034140	2520.74	-4.14526	0.0744106	-55.7079	0	0
CtYH2G031520	10465.7	-2.32491	0.317549	-7.32141	2.45382e-13	2.11637e-12	CtYH2G034120	2157.1	1.63794	0.074204	22.0735	5.68597e-108	4.94779e-107	CtYH2G039600	545.565	-7.09193	0.681834	-10.4013	2.44695e-25	3.52406e-24	CtYH2G034120	2157.1	1.63794	0.074204	22.0735	5.68597e-108	4.94779e-107
CtYH2G031660	39.7229	4.87538	1.31467	3.70845	0.000208532	0.000547281	CtYH2G034180	799.549	-3.43139	0.121918	-28.145	2.7594e-174	3.76914e-173	CtYH2G039590	2060.49	-9.86593	0.670194	-14.721	4.72503e-49	1.56063e-47	CtYH2G034180	799.549	-3.43139	0.121918	-28.145	2.7594e-174	3.76914e-173
CtYH2G031700	127.623	-2.2543	0.504057	-4.47232	7.73769e-06	2.54622e-05	CtYH2G034190	118.329	-2.8459	0.294937	-9.64918	4.95517e-22	1.51654e-21	CtYH2G039680	437.249	-3.91825	0.595452	-6.58029	4.69526e-11	2.77251e-10	CtYH2G034190	118.329	-2.8459	0.294937	-9.64918	4.95517e-22	1.51654e-21
CtYH2G031680	4181.97	-1.78105	0.301792	-5.90157	3.60057e-09	1.86598e-08	CtYH2G034150	8583.28	-3.60361	0.0476457	-75.6335	0	0	CtYH2G039800	15364.2	-4.79259	0.208566	-22.9788	7.59487e-117	1.41779e-114	CtYH2G034150	8583.28	-3.60361	0.0476457	-75.6335	0	0
CtYH2G031720	6491.93	3.19226	0.307057	10.3963	2.57743e-25	7.30542e-24	CtYH2G034240	277.03	-1.15239	0.156953	-7.34228	2.09988e-13	5.16649e-13	CtYH2G039950	446.475	1.18481	0.202472	5.85171	4.86548e-09	2.3791e-08	CtYH2G034240	277.03	-1.15239	0.156953	-7.34228	2.09988e-13	5.16649e-13
CtYH2G031740	484.429	-1.99537	0.326902	-6.10387	1.03529e-09	5.76678e-09	CtYH2G034270	2752.82	-1.3076	0.0725698	-18.0185	1.39353e-72	8.81901e-72	CtYH2G039960	67.2744	1.22579	0.314154	3.90187	9.54529e-05	0.000278972	CtYH2G034270	2752.82	-1.3076	0.0725698	-18.0185	1.39353e-72	8.81901e-72
CtYH2G031780	51.9051	-2.57364	0.697679	-3.68886	0.000225262	0.000588429	CtYH2G034340	4809.94	1.06352	0.0531853	19.9965	5.91238e-89	4.4006e-88	CtYH2G040000	4899.21	-2.3829	0.297612	-8.00675	1.17779e-15	9.99682e-15	CtYH2G034340	4809.94	1.06352	0.0531853	19.9965	5.91238e-89	4.4006e-88
CtYH2G031840	1133.23	7.35465	0.801974	9.17068	4.70038e-20	8.15725e-19	CtYH2G034320	167.593	-3.29204	0.234428	-14.0429	8.5198e-45	3.87616e-44	CtYH2G040040	677.777	1.85825	0.302789	6.13712	8.40293e-10	4.43609e-09	CtYH2G034320	167.593	-3.29204	0.234428	-14.0429	8.5198e-45	3.87616e-44
CtYH2G031830	1169.48	5.10002	0.253224	20.1404	3.26859e-90	1.97023e-87	CtYH2G034360	89.8271	-1.57933	0.287893	-5.48584	4.11517e-08	8.35689e-08	CtYH2G040050	360.89	-2.33006	0.242242	-9.61874	6.66422e-22	8.25887e-21	CtYH2G034360	89.8271	-1.57933	0.287893	-5.48584	4.11517e-08	8.35689e-08
CtYH2G031850	116.592	6.30504	1.20457	5.23428	1.65628e-07	6.90118e-07	CtYH2G034380	934.713	-1.51421	0.100488	-15.0687	2.60258e-51	1.28612e-50	CtYH2G040030	5357.8	-4.17853	0.356119	-11.7335	8.58387e-32	1.61159e-30	CtYH2G034380	934.713	-1.51421	0.100488	-15.0687	2.60258e-51	1.28612e-50
CtYH2G031820	765.879	1.41812	0.281195	5.04319	4.57841e-07	1.78639e-06	CtYH2G034310	4161.81	-2.49326	0.0533281	-46.7532	0	0	CtYH2G040090	1161.76	-2.04833	0.691204	-2.96342	0.00304238	0.00690907	CtYH2G034310	4161.81	-2.49326	0.0533281	-46.7532	0	0
CtYH2G031860	538.382	7.61789	2.02972	3.75317	0.000174612	0.000464248	CtYH2G034390	3827.28	-2.474	0.082726	-29.9059	1.64846e-196	2.56018e-195	CtYH2G040100	179.701	-5.10215	0.622425	-8.19722	2.46016e-16	2.17905e-15	CtYH2G034390	3827.28	-2.474	0.082726	-29.9059	1.64846e-196	2.56018e-195
CtYH2G031880	2063.94	-1.48992	0.377371	-3.94815	7.87583e-05	0.000220808	CtYH2G034460	1103.21	-1.90461	0.0904493	-21.0572	1.9625e-98	1.58252e-97	CtYH2G040110	273.839	-3.89247	0.482109	-8.07383	6.81271e-16	5.86689e-15	CtYH2G034460	1103.21	-1.90461	0.0904493	-21.0572	1.9625e-98	1.58252e-97
CtYH2G031920	2189.86	6.696	0.834752	8.02154	1.04425e-15	1.1623e-14	CtYH2G034420	2005.87	-1.0698	0.0682906	-15.6655	2.60527e-55	1.35085e-54	CtYH2G040140	12.7658	-4.76909	1.21004	-3.94128	8.10492e-05	0.00023927	CtYH2G034420	2005.87	-1.0698	0.0682906	-15.6655	2.60527e-55	1.35085e-54
CtYH2G031910	557.819	-4.91034	0.45495	-10.7931	3.70873e-27	1.23435e-25	CtYH2G034490	430.046	2.61903	0.144624	18.1093	2.69249e-73	1.71978e-72	CtYH2G040160	11.2371	-2.69864	0.861605	-3.1321	0.00173559	0.00413767	CtYH2G034490	430.046	2.61903	0.144624	18.1093	2.69249e-73	1.71978e-72
CtYH2G031940	3001.1	2.592	0.258996	10.0079	1.40736e-23	3.40541e-22	CtYH2G034510	123.76	1.57226	0.251734	6.24572	4.2186e-10	9.2838e-10	CtYH2G040130	3033.57	-1.34697	0.404204	-3.33239	0.000861023	0.00216374	CtYH2G034510	123.76	1.57226	0.251734	6.24572	4.2186e-10	9.2838e-10
CtYH2G031950	1341.01	1.15343	0.25589	4.50752	6.55905e-06	2.18326e-05	CtYH2G034520	7112.66	-1.71546	0.0450596	-38.0709	0	0	CtYH2G040200	555.717	-2.61956	0.43997	-5.95396	2.61732e-09	1.31714e-08	CtYH2G034520	7112.66	-1.71546	0.0450596	-38.0709	0	0
CtYH2G031980	630.542	-1.06977	0.200228	-5.34275	9.15485e-08	3.96243e-07	CtYH2G034550	44.2125	-5.11575	0.63699	-8.03112	9.65858e-16	2.53512e-15	CtYH2G040250	299.239	1.19942	0.227649	5.26871	1.37388e-07	5.79474e-07	CtYH2G034550	44.2125	-5.11575	0.63699	-8.03112	9.65858e-16	2.53512e-15
CtYH2G032130	1230.62	1.05853	0.183958	5.75421	8.70501e-09	4.29549e-08	CtYH2G034570	851.764	-1.36361	0.0951339	-14.3336	1.34876e-46	6.26839e-46	CtYH2G040280	11.3006	-3.26334	1.64731	-1.98101	0.0475905	0.0834085	CtYH2G034570	851.764	-1.36361	0.0951339	-14.3336	1.34876e-46	6.26839e-46
CtYH2G032150	879.978	3.57604	0.486357	7.3527	1.94239e-13	1.69249e-12	CtYH2G034580	4570.77	2.1938	0.050896	43.1035	0	0	CtYH2G040290	4679.89	1.09441	0.163235	6.70448	2.02124e-11	1.23583e-10	CtYH2G034580	4570.77	2.1938	0.050896	43.1035	0	0
CtYH2G032110	3820.54	-2.24238	0.268388	-8.35498	6.54435e-17	8.31394e-16	CtYH2G034590	2786.71	1.63744	0.0857224	19.1017	2.44373e-81	1.68729e-80	CtYH2G040320	1567.45	-2.84408	0.384339	-7.39992	1.36265e-13	9.97301e-13	CtYH2G034590	2786.71	1.63744	0.0857224	19.1017	2.44373e-81	1.68729e-80
CtYH2G032120	18.4588	-4.39552	1.46711	-2.99604	0.00273511	0.00594518	CtYH2G034660	86.3948	1.01744	0.33362	3.04969	0.0022908	0.00354902	CtYH2G040450	133.662	-2.93788	0.684774	-4.29029	1.78439e-05	5.78548e-05	CtYH2G034660	86.3948	1.01744	0.33362	3.04969	0.0022908	0.00354902
CtYH2G032160	1033.08	-1.21127	0.247492	-4.89419	9.871e-07	3.69363e-06	CtYH2G034720	1986.95	-1.94808	0.0674694	-28.8735	2.56749e-183	3.69824e-182	CtYH2G040430	2758.12	1.98953	0.40357	4.92982	8.23052e-07	3.17125e-06	CtYH2G034720	1986.95	-1.94808	0.0674694	-28.8735	2.56749e-183	3.69824e-182
CtYH2G032170	943.444	-1.66509	0.254184	-6.55072	5.7259e-11	3.76065e-10	CtYH2G034750	7612.78	-1.01385	0.0569544	-17.801	6.93954e-71	4.32238e-70	CtYH2G040460	89.1701	-10.0809	1.30028	-7.75286	8.98462e-15	7.15254e-14	CtYH2G034750	7612.78	-1.01385	0.0569544	-17.801	6.93954e-71	4.32238e-70
CtYH2G032270	416.292	3.21913	0.434119	7.41532	1.21335e-13	1.08335e-12	CtYH2G034760	17703.4	-1.10102	0.0345337	-31.8825	4.66351e-223	8.30671e-222	CtYH2G040490	4198.78	-4.19354	0.503645	-8.32638	8.33491e-17	7.60638e-16	CtYH2G034760	17703.4	-1.10102	0.0345337	-31.8825	4.66351e-223	8.30671e-222
CtYH2G032300	612.515	1.03752	0.204232	5.08009	3.77259e-07	1.49019e-06	CtYH2G034790	72.0422	2.76771	0.348454	7.94284	1.97606e-15	5.13515e-15	CtYH2G040500	475.047	-3.56023	0.262708	-13.552	7.70771e-42	2.0481e-40	CtYH2G034790	72.0422	2.76771	0.348454	7.94284	1.97606e-15	5.13515e-15
CtYH2G032310	804.556	-2.25417	0.433291	-5.20245	1.96675e-07	8.09409e-07	CtYH2G034780	3688.08	-1.79206	0.0679995	-26.3541	4.60749e-153	5.52338e-152	CtYH2G040480	11.9213	-7.1766	1.67634	-4.28111	1.8596e-05	6.01414e-05	CtYH2G034780	3688.08	-1.79206	0.0679995	-26.3541	4.60749e-153	5.52338e-152
CtYH2G032240	14801	1.06473	0.286607	3.71495	0.000203246	0.000534728	CtYH2G034800	2028.86	1.64765	0.0757217	21.7593	5.6405e-105	4.78029e-104	CtYH2G040580	297.564	-4.60918	0.461175	-9.99444	1.61203e-23	2.14465e-22	CtYH2G034800	2028.86	1.64765	0.0757217	21.7593	5.6405e-105	4.78029e-104
CtYH2G032350	13.7715	-3.515	1.24057	-2.83337	0.00460596	0.00955465	CtYH2G034810	268.207	1.03745	0.185852	5.58209	2.37639e-08	4.87438e-08	CtYH2G040620	421.612	-1.87128	0.274192	-6.82473	8.80929e-12	5.55786e-11	CtYH2G034810	268.207	1.03745	0.185852	5.58209	2.37639e-08	4.87438e-08
CtYH2G032360	2285.57	6.03586	0.459393	13.1388	1.97382e-39	1.55639e-37	CtYH2G034830	16272.9	-3.05328	0.037024	-82.4677	0	0	CtYH2G040610	2523.21	1.02489	0.330477	3.10125	0.00192705	0.00455253	CtYH2G034830	16272.9	-3.05328	0.037024	-82.4677	0	0
CtYH2G032380	107.468	-2.80835	0.433057	-6.48493	8.8772e-11	5.67108e-10	CtYH2G034850	3941.39	-1.09116	0.0617187	-17.6796	6.02119e-70	3.71208e-69	CtYH2G040670	2441.56	-2.12051	0.197256	-10.7501	5.92242e-27	9.1075e-26	CtYH2G034850	3941.39	-1.09116	0.0617187	-17.6796	6.02119e-70	3.71208e-69
CtYH2G032400	6453.47	1.4963	0.218706	6.84158	7.8322e-12	5.72792e-11	CtYH2G034880	820.426	-1.09723	0.0916327	-11.9742	4.84991e-33	1.84386e-32	CtYH2G040710	79.5429	-2.35468	0.76399	-3.08208	0.00205557	0.00483562	CtYH2G034880	820.426	-1.09723	0.0916327	-11.9742	4.84991e-33	1.84386e-32
CtYH2G032460	48.985	-1.24089	0.470606	-2.6368	0.00836929	0.0164601	CtYH2G034890	5637.21	-3.07853	0.0517154	-59.5284	0	0	CtYH2G040800	2566.26	-2.75342	0.292172	-9.42399	4.34263e-21	5.13782e-20	CtYH2G034890	5637.21	-3.07853	0.0517154	-59.5284	0	0
CtYH2G032470	1008.79	-1.08499	0.251761	-4.30959	1.63559e-05	5.1337e-05	CtYH2G034900	1841.76	-1.07518	0.070383	-15.2761	1.10321e-52	5.54531e-52	CtYH2G040890	374.099	-2.05233	0.2903	-7.06971	1.55256e-12	1.0455e-11	CtYH2G034900	1841.76	-1.07518	0.070383	-15.2761	1.10321e-52	5.54531e-52
CtYH2G032510	16.2165	1.711	0.800692	2.1369	0.0326057	0.0562686	CtYH2G034920	988.448	2.21243	0.094937	23.3041	4.02474e-120	3.8424e-119	CtYH2G040950	9275.4	-2.19796	0.166831	-13.1748	1.22578e-39	3.01288e-38	CtYH2G034920	988.448	2.21243	0.094937	23.3041	4.02474e-120	3.8424e-119
CtYH2G032520	463.284	1.47156	0.253764	5.79896	6.67294e-09	3.33955e-08	CtYH2G034960	590.668	-2.46254	0.141978	-17.3445	2.17008e-67	1.29994e-66	CtYH2G041040	36.4735	-8.7909	1.52044	-5.78183	7.38902e-09	3.55239e-08	CtYH2G034960	590.668	-2.46254	0.141978	-17.3445	2.17008e-67	1.29994e-66
CtYH2G032500	1315.05	-1.34375	0.247117	-5.4377	5.39741e-08	2.41115e-07	CtYH2G034970	1183.35	-2.29205	0.0889868	-25.7572	2.67614e-146	3.076e-145	CtYH2G041020	684.225	-1.44033	0.214063	-6.72851	1.71409e-11	1.05547e-10	CtYH2G034970	1183.35	-2.29205	0.0889868	-25.7572	2.67614e-146	3.076e-145
CtYH2G032530	909.774	1.09684	0.322039	3.40591	0.000659436	0.00160337	CtYH2G035000	5377.96	-3.33088	0.0572401	-58.1914	0	0	CtYH2G041160	60.6283	1.25637	0.361856	3.47201	0.00051658	0.00135016	CtYH2G035000	5377.96	-3.33088	0.0572401	-58.1914	0	0
CtYH2G032590	1955.05	-1.20099	0.433402	-2.77107	0.00558727	0.011384	CtYH2G035080	809.108	-1.42636	0.0985806	-14.469	1.90307e-47	8.96423e-47	CtYH2G041070	13602.4	2.66404	0.301785	8.82763	1.06917e-18	1.09497e-17	CtYH2G035080	809.108	-1.42636	0.0985806	-14.469	1.90307e-47	8.96423e-47
CtYH2G032630	2195.49	-1.33789	0.224621	-5.95619	2.58193e-09	1.36308e-08	CtYH2G035090	2028.68	-1.54946	0.076207	-20.3322	6.67472e-92	5.09358e-91	CtYH2G041210	602.732	-3.13789	0.194369	-16.144	1.2516e-58	5.52633e-57	CtYH2G035090	2028.68	-1.54946	0.076207	-20.3322	6.67472e-92	5.09358e-91
CtYH2G032640	1729.82	-2.57732	0.357757	-7.2041	5.84298e-13	4.82909e-12	CtYH2G035150	164.286	5.91943	0.421571	14.0414	8.70251e-45	3.95868e-44	CtYH2G041300	250.518	-2.64504	0.310178	-8.5275	1.49548e-17	1.42933e-16	CtYH2G035150	164.286	5.91943	0.421571	14.0414	8.70251e-45	3.95868e-44
CtYH2G032720	342.065	2.33888	0.513781	4.55229	5.30658e-06	1.78676e-05	CtYH2G035210	58.9365	3.43006	0.444931	7.70919	1.26621e-14	3.22285e-14	CtYH2G041320	531.952	-1.99135	0.29075	-6.84903	7.43547e-12	4.71328e-11	CtYH2G035210	58.9365	3.43006	0.444931	7.70919	1.26621e-14	3.22285e-14
CtYH2G032760	357.219	7.48584	0.566061	13.2244	6.34089e-40	5.13422e-38	CtYH2G035230	155.547	3.08848	0.271733	11.3659	6.18458e-30	2.22871e-29	CtYH2G041340	66.3561	-2.27766	0.651433	-3.49639	0.000471597	0.0012415	CtYH2G035230	155.547	3.08848	0.271733	11.3659	6.18458e-30	2.22871e-29
CtYH2G032750	1534.15	-1.45051	0.188356	-7.7009	1.3511e-14	1.33754e-13	CtYH2G035180	1098.62	1.16003	0.0861721	13.4618	2.62548e-41	1.1373e-40	CtYH2G041330	2023.07	1.20219	0.239497	5.01965	5.17654e-07	2.04448e-06	CtYH2G035180	1098.62	1.16003	0.0861721	13.4618	2.62548e-41	1.1373e-40
CtYH2G032770	3542.57	2.3773	0.283863	8.37483	5.53042e-17	7.09279e-16	CtYH2G035350	31739.8	-2.97547	0.0456501	-65.18	0	0	CtYH2G041350	604.621	1.00982	0.286935	3.51934	0.000432627	0.00114566	CtYH2G035350	31739.8	-2.97547	0.0456501	-65.18	0	0
CtYH2G032780	2555.2	-1.35692	0.179493	-7.55975	4.03856e-14	3.79755e-13	CtYH2G035380	557.632	1.03766	0.117143	8.8581	8.13911e-19	2.29994e-18	CtYH2G041460	5190.59	-3.34331	0.245203	-13.6349	2.48338e-42	6.7261e-41	CtYH2G035380	557.632	1.03766	0.117143	8.8581	8.13911e-19	2.29994e-18
CtYH2G032830	114.757	3.73123	0.541551	6.88988	5.58377e-12	4.16442e-11	CtYH2G035460	42.6975	-1.58071	0.402996	-3.92238	8.76781e-05	0.000149919	CtYH2G041570	346.295	-4.76531	0.497817	-9.57241	1.04437e-21	1.28189e-20	CtYH2G035460	42.6975	-1.58071	0.402996	-3.92238	8.76781e-05	0.000149919
CtYH2G032850	2188.58	1.21613	0.18346	6.62888	3.38241e-11	2.2937e-10	CtYH2G035470	313.786	-2.02979	0.168561	-12.0419	2.13972e-33	8.18221e-33	CtYH2G041580	925.666	-1.58928	0.348477	-4.56065	5.09951e-06	1.77099e-05	CtYH2G035470	313.786	-2.02979	0.168561	-12.0419	2.13972e-33	8.18221e-33
CtYH2G032840	9559.41	-1.86939	0.484291	-3.86005	0.000113364	0.000310229	CtYH2G035450	1005.66	1.15027	0.101247	11.3611	6.53517e-30	2.35333e-29	CtYH2G041730	507.887	1.93412	0.605122	3.19624	0.00139232	0.0033794	CtYH2G035450	1005.66	1.15027	0.101247	11.3611	6.53517e-30	2.35333e-29
CtYH2G032870	173.705	-2.74753	0.692453	-3.96782	7.25325e-05	0.00020458	CtYH2G035480	25659.9	-1.81617	0.0424668	-42.7669	0	0	CtYH2G041800	69.5763	-1.49834	0.284704	-5.2628	1.41879e-07	5.97052e-07	CtYH2G035480	25659.9	-1.81617	0.0424668	-42.7669	0	0
CtYH2G032920	15.2383	-2.01701	0.86744	-2.32524	0.0200592	0.0361892	CtYH2G035550	1800.96	-1.6664	0.0850313	-19.5975	1.62344e-85	1.16694e-84	CtYH2G041890	1763.28	-1.60679	0.145096	-11.074	1.67666e-28	2.75658e-27	CtYH2G035550	1800.96	-1.6664	0.0850313	-19.5975	1.62344e-85	1.16694e-84
CtYH2G032910	829.27	-2.70853	0.377086	-7.18278	6.83079e-13	5.60451e-12	CtYH2G035580	6151.34	-1.80781	0.0491428	-36.7868	3.00232e-296	7.24523e-295	CtYH2G042020	612.058	1.9474	0.292521	6.65729	2.78926e-11	1.68377e-10	CtYH2G035580	6151.34	-1.80781	0.0491428	-36.7868	3.00232e-296	7.24523e-295
CtYH2G032990	1197.53	7.58295	0.524909	14.4462	2.64821e-47	3.47018e-45	CtYH2G035600	65910.7	-3.39393	0.0460296	-73.7338	0	0	CtYH2G042010	5456.94	1.83442	0.281257	6.5222	6.92823e-11	4.0433e-10	CtYH2G035600	65910.7	-3.39393	0.0460296	-73.7338	0	0
CtYH2G032930	32.3728	8.57692	1.55412	5.51882	3.41287e-08	1.56349e-07	CtYH2G035620	237.887	-1.37439	0.185568	-7.40636	1.29808e-13	3.21516e-13	CtYH2G042030	5465.82	-2.37956	0.650985	-3.65533	0.000256855	0.000705855	CtYH2G035620	237.887	-1.37439	0.185568	-7.40636	1.29808e-13	3.21516e-13
CtYH2G033040	144.832	-6.33989	0.813187	-7.79635	6.37232e-15	6.52261e-14	CtYH2G035630	36.0588	1.8468	0.445907	4.14166	3.44802e-05	6.03842e-05	CtYH2G042080	1020.74	1.46543	0.134387	10.9045	1.09651e-27	1.73506e-26	CtYH2G035630	36.0588	1.8468	0.445907	4.14166	3.44802e-05	6.03842e-05
CtYH2G033050	62.4234	-3.39594	0.735317	-4.61834	3.86824e-06	1.32818e-05	CtYH2G035610	10127.5	1.12057	0.0420909	26.6226	3.71602e-156	4.56003e-155	CtYH2G042130	345.367	1.1176	0.212047	5.27055	1.36012e-07	5.74411e-07	CtYH2G035610	10127.5	1.12057	0.0420909	26.6226	3.71602e-156	4.56003e-155
CtYH2G033020	1215.02	-1.07406	0.204705	-5.24686	1.54714e-07	6.47728e-07	CtYH2G035640	8092.1	-1.57466	0.0476957	-33.0147	5.00322e-239	9.55618e-238	CtYH2G042260	432.796	7.8721	1.69274	4.6505	3.31139e-06	1.17773e-05	CtYH2G035640	8092.1	-1.57466	0.0476957	-33.0147	5.00322e-239	9.55618e-238
CtYH2G033090	607.175	1.13081	0.34751	3.25404	0.00113777	0.00265251	CtYH2G035690	391.922	1.66823	0.153277	10.8838	1.37744e-27	4.75253e-27	CtYH2G042280	12.0968	6.89661	1.41429	4.87639	1.08044e-06	4.09874e-06	CtYH2G035690	391.922	1.66823	0.153277	10.8838	1.37744e-27	4.75253e-27
CtYH2G033100	290.023	-2.52172	0.535433	-4.70969	2.48089e-06	8.7577e-06	CtYH2G035680	3140.83	-2.26518	0.061611	-36.7658	6.50675e-296	1.56384e-294	CtYH2G042270	2163.72	2.37635	0.0996201	23.8541	9.17428e-126	2.16476e-123	CtYH2G035680	3140.83	-2.26518	0.061611	-36.7658	6.50675e-296	1.56384e-294
CtYH2G033170	2118.13	-2.2971	0.511581	-4.49019	7.116e-06	2.35536e-05	CtYH2G035730	2457.73	-1.22212	0.0648363	-18.8494	2.97241e-79	2.00597e-78	CtYH2G042230	815.003	-3.61559	0.251551	-14.3732	7.62448e-47	2.35975e-45	CtYH2G035730	2457.73	-1.22212	0.0648363	-18.8494	2.97241e-79	2.00597e-78
CtYH2G033160	9315.73	1.2349	0.180431	6.84414	7.69378e-12	5.63428e-11	CtYH2G035740	873.322	-1.91556	0.0952805	-20.1045	6.7433e-90	5.05722e-89	CtYH2G042380	4408.8	1.37081	0.41597	3.29545	0.000982626	0.00244806	CtYH2G035740	873.322	-1.91556	0.0952805	-20.1045	6.7433e-90	5.05722e-89
CtYH2G033180	638.938	-2.52184	0.325827	-7.73981	9.95643e-15	9.97666e-14	CtYH2G035760	1708.33	-1.04605	0.0847315	-12.3455	5.15067e-35	2.02455e-34	CtYH2G042420	1801.99	-1.27557	0.41181	-3.09746	0.00195187	0.00460637	CtYH2G035760	1708.33	-1.04605	0.0847315	-12.3455	5.15067e-35	2.02455e-34
CtYH2G033220	2640.47	4.22786	0.582563	7.25735	3.94741e-13	3.33043e-12	CtYH2G035780	102.296	-2.3703	0.301877	-7.85188	4.09857e-15	1.05637e-14	CtYH2G042400	471.618	1.29787	0.423711	3.0631	0.0021906	0.00513077	CtYH2G035780	102.296	-2.3703	0.301877	-7.85188	4.09857e-15	1.05637e-14
CtYH2G033230	6545.05	1.54849	0.337958	4.58191	4.60751e-06	1.56458e-05	CtYH2G035790	758.364	-2.71786	0.107212	-25.3504	8.89589e-142	9.88706e-141	CtYH2G042470	1338.1	-1.50247	0.299017	-5.0247	5.04214e-07	1.99273e-06	CtYH2G035790	758.364	-2.71786	0.107212	-25.3504	8.89589e-142	9.88706e-141
CtYH2G033310	884.998	2.66042	0.262447	10.137	3.78655e-24	9.76331e-23	CtYH2G035830	5203.48	-1.08602	0.0492101	-22.0691	6.26925e-108	5.45215e-107	CtYH2G042640	12.1709	-1.34341	0.680548	-1.97402	0.0483797	0.0846308	CtYH2G035830	5203.48	-1.08602	0.0492101	-22.0691	6.26925e-108	5.45215e-107
CtYH2G033340	483.34	6.27232	0.681328	9.20602	3.3845e-20	5.96134e-19	CtYH2G035840	2387.92	-1.23387	0.0588948	-20.9504	1.85998e-97	1.48447e-96	CtYH2G042520	8799.19	-2.78049	0.317562	-8.75576	2.02735e-18	2.04853e-17	CtYH2G035840	2387.92	-1.23387	0.0588948	-20.9504	1.85998e-97	1.48447e-96
CtYH2G033350	2850.15	2.37605	0.30573	7.77174	7.74157e-15	7.85303e-14	CtYH2G035850	581.441	-2.0428	0.118952	-17.1734	4.20429e-66	2.48776e-65	CtYH2G042540	709.504	-2.00885	0.265309	-7.57175	3.68226e-14	2.80859e-13	CtYH2G035850	581.441	-2.0428	0.118952	-17.1734	4.20429e-66	2.48776e-65
CtYH2G033320	5865.22	-1.58878	0.287854	-5.51939	3.40175e-08	1.55918e-07	CtYH2G035860	2709.7	-2.08251	0.0613009	-33.972	5.77537e-253	1.17114e-251	CtYH2G042630	55.1199	-1.92298	0.349639	-5.49989	3.80018e-08	1.69879e-07	CtYH2G035860	2709.7	-2.08251	0.0613009	-33.972	5.77537e-253	1.17114e-251
CtYH2G033420	82.3192	-1.0916	0.393046	-2.77727	0.00548171	0.0111941	CtYH2G035890	663.738	1.00987	0.111185	9.08276	1.05851e-19	3.0658e-19	CtYH2G042700	1105.25	1.72365	0.230746	7.46988	8.02699e-14	5.96363e-13	CtYH2G035890	663.738	1.00987	0.111185	9.08276	1.05851e-19	3.0658e-19
CtYH2G033410	1337.35	1.25713	0.26139	4.8094	1.51387e-06	5.52378e-06	CtYH2G035980	168.744	-1.57167	0.217725	-7.21862	5.25192e-13	1.27604e-12	CtYH2G042750	235.616	1.16277	0.281496	4.13068	3.61685e-05	0.000112531	CtYH2G035980	168.744	-1.57167	0.217725	-7.21862	5.25192e-13	1.27604e-12
CtYH2G033440	1695.89	-2.51735	0.339606	-7.41254	1.23903e-13	1.10337e-12	CtYH2G035990	139.03	1.82999	0.240525	7.60834	2.77645e-14	7.0011e-14	CtYH2G042780	4119.35	-1.35241	0.396907	-3.40736	0.000655938	0.00168483	CtYH2G035990	139.03	1.82999	0.240525	7.60834	2.77645e-14	7.0011e-14
CtYH2G033490	462.107	2.57081	0.419609	6.12667	8.97345e-10	5.05199e-09	CtYH2G036070	3569.93	-2.10764	0.0613761	-34.3398	2.00295e-258	4.13245e-257	CtYH2G042870	171.051	-1.27245	0.335915	-3.788	0.000151866	0.000431238	CtYH2G036070	3569.93	-2.10764	0.0613761	-34.3398	2.00295e-258	4.13245e-257
CtYH2G033470	387.077	-2.61583	0.353191	-7.40627	1.29903e-13	1.15398e-12	CtYH2G036080	2005.08	-1.55296	0.0703759	-22.0667	6.60747e-108	5.74291e-107	CtYH2G042880	377.183	-3.07649	0.346698	-8.87368	7.07694e-19	7.36277e-18	CtYH2G036080	2005.08	-1.55296	0.0703759	-22.0667	6.60747e-108	5.74291e-107
CtYH2G033480	489.739	-1.66955	0.22667	-7.36555	1.76422e-13	1.54469e-12	CtYH2G036130	98.1437	-1.09077	0.259226	-4.20781	2.57859e-05	4.55382e-05	CtYH2G042940	438.552	1.40243	0.163592	8.57275	1.0104e-17	9.75184e-17	CtYH2G036130	98.1437	-1.09077	0.259226	-4.20781	2.57859e-05	4.55382e-05
CtYH2G033500	696.539	-3.74103	0.358712	-10.4291	1.82696e-25	5.26634e-24	CtYH2G036190	241.993	3.02894	0.236294	12.8186	1.2906e-37	5.28421e-37	CtYH2G042960	77.2607	1.51829	0.681606	2.22751	0.0259129	0.0483155	CtYH2G036190	241.993	3.02894	0.236294	12.8186	1.2906e-37	5.28421e-37
CtYH2G033630	2507.98	2.374	0.343059	6.9201	4.51326e-12	3.38744e-11	CtYH2G036100	11871.8	-1.98361	0.0387188	-51.2311	0	0	CtYH2G042900	1963.32	2.08745	0.247823	8.42315	3.66497e-17	3.42192e-16	CtYH2G036100	11871.8	-1.98361	0.0387188	-51.2311	0	0
CtYH2G033660	2818.81	4.39734	0.551842	7.96848	1.6064e-15	1.74925e-14	CtYH2G036110	89.47	-3.00203	0.316771	-9.47696	2.61801e-21	7.86679e-21	CtYH2G043040	5.52034	5.76494	1.74759	3.29879	0.00097104	0.00242062	CtYH2G036110	89.47	-3.00203	0.316771	-9.47696	2.61801e-21	7.86679e-21
CtYH2G033690	580.994	-3.77232	0.393401	-9.589	8.8939e-22	1.80304e-20	CtYH2G036210	540.946	1.76914	0.123993	14.2681	3.45997e-46	1.60023e-45	CtYH2G043000	965.647	-2.05712	0.23705	-8.67803	4.0267e-18	3.99487e-17	CtYH2G036210	540.946	1.76914	0.123993	14.2681	3.45997e-46	1.60023e-45
CtYH2G033710	85.368	-1.32672	0.513791	-2.58221	0.00981684	0.019019	CtYH2G036230	105.584	1.35193	0.259839	5.20296	1.96135e-07	3.86316e-07	CtYH2G043050	224.603	2.86622	0.217663	13.1682	1.3381e-39	3.28073e-38	CtYH2G036230	105.584	1.35193	0.259839	5.20296	1.96135e-07	3.86316e-07
CtYH2G033750	36.8964	1.72636	0.780424	2.21208	0.0269611	0.0473378	CtYH2G036220	762.145	-1.09015	0.107766	-10.1159	4.69523e-24	1.50323e-23	CtYH2G043080	133.878	-2.48228	0.535137	-4.63859	3.50787e-06	1.24297e-05	CtYH2G036220	762.145	-1.09015	0.107766	-10.1159	4.69523e-24	1.50323e-23
CtYH2G033740	379.956	-1.33735	0.217269	-6.15528	7.49447e-10	4.25911e-09	CtYH2G036200	4578.15	-1.13112	0.0488497	-23.1551	1.29257e-118	1.22179e-117	CtYH2G043110	1567.97	2.35513	0.17816	13.2192	6.7988e-40	1.68655e-38	CtYH2G036200	4578.15	-1.13112	0.0488497	-23.1551	1.29257e-118	1.22179e-117
CtYH2G033820	15.1921	-7.26646	1.61404	-4.50202	6.73092e-06	2.23559e-05	CtYH2G036270	27.5577	1.52863	0.500514	3.05413	0.00225716	0.00349782	CtYH2G043130	2123.87	-3.32491	0.194063	-17.1331	8.40639e-66	4.58312e-64	CtYH2G036270	27.5577	1.52863	0.500514	3.05413	0.00225716	0.00349782
CtYH2G033860	16.9339	3.12662	1.20124	2.60282	0.00924611	0.0180173	CtYH2G036300	2043.91	-1.84178	0.0688586	-26.7472	1.33049e-157	1.6491e-156	CtYH2G043140	2312.14	3.51825	0.277565	12.6754	8.09412e-37	1.80451e-35	CtYH2G036300	2043.91	-1.84178	0.0688586	-26.7472	1.33049e-157	1.6491e-156
CtYH2G033850	4581.05	5.77818	0.486039	11.8883	1.36131e-32	6.87626e-31	CtYH2G036290	21339.9	-1.99912	0.036878	-54.209	0	0	CtYH2G043230	352.664	4.25554	0.440217	9.6669	4.16793e-22	5.21787e-21	CtYH2G036290	21339.9	-1.99912	0.036878	-54.209	0	0
CtYH2G033880	233.8	-1.17822	0.23386	-5.03814	4.70084e-07	1.83047e-06	CtYH2G036330	2337.39	-4.95316	0.0932336	-53.1264	0	0	CtYH2G043390	23.5479	-8.16055	1.9117	-4.26875	1.9657e-05	6.33783e-05	CtYH2G036330	2337.39	-4.95316	0.0932336	-53.1264	0	0
CtYH2G033730	24218.1	-1.7833	0.196943	-9.05492	1.36666e-19	2.27009e-18	CtYH2G036370	63.5316	-1.39433	0.344403	-4.04854	5.15373e-05	8.92573e-05	CtYH2G043510	314.958	-2.86084	0.471806	-6.0636	1.33111e-09	6.89816e-09	CtYH2G036370	63.5316	-1.39433	0.344403	-4.04854	5.15373e-05	8.92573e-05
CtYH2G033890	203.647	-2.71265	0.601951	-4.50643	6.59264e-06	2.1931e-05	CtYH2G036390	2166.49	-6.31045	0.263922	-23.9103	2.394e-126	2.41325e-125	CtYH2G043600	41.8229	1.73084	0.546125	3.16931	0.00152801	0.00367638	CtYH2G036390	2166.49	-6.31045	0.263922	-23.9103	2.394e-126	2.41325e-125
CtYH2G033900	1568.76	1.72227	0.310714	5.54292	2.97465e-08	1.37715e-07	CtYH2G036410	1736.46	-2.31635	0.0820426	-28.2335	2.26771e-175	3.12203e-174	CtYH2G043620	318.32	-2.81121	0.349878	-8.03483	9.37063e-16	7.99961e-15	CtYH2G036410	1736.46	-2.31635	0.0820426	-28.2335	2.26771e-175	3.12203e-174
CtYH2G033940	601.699	-1.35725	0.462277	-2.93601	0.00332459	0.00708959	CtYH2G036530	98.0676	4.02055	0.361604	11.1186	1.01817e-28	3.58998e-28	CtYH2G043750	105.146	-1.752	0.288255	-6.07796	1.21717e-09	6.33055e-09	CtYH2G036530	98.0676	4.02055	0.361604	11.1186	1.01817e-28	3.58998e-28
CtYH2G033950	1363.78	-1.40472	0.237864	-5.90556	3.51455e-09	1.82349e-08	CtYH2G036440	758.559	-1.37093	0.128196	-10.694	1.08531e-26	3.68318e-26	CtYH2G043630	3161.13	1.41162	0.284448	4.96265	6.95388e-07	2.70195e-06	CtYH2G036440	758.559	-1.37093	0.128196	-10.694	1.08531e-26	3.68318e-26
CtYH2G033980	27.6087	2.24505	0.897701	2.50089	0.0123882	0.023474	CtYH2G036560	109.844	-3.03465	0.285429	-10.6319	2.11747e-26	7.14012e-26	CtYH2G043860	6.74506	-6.35502	1.76578	-3.59899	0.000319455	0.000865466	CtYH2G036560	109.844	-3.03465	0.285429	-10.6319	2.11747e-26	7.14012e-26
CtYH2G034000	57.6181	-9.19033	1.31379	-6.99526	2.64763e-12	2.04316e-11	CtYH2G036570	818.331	1.78439	0.102369	17.4308	4.81407e-68	2.90316e-67	CtYH2G043970	34616.6	-4.23188	0.184139	-22.9819	7.06707e-117	1.32766e-114	CtYH2G036570	818.331	1.78439	0.102369	17.4308	4.81407e-68	2.90316e-67
CtYH2G034030	105.463	-2.00645	0.667126	-3.0076	0.00263318	0.00574618	CtYH2G036630	1700.58	-3.26718	0.0858735	-38.0464	0	0	CtYH2G044010	2208.48	1.05852	0.114132	9.27456	1.78355e-20	2.02485e-19	CtYH2G036630	1700.58	-3.26718	0.0858735	-38.0464	0	0
CtYH2G034040	602.17	1.48783	0.37832	3.93274	8.39823e-05	0.000234412	CtYH2G036620	2314.42	2.21561	0.0679424	32.6102	2.94451e-233	5.48245e-232	CtYH2G044080	26.0092	-5.8171	2.12621	-2.73589	0.00622111	0.0133013	CtYH2G036620	2314.42	2.21561	0.0679424	32.6102	2.94451e-233	5.48245e-232
CtYH2G034010	6639.98	-8.64342	2.54707	-3.39348	0.000690113	0.00167271	CtYH2G036640	1282.87	1.05527	0.125187	8.4295	3.47141e-17	9.45023e-17	CtYH2G044250	86.9791	-3.93138	0.42308	-9.29229	1.51007e-20	1.72166e-19	CtYH2G036640	1282.87	1.05527	0.125187	8.4295	3.47141e-17	9.45023e-17
CtYH2G034060	10341.2	6.50043	0.649473	10.0088	1.39469e-23	3.37777e-22	CtYH2G036680	383.589	-4.13629	0.184578	-22.4095	3.17857e-111	2.83512e-110	CtYH2G044260	1029.19	-3.25412	0.239667	-13.5777	5.43405e-42	1.44785e-40	CtYH2G036680	383.589	-4.13629	0.184578	-22.4095	3.17857e-111	2.83512e-110
CtYH2G034140	1110.98	5.88976	0.446961	13.1773	1.18502e-39	9.42626e-38	CtYH2G036690	1950.07	-1.22428	0.0642988	-19.0405	7.87268e-81	5.40671e-80	CtYH2G044240	157.808	1.12943	0.374863	3.01293	0.00258739	0.00596678	CtYH2G036690	1950.07	-1.22428	0.0642988	-19.0405	7.87268e-81	5.40671e-80
CtYH2G034120	2285.75	-1.7561	0.342715	-5.12409	2.98971e-07	1.19646e-06	CtYH2G036660	5261.88	-2.30447	0.0645647	-35.6924	5.18903e-279	1.16393e-277	CtYH2G044330	551.369	1.09012	0.355061	3.07024	0.00213888	0.0050176	CtYH2G036660	5261.88	-2.30447	0.0645647	-35.6924	5.18903e-279	1.16393e-277
CtYH2G034170	151.977	-1.32104	0.315284	-4.19001	2.78945e-05	8.43803e-05	CtYH2G036760	6.74955	-6.3008	1.51683	-4.15393	3.26816e-05	5.73193e-05	CtYH2G044340	2004.56	-1.0259	0.1238	-8.28675	1.16386e-16	1.05333e-15	CtYH2G036760	6.74955	-6.3008	1.51683	-4.15393	3.26816e-05	5.73193e-05
CtYH2G034180	453.431	3.24917	0.715601	4.54048	5.6125e-06	1.88345e-05	CtYH2G036800	75.0752	-9.77602	1.21937	-8.01724	1.08147e-15	2.83555e-15	CtYH2G044510	15.553	1.98871	0.69456	2.86326	0.004193	0.00927568	CtYH2G036800	75.0752	-9.77602	1.21937	-8.01724	1.08147e-15	2.83555e-15
CtYH2G034230	9.11565	3.16549	1.37745	2.29808	0.0215574	0.0386302	CtYH2G036830	71.0223	1.82905	0.366539	4.99005	6.03623e-07	1.1617e-06	CtYH2G044530	2165.34	1.92932	0.327566	5.88987	3.86511e-09	1.90797e-08	CtYH2G036830	71.0223	1.82905	0.366539	4.99005	6.03623e-07	1.1617e-06
CtYH2G034220	521.762	-1.22083	0.229352	-5.32295	1.02097e-07	4.38677e-07	CtYH2G036850	296.541	1.44288	0.171229	8.4266	3.55842e-17	9.68352e-17	CtYH2G044550	1125.62	1.06808	0.251767	4.24235	2.21193e-05	7.0883e-05	CtYH2G036850	296.541	1.44288	0.171229	8.4266	3.55842e-17	9.68352e-17
CtYH2G034150	61296.5	1.91016	0.294375	6.48885	8.64964e-11	5.53353e-10	CtYH2G037010	394.926	1.91221	0.145774	13.1177	2.60761e-39	1.09633e-38	CtYH2G044560	2199.09	-2.66818	0.214405	-12.4446	1.49691e-35	3.22509e-34	CtYH2G037010	394.926	1.91221	0.145774	13.1177	2.60761e-39	1.09633e-38
CtYH2G034260	1339.09	2.05124	0.342484	5.98932	2.10726e-09	1.1275e-08	CtYH2G037000	2041.15	1.69441	0.0779459	21.7383	8.90512e-105	7.52763e-104	CtYH2G044640	148.007	1.14138	0.256644	4.44731	8.69517e-06	2.93639e-05	CtYH2G037000	2041.15	1.69441	0.0779459	21.7383	8.90512e-105	7.52763e-104
CtYH2G034270	1629.93	1.75521	0.253142	6.93367	4.10048e-12	3.09131e-11	CtYH2G036900	62.5681	-4.18639	0.452199	-9.25783	2.08627e-20	6.13866e-20	CtYH2G044680	36.9484	1.01223	0.452009	2.2394	0.0251296	0.0469946	CtYH2G036900	62.5681	-4.18639	0.452199	-9.25783	2.08627e-20	6.13866e-20
CtYH2G034280	58.7999	2.10637	0.468397	4.49699	6.89225e-06	2.28496e-05	CtYH2G036920	137.697	-4.94127	0.356433	-13.8631	1.05999e-43	4.75669e-43	CtYH2G044700	75.997	-1.47617	0.514628	-2.86842	0.00412523	0.0091412	CtYH2G036920	137.697	-4.94127	0.356433	-13.8631	1.05999e-43	4.75669e-43
CtYH2G034290	1926.62	1.50843	0.269565	5.59579	2.19618e-08	1.0353e-07	CtYH2G036970	148.657	-1.84175	0.215105	-8.56208	1.10846e-17	3.05324e-17	CtYH2G044780	36.9886	1.61816	0.500571	3.23262	0.00122662	0.00300365	CtYH2G036970	148.657	-1.84175	0.215105	-8.56208	1.10846e-17	3.05324e-17
CtYH2G034340	23971.2	11.5991	0.786427	14.7492	3.11482e-49	4.49412e-47	CtYH2G036980	50.4219	1.1942	0.363719	3.28329	0.00102601	0.00162939	CtYH2G044990	289.216	1.3042	0.179838	7.25211	4.10339e-13	2.89613e-12	CtYH2G036980	50.4219	1.1942	0.363719	3.28329	0.00102601	0.00162939
CtYH2G034360	21.8628	-2.40295	1.00753	-2.38498	0.0170801	0.0313384	CtYH2G037050	5135.36	-2.22718	0.0505986	-44.0167	0	0	CtYH2G044950	513.759	-1.52446	0.383545	-3.97465	7.04836e-05	0.000209949	CtYH2G037050	5135.36	-2.22718	0.0505986	-44.0167	0	0
CtYH2G034350	562.556	3.93774	0.409941	9.60562	7.57018e-22	1.55444e-20	CtYH2G037140	75.2138	1.00963	0.331491	3.04571	0.00232128	0.00359474	CtYH2G045170	75.0945	9.53109	1.24331	7.6659	1.77588e-14	1.38534e-13	CtYH2G037140	75.2138	1.00963	0.331491	3.04571	0.00232128	0.00359474
CtYH2G034370	194.429	2.04876	0.290745	7.04661	1.83332e-12	1.43767e-11	CtYH2G037180	406.973	-8.02938	0.474822	-16.9103	3.77841e-64	2.18721e-63	CtYH2G045160	443.421	1.34697	0.223236	6.03385	1.60102e-09	8.22825e-09	CtYH2G037180	406.973	-8.02938	0.474822	-16.9103	3.77841e-64	2.18721e-63
CtYH2G034410	26.0957	-2.13627	0.916963	-2.32973	0.0198206	0.0358017	CtYH2G037190	5882.75	-1.15552	0.0560735	-20.6072	2.36474e-94	1.83969e-93	CtYH2G045240	150.39	-3.04191	0.833534	-3.64942	0.000262837	0.000721285	CtYH2G037190	5882.75	-1.15552	0.0560735	-20.6072	2.36474e-94	1.83969e-93
CtYH2G034400	3300.41	-1.10663	0.172095	-6.43034	1.27322e-10	7.97972e-10	CtYH2G037230	1100.55	-1.90435	0.0848068	-22.4551	1.14049e-111	1.01972e-110	CtYH2G045250	18.7455	-1.50198	0.702799	-2.13714	0.0325866	0.0593225	CtYH2G037230	1100.55	-1.90435	0.0848068	-22.4551	1.14049e-111	1.01972e-110
CtYH2G034450	489.923	3.05986	0.574401	5.32704	9.98264e-08	4.29604e-07	CtYH2G037240	136.852	-1.42921	0.230887	-6.19008	6.01341e-10	1.31583e-09	CtYH2G045220	427.309	-1.3427	0.341955	-3.92656	8.6171e-05	0.0002533	CtYH2G037240	136.852	-1.42921	0.230887	-6.19008	6.01341e-10	1.31583e-09
CtYH2G034470	91.9786	10.0839	1.56547	6.44146	1.1833e-10	7.44881e-10	CtYH2G037290	431.08	-1.2082	0.135979	-8.88518	6.38191e-19	1.80806e-18	CtYH2G045300	123.827	2.07935	0.447003	4.65175	3.29125e-06	1.171e-05	CtYH2G037290	431.08	-1.2082	0.135979	-8.88518	6.38191e-19	1.80806e-18
CtYH2G034460	1155.29	2.68363	0.376512	7.1276	1.02137e-12	8.24301e-12	CtYH2G037270	1125.19	1.99472	0.115966	17.2009	2.61577e-66	1.55028e-65	CtYH2G045320	87.3439	1.54555	0.361598	4.27423	1.91799e-05	6.19209e-05	CtYH2G037270	1125.19	1.99472	0.115966	17.2009	2.61577e-66	1.55028e-65
CtYH2G034510	312.687	-2.29904	0.276098	-8.3269	8.29902e-17	1.04218e-15	CtYH2G037340	25.6908	1.85948	0.575543	3.23082	0.00123435	0.00194948	CtYH2G045330	84.6847	-1.65664	0.689727	-2.40188	0.0163109	0.0319131	CtYH2G037340	25.6908	1.85948	0.575543	3.23082	0.00123435	0.00194948
CtYH2G034520	29841.6	3.36891	0.401496	8.3909	4.82437e-17	6.23148e-16	CtYH2G037320	785.237	1.20105	0.0981521	12.2367	1.98003e-34	7.70502e-34	CtYH2G045420	40.7277	3.1855	0.89784	3.54796	0.000388228	0.00103834	CtYH2G037320	785.237	1.20105	0.0981521	12.2367	1.98003e-34	7.70502e-34
CtYH2G034570	580.353	2.33731	0.341012	6.85403	7.17968e-12	5.27489e-11	CtYH2G037360	305.975	2.03017	0.161982	12.5333	4.90549e-36	1.95862e-35	CtYH2G045450	81.7366	1.00894	0.495426	2.03651	0.0416992	0.0740959	CtYH2G037360	305.975	2.03017	0.161982	12.5333	4.90549e-36	1.95862e-35
CtYH2G034530	4159.54	-1.12501	0.249144	-4.51549	6.31706e-06	2.10607e-05	CtYH2G037500	977.83	1.38806	0.0944812	14.6914	7.32015e-49	3.50614e-48	CtYH2G045430	15540.6	1.8667	0.312763	5.96842	2.39555e-09	1.20926e-08	CtYH2G037500	977.83	1.38806	0.0944812	14.6914	7.32015e-49	3.50614e-48
CtYH2G034590	2532.56	-1.07224	0.325339	-3.29576	0.000981566	0.00231421	CtYH2G037680	11.9389	6.92584	1.38453	5.0023	5.66496e-07	1.09238e-06	CtYH2G045600	61.8457	-1.19026	0.560796	-2.12244	0.0338005	0.0613257	CtYH2G037680	11.9389	6.92584	1.38453	5.0023	5.66496e-07	1.09238e-06
CtYH2G034690	1716.73	-1.43902	0.398061	-3.61509	0.000300245	0.000769333	CtYH2G037690	190.18	1.2	0.212593	5.6446	1.65561e-08	3.41988e-08	CtYH2G045580	168.907	-1.00695	0.219109	-4.59567	4.31351e-06	1.51155e-05	CtYH2G037690	190.18	1.2	0.212593	5.6446	1.65561e-08	3.41988e-08
CtYH2G034700	2379.27	-5.52156	0.649724	-8.49832	1.92353e-17	2.59839e-16	CtYH2G037610	14.4268	2.63697	1.02833	2.56431	0.0103381	0.015138	CtYH2G045630	1418.52	-2.42836	0.538315	-4.51104	6.45119e-06	2.21356e-05	CtYH2G037610	14.4268	2.63697	1.02833	2.56431	0.0103381	0.015138
CtYH2G034720	2275.2	2.99042	0.274003	10.9138	9.902e-28	3.43907e-26	CtYH2G037720	165.799	1.01889	0.229525	4.43913	9.03242e-06	1.63586e-05	CtYH2G045690	41.9386	8.69034	1.2512	6.94561	3.76828e-12	2.45897e-11	CtYH2G037720	165.799	1.01889	0.229525	4.43913	9.03242e-06	1.63586e-05
CtYH2G034710	4043.65	-2.01294	0.265286	-7.5878	3.25372e-14	3.0924e-13	CtYH2G037860	689.853	-1.35264	0.124266	-10.885	1.35904e-27	4.68958e-27	CtYH2G045740	564.816	1.24252	0.619866	2.00449	0.0450173	0.0793512	CtYH2G037860	689.853	-1.35264	0.124266	-10.885	1.35904e-27	4.68958e-27
CtYH2G034750	4809.39	1.23843	0.220813	5.60849	2.04097e-08	9.65156e-08	CtYH2G037850	12043.2	1.15395	0.0474575	24.3153	1.35003e-130	1.39951e-129	CtYH2G045790	309.62	-1.02677	0.175744	-5.8424	5.14547e-09	2.51018e-08	CtYH2G037850	12043.2	1.15395	0.0474575	24.3153	1.35003e-130	1.39951e-129
CtYH2G034770	2387.82	1.47225	0.281517	5.22971	1.69772e-07	7.05757e-07	CtYH2G037930	9.05993	4.60116	1.31179	3.50754	0.000452271	0.000736225	CtYH2G045890	524.034	-7.24698	0.428051	-16.9302	2.69627e-64	1.39276e-62	CtYH2G037930	9.05993	4.60116	1.31179	3.50754	0.000452271	0.000736225
CtYH2G034810	119.025	-1.61365	0.475717	-3.39203	0.000693771	0.00168083	CtYH2G037940	7.3128	5.22039	1.47634	3.53603	0.000406182	0.00066328	CtYH2G045880	106.535	-1.49694	0.612662	-2.44334	0.014552	0.0288004	CtYH2G037940	7.3128	5.22039	1.47634	3.53603	0.000406182	0.00066328
CtYH2G034850	7206.68	-1.83354	0.202692	-9.04594	1.48381e-19	2.45118e-18	CtYH2G037890	1304.72	1.44237	0.0849707	16.9749	1.26048e-64	7.34977e-64	CtYH2G045970	176.285	-2.02835	0.257016	-7.89194	2.97514e-15	2.45528e-14	CtYH2G037890	1304.72	1.44237	0.0849707	16.9749	1.26048e-64	7.34977e-64
CtYH2G034880	1603.38	-2.04847	0.258291	-7.93087	2.1762e-15	2.32308e-14	CtYH2G037920	86.0173	-1.35427	0.286054	-4.73432	2.19795e-06	4.10818e-06	CtYH2G046120	89.8194	-1.25549	0.553443	-2.2685	0.0232986	0.0439212	CtYH2G037920	86.0173	-1.35427	0.286054	-4.73432	2.19795e-06	4.10818e-06
CtYH2G034890	3834.59	1.99207	0.345466	5.76632	8.10208e-09	4.01038e-08	CtYH2G038090	74.6435	-1.12544	0.314704	-3.57618	0.000348654	0.000571736	CtYH2G046360	202.075	-1.93	0.316358	-6.10069	1.05612e-09	5.52113e-09	CtYH2G038090	74.6435	-1.12544	0.314704	-3.57618	0.000348654	0.000571736
CtYH2G034900	1545.61	-1.99494	0.555675	-3.59011	0.000330536	0.000842016	CtYH2G038110	41.9051	1.61944	0.457307	3.54126	0.000398224	0.0006505	CtYH2G046370	496.087	-1.64696	0.184901	-8.90723	5.23223e-19	5.48222e-18	CtYH2G038110	41.9051	1.61944	0.457307	3.54126	0.000398224	0.0006505
CtYH2G034910	3437.94	2.31542	0.328321	7.05231	1.75968e-12	1.38352e-11	CtYH2G038160	1144.16	1.72135	0.104144	16.5286	2.285e-61	1.27892e-60	CtYH2G046450	37021.3	-2.90006	0.306105	-9.47409	2.69095e-21	3.21464e-20	CtYH2G038160	1144.16	1.72135	0.104144	16.5286	2.285e-61	1.27892e-60
CtYH2G034920	871.755	3.14772	0.37031	8.50023	1.89216e-17	2.55857e-16	CtYH2G038230	133.407	-2.70868	0.269554	-10.0487	9.30532e-24	2.95584e-23	CtYH2G046460	646.199	-1.25564	0.274037	-4.582	4.60559e-06	1.60836e-05	CtYH2G038230	133.407	-2.70868	0.269554	-10.0487	9.30532e-24	2.95584e-23
CtYH2G034940	294.327	-1.29257	0.400444	-3.22785	0.00124726	0.00288644	CtYH2G038240	190.005	-3.13402	0.264478	-11.8498	2.15677e-32	8.11421e-32	CtYH2G046600	4567.32	-2.41179	0.336991	-7.15684	8.25598e-13	5.68417e-12	CtYH2G038240	190.005	-3.13402	0.264478	-11.8498	2.15677e-32	8.11421e-32
CtYH2G034960	212.238	2.79163	0.651407	4.28554	1.82294e-05	5.6764e-05	CtYH2G038130	9352.58	-2.03497	0.0537996	-37.8249	0	0	CtYH2G046540	191.991	-3.88561	1.13037	-3.43746	0.000587203	0.00152059	CtYH2G038130	9352.58	-2.03497	0.0537996	-37.8249	0	0
CtYH2G035000	1485.37	6.51491	1.89543	3.43716	0.000587839	0.00143896	CtYH2G038330	110.657	-2.1525	0.251369	-8.5631	1.0987e-17	3.02694e-17	CtYH2G046610	3905.27	1.22222	0.192418	6.35191	2.12652e-10	1.18971e-09	CtYH2G038330	110.657	-2.1525	0.251369	-8.5631	1.0987e-17	3.02694e-17
CtYH2G035020	1210.73	3.00654	0.26398	11.3893	4.72948e-30	1.96158e-28	CtYH2G038310	3887.5	-2.42867	0.0573693	-42.334	0	0	CtYH2G046710	12212.8	2.42135	0.19482	12.4287	1.82646e-35	3.91793e-34	CtYH2G038310	3887.5	-2.42867	0.0573693	-42.334	0	0
CtYH2G035040	3465.01	1.85884	0.252139	7.37227	1.6775e-13	1.47209e-12	CtYH2G038380	5343.51	-2.99961	0.0491707	-61.0041	0	0	CtYH2G046850	154.905	4.14978	0.522923	7.93575	2.09235e-15	1.74382e-14	CtYH2G038380	5343.51	-2.99961	0.0491707	-61.0041	0	0
CtYH2G035080	538.671	2.4169	0.359218	6.72823	1.71742e-11	1.20624e-10	CtYH2G038450	254.994	-1.29295	0.177935	-7.26643	3.69121e-13	9.01801e-13	CtYH2G046880	70.9871	1.07486	0.367908	2.92154	0.00348301	0.00783074	CtYH2G038450	254.994	-1.29295	0.177935	-7.26643	3.69121e-13	9.01801e-13
CtYH2G035060	3647.45	-1.31347	0.220568	-5.95493	2.60182e-09	1.37224e-08	CtYH2G038410	21515.4	-2.61231	0.0428717	-60.9331	0	0	CtYH2G046920	251.285	-2.14612	0.789694	-2.71767	0.00657442	0.0139894	CtYH2G038410	21515.4	-2.61231	0.0428717	-60.9331	0	0
CtYH2G035210	3.5996	-5.18856	2.51303	-2.06466	0.038955	0.0659008	CtYH2G038420	10045.8	-3.02105	0.0586699	-51.4923	0	0	CtYH2G046900	2645.04	-1.06867	0.416471	-2.56602	0.0102874	0.0210495	CtYH2G038420	10045.8	-3.02105	0.0586699	-51.4923	0	0
CtYH2G035300	70.1581	2.04175	0.529159	3.85848	0.000114094	0.000312101	CtYH2G038490	6978.74	-1.56438	0.0566825	-27.5991	1.142e-167	1.49634e-166	CtYH2G046970	4317.25	-2.33502	1.18431	-1.97164	0.0486512	0.0850804	CtYH2G038490	6978.74	-1.56438	0.0566825	-27.5991	1.142e-167	1.49634e-166
CtYH2G035170	48.8104	-2.08352	0.64848	-3.21293	0.00131387	0.0030282	CtYH2G038560	458.516	2.56014	0.141397	18.106	2.85683e-73	1.82396e-72	CtYH2G046980	752.182	-2.00646	0.234111	-8.57056	1.02981e-17	9.93274e-17	CtYH2G038560	458.516	2.56014	0.141397	18.106	2.85683e-73	1.82396e-72
CtYH2G035180	1197.94	-1.63984	0.254313	-6.44811	1.13257e-10	7.13609e-10	CtYH2G038570	1299.96	1.39792	0.0911072	15.3437	3.90508e-53	1.97463e-52	CtYH2G047060	10093.6	1.45716	0.275582	5.28759	1.23941e-07	5.26068e-07	CtYH2G038570	1299.96	1.39792	0.0911072	15.3437	3.90508e-53	1.97463e-52
CtYH2G035430	2582.65	3.21478	0.300124	10.7115	8.98947e-27	2.90285e-25	CtYH2G038610	2151.27	-5.63704	0.115607	-48.7603	0	0	CtYH2G047080	749.755	1.33015	0.396038	3.35865	0.000783233	0.00198245	CtYH2G038610	2151.27	-5.63704	0.115607	-48.7603	0	0
CtYH2G035440	640.13	2.98229	0.435031	6.85535	7.11379e-12	5.23215e-11	CtYH2G038600	2777.74	-2.37663	0.0919539	-25.8459	2.70797e-147	3.1296e-146	CtYH2G047100	67.8597	-1.40318	0.453386	-3.09489	0.00196889	0.0046417	CtYH2G038600	2777.74	-2.37663	0.0919539	-25.8459	2.70797e-147	3.1296e-146
CtYH2G035380	490.847	-1.62406	0.30755	-5.28062	1.28745e-07	5.44383e-07	CtYH2G038810	599.369	-1.32293	0.109799	-12.0487	1.97031e-33	7.53636e-33	CtYH2G047130	2485.53	-1.51416	0.166646	-9.0861	1.0266e-19	1.11898e-18	CtYH2G038810	599.369	-1.32293	0.109799	-12.0487	1.97031e-33	7.53636e-33
CtYH2G035470	203.957	1.8566	0.552826	3.35838	0.000784006	0.00188213	CtYH2G038800	12046.3	-2.28523	0.0521225	-43.8435	0	0	CtYH2G047150	167.288	1.40513	0.323776	4.33981	1.42605e-05	4.69068e-05	CtYH2G038800	12046.3	-2.28523	0.0521225	-43.8435	0	0
CtYH2G035450	1156.41	-2.23762	0.187717	-11.9202	9.28742e-33	4.75323e-31	CtYH2G038830	918.024	1.00424	0.0971658	10.3353	4.87869e-25	1.59722e-24	CtYH2G047180	71.5098	-7.92061	1.45967	-5.4263	5.75332e-08	2.52108e-07	CtYH2G038830	918.024	1.00424	0.0971658	10.3353	4.87869e-25	1.59722e-24
CtYH2G035520	6063.26	-1.51312	0.20549	-7.36345	1.79219e-13	1.56716e-12	CtYH2G038850	25.9304	-1.14818	0.545895	-2.1033	0.0354396	0.0492261	CtYH2G047270	80.7615	1.42469	0.407718	3.4943	0.000475299	0.00125069	CtYH2G038850	25.9304	-1.14818	0.545895	-2.1033	0.0354396	0.0492261
CtYH2G035550	7704.41	1.90157	0.281538	6.75421	1.43618e-11	1.02007e-10	CtYH2G038880	50.1643	1.68696	0.378369	4.45851	8.25321e-06	1.49748e-05	CtYH2G047260	1098.53	-2.08067	0.188561	-11.0345	2.60554e-28	4.25058e-27	CtYH2G038880	50.1643	1.68696	0.378369	4.45851	8.25321e-06	1.49748e-05
CtYH2G035570	2252.57	-1.09069	0.263482	-4.13953	3.48019e-05	0.000103452	CtYH2G038860	469.299	1.55414	0.126984	12.2389	1.92661e-34	7.50008e-34	CtYH2G047300	188.14	10.8559	1.20425	9.01462	1.97557e-19	2.11274e-18	CtYH2G038860	469.299	1.55414	0.126984	12.2389	1.92661e-34	7.50008e-34
CtYH2G035620	987.151	7.58424	0.717474	10.5708	4.07196e-26	1.24804e-24	CtYH2G038910	6013.55	-1.82389	0.0518093	-35.204	1.73599e-271	3.76547e-270	CtYH2G047370	3860.92	-2.66164	0.189364	-14.0557	7.1119e-45	2.07073e-43	CtYH2G038910	6013.55	-1.82389	0.0518093	-35.204	1.73599e-271	3.76547e-270
CtYH2G035630	176.906	4.37896	0.989599	4.42499	9.64488e-06	3.13089e-05	CtYH2G038950	25.0727	-2.13428	0.53722	-3.97282	7.10262e-05	0.000122067	CtYH2G047420	3966.55	2.53211	0.265531	9.53604	1.48385e-21	1.80479e-20	CtYH2G038950	25.0727	-2.13428	0.53722	-3.97282	7.10262e-05	0.000122067
CtYH2G035640	6822.04	2.24282	0.335476	6.68549	2.30149e-11	1.59296e-10	CtYH2G038980	2154.53	1.99836	0.069554	28.7311	1.56012e-181	2.22984e-180	CtYH2G047510	6.15371	-6.22326	1.84464	-3.3737	0.000741662	0.0018845	CtYH2G038980	2154.53	1.99836	0.069554	28.7311	1.56012e-181	2.22984e-180
CtYH2G035650	9569.49	2.26346	0.346298	6.53616	6.31173e-11	4.12146e-10	CtYH2G038990	283.406	-3.13996	0.191376	-16.4073	1.69675e-60	9.38493e-60	CtYH2G047640	68.9302	1.6304	0.802374	2.03197	0.042157	0.0748508	CtYH2G038990	283.406	-3.13996	0.191376	-16.4073	1.69675e-60	9.38493e-60
CtYH2G035670	4047.98	-1.45752	0.267614	-5.44636	5.14121e-08	2.302e-07	CtYH2G038970	6686.97	-1.96297	0.0457299	-42.9254	0	0	CtYH2G047650	1689.05	2.71501	0.26967	10.0679	7.65768e-24	1.03465e-22	CtYH2G038970	6686.97	-1.96297	0.0457299	-42.9254	0	0
CtYH2G035750	27695.3	7.98233	0.794889	10.0421	9.95705e-24	2.45755e-22	CtYH2G039010	2201.76	-1.15245	0.0666345	-17.2951	5.12125e-67	3.05972e-66	CtYH2G047670	1434.66	1.80356	0.157337	11.463	2.02336e-30	3.60163e-29	CtYH2G039010	2201.76	-1.15245	0.0666345	-17.2951	5.12125e-67	3.05972e-66
CtYH2G035740	3120.3	1.86299	0.337601	5.51832	3.42255e-08	1.56739e-07	CtYH2G039020	518.48	2.24742	0.125365	17.927	7.26079e-72	4.56767e-71	CtYH2G047700	1442.42	-2.59352	0.438253	-5.91787	3.26136e-09	1.62599e-08	CtYH2G039020	518.48	2.24742	0.125365	17.927	7.26079e-72	4.56767e-71
CtYH2G035790	565.508	3.71592	0.64326	5.77671	7.61759e-09	3.78438e-08	CtYH2G039000	2356.23	1.65247	0.0687684	24.0295	1.36827e-127	1.39208e-126	CtYH2G047710	362.029	-2.03779	0.434535	-4.68958	2.7377e-06	9.82094e-06	CtYH2G039000	2356.23	1.65247	0.0687684	24.0295	1.36827e-127	1.39208e-126
CtYH2G035800	1095.34	-1.65782	0.272201	-6.09044	1.12597e-09	6.24326e-09	CtYH2G039030	548.969	1.88874	0.122092	15.4698	5.5463e-54	2.83016e-53	CtYH2G047720	10990.6	-1.45758	0.142407	-10.2353	1.37773e-24	1.92315e-23	CtYH2G039030	548.969	1.88874	0.122092	15.4698	5.5463e-54	2.83016e-53
CtYH2G035850	5216.31	2.84626	0.394864	7.20821	5.66925e-13	4.69266e-12	CtYH2G039080	1699.91	1.07859	0.0746239	14.4537	2.37707e-47	1.11756e-46	CtYH2G047820	11.0139	-1.85736	0.695929	-2.66889	0.00761031	0.0160024	CtYH2G039080	1699.91	1.07859	0.0746239	14.4537	2.37707e-47	1.11756e-46
CtYH2G035870	1030.02	1.08117	0.248794	4.34565	1.38866e-05	4.40605e-05	CtYH2G039130	919.395	-2.05312	0.101723	-20.1835	1.3671e-90	1.03049e-89	CtYH2G047830	1425.74	-2.23621	0.260378	-8.58831	8.82585e-18	8.54905e-17	CtYH2G039130	919.395	-2.05312	0.101723	-20.1835	1.3671e-90	1.03049e-89
CtYH2G035890	855.28	1.18898	0.294345	4.0394	5.35881e-05	0.000154415	CtYH2G039140	38.3502	1.16824	0.424552	2.75169	0.00592888	0.00888027	CtYH2G047950	146.305	-2.09684	0.422058	-4.96814	6.75973e-07	2.63206e-06	CtYH2G039140	38.3502	1.16824	0.424552	2.75169	0.00592888	0.00888027
CtYH2G035940	11.8146	7.12418	1.77778	4.00735	6.14032e-05	0.000175135	CtYH2G039120	18784.3	-2.70482	0.062779	-43.0848	0	0	CtYH2G047900	3877.45	1.48882	0.1907	7.80714	5.85014e-15	4.71577e-14	CtYH2G039120	18784.3	-2.70482	0.062779	-43.0848	0	0
CtYH2G035920	1665.12	-1.25022	0.204174	-6.12329	9.16614e-10	5.15085e-09	CtYH2G039190	25.1126	2.24302	0.635789	3.52793	0.000418817	0.000683157	CtYH2G047960	100.238	-4.67754	0.927372	-5.04387	4.56221e-07	1.81473e-06	CtYH2G039190	25.1126	2.24302	0.635789	3.52793	0.000418817	0.000683157
CtYH2G036040	2446.88	4.3401	0.378248	11.4742	1.77764e-30	7.54594e-29	CtYH2G039300	717.229	2.43059	0.118117	20.5779	4.32879e-94	3.35881e-93	CtYH2G048100	3348.62	1.3102	0.241011	5.43625	5.44123e-08	2.39179e-07	CtYH2G039300	717.229	2.43059	0.118117	20.5779	4.32879e-94	3.35881e-93
CtYH2G036010	4285.77	-1.1529	0.162296	-7.10368	1.21479e-12	9.6979e-12	CtYH2G039280	3517.81	-1.68809	0.0587325	-28.742	1.14177e-181	1.63269e-180	CtYH2G048160	5.08754	-5.95122	3.03184	-1.9629	0.0496574	0.0865988	CtYH2G039280	3517.81	-1.68809	0.0587325	-28.742	1.14177e-181	1.63269e-180
CtYH2G036080	4208.61	-1.36317	0.221843	-6.14477	8.008e-10	4.53196e-09	CtYH2G039350	457.006	-7.71033	0.405482	-19.0152	1.27645e-80	8.73788e-80	CtYH2G048200	672.163	-2.16351	0.442589	-4.88831	1.01707e-06	3.86778e-06	CtYH2G039350	457.006	-7.71033	0.405482	-19.0152	1.27645e-80	8.73788e-80
CtYH2G036190	66.1917	-3.13618	0.657077	-4.77293	1.81567e-06	6.53964e-06	CtYH2G039380	566.393	1.11584	0.123178	9.05877	1.31927e-19	3.81021e-19	CtYH2G048270	341.643	-2.79571	0.187222	-14.9326	2.02258e-50	7.01012e-49	CtYH2G039380	566.393	1.11584	0.123178	9.05877	1.31927e-19	3.81021e-19
CtYH2G036210	317.288	2.62089	0.361591	7.24822	4.22283e-13	3.55617e-12	CtYH2G039370	11522.8	-1.73537	0.0400849	-43.2924	0	0	CtYH2G048320	948.053	-1.23427	0.132535	-9.31281	1.24498e-20	1.42883e-19	CtYH2G039370	11522.8	-1.73537	0.0400849	-43.2924	0	0
CtYH2G036230	102.755	-1.85882	0.503844	-3.68927	0.000224894	0.000587637	CtYH2G039410	9786.33	-1.15134	0.0484689	-23.7541	9.95506e-125	9.89353e-124	CtYH2G048470	62.9138	-2.42743	0.607768	-3.994	6.49672e-05	0.000194657	CtYH2G039410	9786.33	-1.15134	0.0484689	-23.7541	9.95506e-125	9.89353e-124
CtYH2G036270	6285.32	-1.10611	0.230969	-4.78902	1.67601e-06	6.07453e-06	CtYH2G039440	228.847	1.45807	0.172208	8.46696	2.51874e-17	6.87513e-17	CtYH2G048510	282.12	1.85863	0.493006	3.76999	0.000163253	0.000461133	CtYH2G039440	228.847	1.45807	0.172208	8.46696	2.51874e-17	6.87513e-17
CtYH2G036290	28150.2	1.51184	0.154308	9.79755	1.15349e-22	2.56253e-21	CtYH2G039420	5053.82	-2.54174	0.0590565	-43.0392	0	0	CtYH2G048550	2236.42	-1.8097	0.308639	-5.8635	4.53212e-09	2.22236e-08	CtYH2G039420	5053.82	-2.54174	0.0590565	-43.0392	0	0
CtYH2G036330	1597.79	8.98323	0.704079	12.7588	2.78349e-37	1.94093e-35	CtYH2G039530	363.719	-3.54477	0.16837	-21.0534	2.12787e-98	1.7154e-97	CtYH2G048620	3284.46	1.18004	0.128855	9.15785	5.29391e-20	5.85247e-19	CtYH2G039530	363.719	-3.54477	0.16837	-21.0534	2.12787e-98	1.7154e-97
CtYH2G036350	674.116	2.0499	0.327086	6.26716	3.67687e-10	2.18e-09	CtYH2G039490	588.141	-4.03323	0.172604	-23.3669	9.27684e-121	8.89963e-120	CtYH2G048680	373.586	-1.04386	0.186317	-5.60257	2.11197e-08	9.71044e-08	CtYH2G039490	588.141	-4.03323	0.172604	-23.3669	9.27684e-121	8.89963e-120
CtYH2G036390	543.715	2.15891	0.378088	5.71008	1.12924e-08	5.50209e-08	CtYH2G039570	3.65965	-5.41567	2.40131	-2.2553	0.0241147	0.0341252	CtYH2G048660	17408.8	1.72817	0.255736	6.75762	1.40272e-11	8.701e-11	CtYH2G039570	3.65965	-5.41567	2.40131	-2.2553	0.0241147	0.0341252
CtYH2G036410	1127.97	3.93519	0.34294	11.4749	1.76473e-30	7.50288e-29	CtYH2G039600	18.9705	1.59384	0.796407	2.00129	0.0453609	0.062276	CtYH2G048770	569.064	1.02358	0.196804	5.201	1.98222e-07	8.20916e-07	CtYH2G039600	18.9705	1.59384	0.796407	2.00129	0.0453609	0.062276
CtYH2G036570	198.474	1.49891	0.570313	2.62822	0.00858317	0.016838	CtYH2G039590	16.0715	2.36326	0.82429	2.86703	0.00414347	0.00628854	CtYH2G048730	2391.51	-2.5579	0.220505	-11.6002	4.10996e-31	7.53407e-30	CtYH2G039590	16.0715	2.36326	0.82429	2.86703	0.00414347	0.00628854
CtYH2G036590	339.805	4.01267	0.547622	7.32744	2.34585e-13	2.02841e-12	CtYH2G039680	189.636	2.28229	0.236265	9.65987	4.4645e-22	1.36778e-21	CtYH2G049020	1150.96	1.19156	0.393274	3.02985	0.00244676	0.00567175	CtYH2G039680	189.636	2.28229	0.236265	9.65987	4.4645e-22	1.36778e-21
CtYH2G036540	1218.48	-1.09823	0.249236	-4.40639	1.0511e-05	3.39808e-05	CtYH2G039790	17.816	-2.62216	0.808775	-3.24214	0.00118636	0.00187668	CtYH2G049110	48.9691	2.33224	0.905185	2.57653	0.00997969	0.0204787	CtYH2G039790	17.816	-2.62216	0.808775	-3.24214	0.00118636	0.00187668
CtYH2G036630	1214.18	-1.32543	0.467119	-2.83746	0.00454738	0.00943963	CtYH2G039690	92.8192	2.95019	0.314206	9.38935	6.03694e-21	1.79995e-20	CtYH2G049070	348.142	2.98096	0.415869	7.16802	7.60923e-13	5.25361e-12	CtYH2G039690	92.8192	2.95019	0.314206	9.38935	6.03694e-21	1.79995e-20
CtYH2G036650	57.561	4.4191	0.961022	4.59834	4.25871e-06	1.45451e-05	CtYH2G039890	1695.84	1.21546	0.0711073	17.0933	1.66391e-65	9.79474e-65	CtYH2G048960	8.73924	2.5593	1.0425	2.45496	0.01409	0.0279742	CtYH2G039890	1695.84	1.21546	0.0711073	17.0933	1.66391e-65	9.79474e-65
CtYH2G036620	14035.3	-1.95474	0.216514	-9.02824	1.7445e-19	2.86612e-18	CtYH2G039920	535.26	1.48394	0.121162	12.2475	1.73214e-34	6.74836e-34	CtYH2G048990	845.351	1.5936	0.446284	3.57082	0.000355867	0.000956731	CtYH2G039920	535.26	1.48394	0.121162	12.2475	1.73214e-34	6.74836e-34
CtYH2G036640	1167.23	-3.03098	0.374256	-8.0987	5.55491e-16	6.34963e-15	CtYH2G039840	2429.41	-1.63262	0.0602704	-27.0884	1.35043e-161	1.70815e-160	CtYH2G049200	1266.12	1.48699	0.351858	4.22611	2.37762e-05	7.58772e-05	CtYH2G039840	2429.41	-1.63262	0.0602704	-27.0884	1.35043e-161	1.70815e-160
CtYH2G036680	119.249	2.98753	0.60459	4.94142	7.75543e-07	2.93643e-06	CtYH2G039950	544.487	-1.08494	0.12562	-8.63665	5.78834e-18	1.60621e-17	CtYH2G049210	3243.33	1.80531	0.37488	4.8157	1.46683e-06	5.4537e-06	CtYH2G039950	544.487	-1.08494	0.12562	-8.63665	5.78834e-18	1.60621e-17
CtYH2G036690	1363.32	4.59133	0.478133	9.60262	7.79352e-22	1.59547e-20	CtYH2G039960	204.591	1.40112	0.183578	7.63228	2.30643e-14	5.82734e-14	CtYH2G049190	11221	2.8127	0.16137	17.4301	4.87671e-68	2.84266e-66	CtYH2G039960	204.591	1.40112	0.183578	7.63228	2.30643e-14	5.82734e-14
CtYH2G036660	5634.51	1.82014	0.291881	6.2359	4.49194e-10	2.62934e-09	CtYH2G040050	100.515	-1.29365	0.30602	-4.22735	2.36464e-05	4.18548e-05	CtYH2G049320	5289.09	2.96551	0.434348	6.82749	8.64145e-12	5.4543e-11	CtYH2G040050	100.515	-1.29365	0.30602	-4.22735	2.36464e-05	4.18548e-05
CtYH2G036740	6566.62	4.91859	0.521042	9.43991	3.73093e-21	7.147e-20	CtYH2G040070	1006.4	1.11952	0.0965033	11.6009	4.07827e-31	1.50111e-30	CtYH2G049340	504.892	1.62053	0.150423	10.7731	4.61168e-27	7.12527e-26	CtYH2G040070	1006.4	1.11952	0.0965033	11.6009	4.07827e-31	1.50111e-30
CtYH2G036830	89.6783	-1.00636	0.483875	-2.07979	0.0375446	0.0637866	CtYH2G040030	4399.56	3.60293	0.0886811	40.6279	0	0	CtYH2G049400	2838.22	-2.68533	0.218532	-12.288	1.05077e-34	2.19961e-33	CtYH2G040030	4399.56	3.60293	0.0886811	40.6279	0	0
CtYH2G036850	544.5	-1.89695	0.224927	-8.43362	3.35141e-17	4.40654e-16	CtYH2G040080	1538.06	-1.01254	0.075076	-13.4869	1.86846e-41	8.10799e-41	CtYH2G049420	199.138	2.18482	0.488605	4.47155	7.76548e-06	2.63771e-05	CtYH2G040080	1538.06	-1.01254	0.075076	-13.4869	1.86846e-41	8.10799e-41
CtYH2G036870	4822.63	-11.7232	0.606628	-19.3251	3.3022e-83	1.57144e-80	CtYH2G040100	45.6004	2.70525	0.46514	5.81598	6.02805e-09	1.27072e-08	CtYH2G049470	13.4937	-7.35582	1.57222	-4.67861	2.88832e-06	1.03437e-05	CtYH2G040100	45.6004	2.70525	0.46514	5.81598	6.02805e-09	1.27072e-08
CtYH2G037010	143.859	2.14215	0.4658	4.59886	4.24816e-06	1.4511e-05	CtYH2G040110	70.3921	1.27232	0.337341	3.77162	0.000162189	0.000272489	CtYH2G049540	43.5536	-5.33028	1.19057	-4.47707	7.56749e-06	2.57295e-05	CtYH2G040110	70.3921	1.27232	0.337341	3.77162	0.000162189	0.000272489
CtYH2G036880	337.766	-5.49382	0.354302	-15.506	3.15737e-54	5.94747e-52	CtYH2G040170	8.06622	6.36007	1.54654	4.11246	3.91466e-05	6.83098e-05	CtYH2G049600	1113.23	1.4701	0.249998	5.88046	4.09116e-09	2.01417e-08	CtYH2G040170	8.06622	6.36007	1.54654	4.11246	3.91466e-05	6.83098e-05
CtYH2G036890	135.853	2.52742	0.523076	4.83183	1.35283e-06	4.96824e-06	CtYH2G040130	1318.35	-1.78196	0.0981763	-18.1507	1.26878e-73	8.13571e-73	CtYH2G049640	2859.32	-3.75272	0.275821	-13.6056	3.70863e-42	9.95323e-41	CtYH2G040130	1318.35	-1.78196	0.0981763	-18.1507	1.26878e-73	8.13571e-73
CtYH2G036900	1359.4	-8.88373	0.433218	-20.5064	1.88822e-93	1.28045e-90	CtYH2G040230	333.905	-1.43866	0.161966	-8.88249	6.53773e-19	1.85149e-18	CtYH2G049700	1277.52	-2.08048	0.171253	-12.1486	5.83559e-34	1.18622e-32	CtYH2G040230	333.905	-1.43866	0.161966	-8.88249	6.53773e-19	1.85149e-18
CtYH2G036910	2801.58	-6.00938	0.235896	-25.4747	3.7585e-143	1.01949e-139	CtYH2G040280	51.106	5.29115	1.47719	3.5819	0.000341107	0.00055964	CtYH2G049730	46.7116	-1.35705	0.419925	-3.23165	0.00123078	0.0030131	CtYH2G040280	51.106	5.29115	1.47719	3.5819	0.000341107	0.00055964
CtYH2G036920	1705.27	-7.41488	0.380525	-19.4859	1.44502e-84	7.12656e-82	CtYH2G040290	5424.68	-1.22979	0.0465387	-26.4252	7.03589e-154	8.47918e-153	CtYH2G049770	415.64	1.95488	0.281006	6.95672	3.4828e-12	2.27671e-11	CtYH2G040290	5424.68	-1.22979	0.0465387	-26.4252	7.03589e-154	8.47918e-153
CtYH2G036940	2377.58	-9.79655	0.507831	-19.291	6.39775e-83	2.99205e-80	CtYH2G040320	719.451	1.1021	0.110417	9.98118	1.84263e-23	5.82064e-23	CtYH2G049780	498.849	1.35463	0.258706	5.23617	1.63942e-07	6.84812e-07	CtYH2G040320	719.451	1.1021	0.110417	9.98118	1.84263e-23	5.82064e-23
CtYH2G036950	719.7	-7.44569	0.417802	-17.8211	4.84645e-71	1.47708e-68	CtYH2G040310	9660.6	-1.67596	0.0468052	-35.8071	8.56141e-281	1.93653e-279	CtYH2G049910	116.262	-1.13485	0.297854	-3.81007	0.000138927	0.000396713	CtYH2G040310	9660.6	-1.67596	0.0468052	-35.8071	8.56141e-281	1.93653e-279
CtYH2G036960	21.9535	-4.23724	1.17261	-3.61351	0.000302081	0.000773524	CtYH2G040420	3087.76	1.35897	0.0679976	19.9855	7.36612e-89	5.4716e-88	CtYH2G049940	374.028	-1.31025	0.315022	-4.15924	3.19313e-05	0.000100108	CtYH2G040420	3087.76	1.35897	0.0679976	19.9855	7.36612e-89	5.4716e-88
CtYH2G036970	1974.67	-6.33135	0.256884	-24.6468	3.98618e-134	7.72322e-131	CtYH2G040450	122.992	2.50363	0.260482	9.61155	7.14636e-22	2.18039e-21	CtYH2G049950	135.45	-1.65121	0.460991	-3.58187	0.000341138	0.000920067	CtYH2G040450	122.992	2.50363	0.260482	9.61155	7.14636e-22	2.18039e-21
CtYH2G036980	3483.42	-9.48768	0.376509	-25.199	4.10336e-140	9.2753e-137	CtYH2G040430	9560.05	1.39849	0.0488664	28.6187	3.92934e-180	5.58106e-179	CtYH2G049980	1654.97	1.56142	0.215266	7.25343	4.06333e-13	2.86992e-12	CtYH2G040430	9560.05	1.39849	0.0488664	28.6187	3.92934e-180	5.58106e-179
CtYH2G037020	7162.5	-1.10972	0.14661	-7.56922	3.75481e-14	3.54628e-13	CtYH2G040470	23.8749	-8.12294	1.28174	-6.33741	2.3366e-10	5.1978e-10	CtYH2G050040	2.23682	4.46167	2.16831	2.05767	0.0396217	0.070741	CtYH2G040470	23.8749	-8.12294	1.28174	-6.33741	2.3366e-10	5.1978e-10
CtYH2G037060	2102.74	3.4362	0.553922	6.2034	5.52577e-10	3.2027e-09	CtYH2G040490	2549.06	3.13924	0.0800349	39.2233	0	0	CtYH2G050060	3427.72	1.30172	0.259301	5.02012	5.16387e-07	2.04002e-06	CtYH2G040490	2549.06	3.13924	0.0800349	39.2233	0	0
CtYH2G037080	5729.01	1.9315	0.329678	5.85875	4.66362e-09	2.38097e-08	CtYH2G040520	29.3756	-2.85037	0.555434	-5.13179	2.87001e-07	5.60846e-07	CtYH2G050100	3862.54	-2.51354	0.45525	-5.52124	3.36612e-08	1.51255e-07	CtYH2G040520	29.3756	-2.85037	0.555434	-5.13179	2.87001e-07	5.60846e-07
CtYH2G037110	12.7506	-7.01472	1.67622	-4.18484	2.85365e-05	8.61877e-05	CtYH2G040570	20.8811	-5.03185	0.944577	-5.32709	9.97982e-08	1.98817e-07	CtYH2G050150	5939.96	-2.86927	0.198592	-14.448	2.57917e-47	8.09282e-46	CtYH2G040570	20.8811	-5.03185	0.944577	-5.32709	9.97982e-08	1.98817e-07
CtYH2G037140	50.7315	-1.05548	0.533363	-1.97891	0.0478257	0.0791358	CtYH2G040580	45.4541	1.17308	0.414155	2.83248	0.00461887	0.00697926	CtYH2G050300	460.477	-2.43365	0.407229	-5.97612	2.28512e-09	1.15569e-08	CtYH2G040580	45.4541	1.17308	0.414155	2.83248	0.00461887	0.00697926
CtYH2G037130	3089.73	-1.02627	0.243577	-4.21334	2.51622e-05	7.66537e-05	CtYH2G040530	1592.53	-1.52032	0.0881492	-17.2471	1.17583e-66	7.00387e-66	CtYH2G050390	116.73	1.95802	0.292848	6.68615	2.29122e-11	1.39139e-10	CtYH2G040530	1592.53	-1.52032	0.0881492	-17.2471	1.17583e-66	7.00387e-66
CtYH2G037180	11.3837	-3.49733	1.63799	-2.13513	0.0327505	0.0564794	CtYH2G040600	1577.45	1.5512	0.0728527	21.2922	1.33973e-100	1.10043e-99	CtYH2G050510	48.5407	-2.12102	0.643939	-3.29383	0.000988339	0.00246063	CtYH2G040600	1577.45	1.5512	0.0728527	21.2922	1.33973e-100	1.10043e-99
CtYH2G037190	5327.87	1.88404	0.270945	6.95359	3.56107e-12	2.70648e-11	CtYH2G040620	1227.45	3.37586	0.106757	31.6219	1.84667e-219	3.22333e-218	CtYH2G050500	4005.5	-2.47764	0.181683	-13.6371	2.4085e-42	6.5293e-41	CtYH2G040620	1227.45	3.37586	0.106757	31.6219	1.84667e-219	3.22333e-218
CtYH2G037230	766.029	-1.12019	0.247835	-4.5199	6.18702e-06	2.06551e-05	CtYH2G040610	2702.12	-1.56242	0.0647432	-24.1325	1.13918e-128	1.16824e-127	CtYH2G050580	3718.18	-2.3461	0.212794	-11.0252	2.88817e-28	4.69865e-27	CtYH2G040610	2702.12	-1.56242	0.0647432	-24.1325	1.13918e-128	1.16824e-127
CtYH2G037290	557.152	2.82054	0.372603	7.56981	3.73761e-14	3.53126e-13	CtYH2G040650	501.017	-1.15957	0.128924	-8.99418	2.38006e-19	6.83189e-19	CtYH2G050590	9.89273	6.60612	1.51525	4.35976	1.30203e-05	4.30146e-05	CtYH2G040650	501.017	-1.15957	0.128924	-8.99418	2.38006e-19	6.83189e-19
CtYH2G037270	987.593	1.5895	0.330506	4.80929	1.51468e-06	5.52599e-06	CtYH2G040670	2233.81	1.63252	0.0867902	18.81	6.25888e-79	4.2114e-78	CtYH2G050600	151.438	4.29474	0.859959	4.99413	5.91023e-07	2.31904e-06	CtYH2G040670	2233.81	1.63252	0.0867902	18.81	6.25888e-79	4.2114e-78
CtYH2G037340	53.5735	4.2483	1.06088	4.00449	6.21512e-05	0.000176936	CtYH2G040710	105.101	2.53029	0.283725	8.91808	4.74424e-19	1.34939e-18	CtYH2G050640	967.587	-1.61773	0.319414	-5.06468	4.09085e-07	1.63407e-06	CtYH2G040710	105.101	2.53029	0.283725	8.91808	4.74424e-19	1.34939e-18
CtYH2G037360	40.1475	3.01657	0.689561	4.37462	1.21645e-05	3.89519e-05	CtYH2G040750	12376.4	-1.4202	0.0457283	-31.0573	9.08854e-212	1.52434e-210	CtYH2G050670	2.32998	-3.76617	1.9107	-1.9711	0.0487126	0.0851576	CtYH2G040750	12376.4	-1.4202	0.0457283	-31.0573	9.08854e-212	1.52434e-210
CtYH2G037450	1074.98	2.11264	0.249229	8.47671	2.31661e-17	3.09547e-16	CtYH2G040800	1386.75	1.32568	0.0827367	16.0228	8.85254e-58	4.73533e-57	CtYH2G050680	107.497	1.06929	0.333168	3.20944	0.00132993	0.00323725	CtYH2G040800	1386.75	1.32568	0.0827367	16.0228	8.85254e-58	4.73533e-57
CtYH2G037500	138.722	1.16379	0.303319	3.83684	0.000124628	0.000339173	CtYH2G040860	1155.98	-1.53145	0.0869797	-17.607	2.17608e-69	1.33185e-68	CtYH2G050740	4.29292	-5.70309	1.86123	-3.06416	0.00218284	0.00511393	CtYH2G040860	1155.98	-1.53145	0.0869797	-17.607	2.17608e-69	1.33185e-68
CtYH2G037540	14291.4	7.23644	0.664426	10.8913	1.26864e-27	4.3781e-26	CtYH2G040890	351.486	1.61049	0.145902	11.0381	2.50218e-28	8.75571e-28	CtYH2G050810	341.72	1.69053	0.350391	4.82469	1.40218e-06	5.22387e-06	CtYH2G040890	351.486	1.61049	0.145902	11.0381	2.50218e-28	8.75571e-28
CtYH2G037590	499.778	1.26369	0.333613	3.78791	0.000151921	0.000407321	CtYH2G040930	608.866	2.04353	0.116874	17.4849	1.86586e-68	1.13099e-67	CtYH3G050850	4957.82	-2.04345	0.197173	-10.3638	3.62346e-25	5.18554e-24	CtYH2G040930	608.866	2.04353	0.116874	17.4849	1.86586e-68	1.13099e-67
CtYH2G037600	318.86	3.04649	0.412977	7.37689	1.62029e-13	1.42604e-12	CtYH2G040990	4.38389	-5.67936	1.95645	-2.90288	0.00369743	0.00563181	CtYH3G050870	209.026	1.75153	0.233817	7.49101	6.83432e-14	5.11101e-13	CtYH2G040990	4.38389	-5.67936	1.95645	-2.90288	0.00369743	0.00563181
CtYH2G037680	8.24653	6.60376	2.06625	3.19601	0.00139344	0.00319555	CtYH2G040950	8523.8	1.72412	0.0427511	40.3293	0	0	CtYH3G050910	378.037	1.11619	0.345006	3.23526	0.00121531	0.00297893	CtYH2G040950	8523.8	1.72412	0.0427511	40.3293	0	0
CtYH2G037610	133.689	-6.60651	0.929278	-7.10929	1.16638e-12	9.33827e-12	CtYH2G041130	126.011	1.2099	0.228425	5.29669	1.17918e-07	2.34205e-07	CtYH3G050980	2457.67	1.77335	0.188787	9.39342	5.80838e-21	6.81727e-20	CtYH2G041130	126.011	1.2099	0.228425	5.29669	1.17918e-07	2.34205e-07
CtYH2G037720	29.3822	1.49449	0.659159	2.26727	0.0233736	0.0415635	CtYH2G041160	275.299	2.13729	0.182847	11.689	1.45086e-31	5.39127e-31	CtYH3G051000	14338.7	-1.13433	0.27384	-4.14231	3.43825e-05	0.000107347	CtYH2G041160	275.299	2.13729	0.182847	11.689	1.45086e-31	5.39127e-31
CtYH2G037780	42.5242	1.49698	0.6428	2.32884	0.0198675	0.0358817	CtYH2G041070	15308.3	-3.44616	0.0703817	-48.9639	0	0	CtYH3G051020	40.6527	-1.35493	0.517716	-2.61712	0.00886749	0.018389	CtYH2G041070	15308.3	-3.44616	0.0703817	-48.9639	0	0
CtYH2G037800	18.4365	-3.81598	1.30029	-2.93471	0.00333854	0.00711598	CtYH2G041190	526.635	-2.93766	0.138003	-21.287	1.49768e-100	1.22981e-99	CtYH3G051040	224.704	2.66828	0.440192	6.06163	1.34746e-09	6.97741e-09	CtYH2G041190	526.635	-2.93766	0.138003	-21.287	1.49768e-100	1.22981e-99
CtYH2G037810	80.6349	-1.36864	0.516372	-2.6505	0.00803734	0.0158763	CtYH2G041230	1943.56	1.00992	0.0709615	14.232	5.79966e-46	2.67522e-45	CtYH3G051090	1657.22	-3.60775	0.239528	-15.0619	2.88301e-51	1.0196e-49	CtYH2G041230	1943.56	1.00992	0.0709615	14.232	5.79966e-46	2.67522e-45
CtYH2G037850	7060.4	2.00121	0.289375	6.91561	4.65844e-12	3.49255e-11	CtYH2G041280	11.4938	2.4754	0.917974	2.6966	0.00700522	0.010417	CtYH3G051110	80.6845	1.31701	0.35568	3.70279	0.000213243	0.000592298	CtYH2G041280	11.4938	2.4754	0.917974	2.6966	0.00700522	0.010417
CtYH2G037880	418.861	1.55402	0.345573	4.49693	6.8943e-06	2.28532e-05	CtYH2G041320	404.149	1.11632	0.169488	6.58642	4.50553e-11	1.02784e-10	CtYH3G051120	11732.1	-1.20624	0.206889	-5.83035	5.53105e-09	2.69294e-08	CtYH2G041320	404.149	1.11632	0.169488	6.58642	4.50553e-11	1.02784e-10
CtYH2G037870	1606.7	-2.60399	0.279344	-9.32179	1.14395e-20	2.09659e-19	CtYH2G041330	2052.81	-2.18392	0.0698456	-31.2678	1.27731e-214	2.17938e-213	CtYH3G051160	3681.56	1.1008	0.157799	6.97595	3.03812e-12	1.99798e-11	CtYH2G041330	2052.81	-2.18392	0.0698456	-31.2678	1.27731e-214	2.17938e-213
CtYH2G037930	28.4835	-2.22477	1.12047	-1.98556	0.0470825	0.0780876	CtYH2G041350	604.787	-1.97297	0.127609	-15.4611	6.34766e-54	3.23573e-53	CtYH3G051190	2389.33	1.04465	0.231573	4.51113	6.44829e-06	2.21308e-05	CtYH2G041350	604.787	-1.97297	0.127609	-15.4611	6.34766e-54	3.23573e-53
CtYH2G037940	16.6023	-2.97001	1.31715	-2.25488	0.0241409	0.0428016	CtYH2G041490	207.159	1.79385	0.202015	8.87978	6.69934e-19	1.89671e-18	CtYH3G051220	181.301	1.28612	0.352178	3.6519	0.000260303	0.000714797	CtYH2G041490	207.159	1.79385	0.202015	8.87978	6.69934e-19	1.89671e-18
CtYH2G037890	1070.4	-1.26189	0.413216	-3.05382	0.00225947	0.00498479	CtYH2G041570	106.142	2.64029	0.305056	8.65508	4.92545e-18	1.36856e-17	CtYH3G051240	1812.35	2.04742	0.21478	9.53266	1.5331e-21	1.86315e-20	CtYH2G041570	106.142	2.64029	0.305056	8.65508	4.92545e-18	1.36856e-17
CtYH2G037900	96.3605	-2.02601	0.691126	-2.93146	0.0033737	0.00717963	CtYH2G041580	301.554	-3.40296	0.197518	-17.2286	1.62064e-66	9.63781e-66	CtYH3G051250	1109.94	1.04684	0.11367	9.20946	3.27779e-20	3.66345e-19	CtYH2G041580	301.554	-3.40296	0.197518	-17.2286	1.62064e-66	9.63781e-66
CtYH2G038100	94.3803	-3.97875	0.618288	-6.43511	1.23388e-10	7.75281e-10	CtYH2G041600	243.139	-1.47684	0.202591	-7.28976	3.10507e-13	7.60359e-13	CtYH3G051260	2116.97	1.24107	0.0860458	14.4233	3.69118e-47	1.1533e-45	CtYH2G041600	243.139	-1.47684	0.202591	-7.28976	3.10507e-13	7.60359e-13
CtYH2G038110	77.3104	-2.75347	0.623626	-4.41525	1.00892e-05	3.26966e-05	CtYH2G041790	325.627	4.69605	0.220635	21.2843	1.58727e-100	1.30303e-99	CtYH3G051310	2073.54	1.58229	0.264993	5.97104	2.35745e-09	1.19023e-08	CtYH2G041790	325.627	4.69605	0.220635	21.2843	1.58727e-100	1.30303e-99
CtYH2G038120	118.441	-1.17873	0.348385	-3.3834	0.000715934	0.00173004	CtYH2G041800	98.2093	1.81725	0.26796	6.78179	1.18693e-11	2.76052e-11	CtYH3G051380	160.991	-2.49131	0.597228	-4.17147	3.02646e-05	9.52165e-05	CtYH2G041800	98.2093	1.81725	0.26796	6.78179	1.18693e-11	2.76052e-11
CtYH2G038240	697.302	9.64895	2.0564	4.69216	2.70335e-06	9.48622e-06	CtYH2G041860	43.3453	-4.13946	0.563722	-7.34309	2.0872e-13	5.13785e-13	CtYH3G051400	99.4826	1.43835	0.34441	4.17626	2.96335e-05	9.33306e-05	CtYH2G041860	43.3453	-4.13946	0.563722	-7.34309	2.0872e-13	5.13785e-13
CtYH2G038130	51387.9	-1.53023	0.219573	-6.96912	3.18928e-12	2.43551e-11	CtYH2G041910	78.8395	-3.67038	0.360877	-10.1707	2.67914e-24	8.64301e-24	CtYH3G051450	1763.7	-1.8631	0.135577	-13.742	5.68565e-43	1.57315e-41	CtYH2G041910	78.8395	-3.67038	0.360877	-10.1707	2.67914e-24	8.64301e-24
CtYH2G038280	1299.03	-1.06227	0.184814	-5.74775	9.04395e-09	4.45383e-08	CtYH2G042020	666.099	-2.75087	0.119818	-22.9588	1.20326e-116	1.11773e-115	CtYH3G051460	645.681	-1.37564	0.282347	-4.87215	1.10391e-06	4.18132e-06	CtYH2G042020	666.099	-2.75087	0.119818	-22.9588	1.20326e-116	1.11773e-115
CtYH2G038320	769.671	3.4266	0.285236	12.0132	3.02844e-33	1.61072e-31	CtYH2G042050	3159.28	-1.13947	0.0681936	-16.7094	1.1197e-62	6.37558e-62	CtYH3G051530	631.222	1.68257	0.123296	13.6465	2.11715e-42	5.75004e-41	CtYH2G042050	3159.28	-1.13947	0.0681936	-16.7094	1.1197e-62	6.37558e-62
CtYH2G038340	1721.09	9.87576	0.540475	18.2724	1.37342e-74	4.71569e-72	CtYH2G042040	662.166	-1.68465	0.116227	-14.4945	1.31202e-47	6.18703e-47	CtYH3G051550	500.731	-2.89276	0.331343	-8.7304	2.53769e-18	2.54675e-17	CtYH2G042040	662.166	-1.68465	0.116227	-14.4945	1.31202e-47	6.18703e-47
CtYH2G038380	2321.62	1.16226	0.260475	4.46209	8.11647e-06	2.66246e-05	CtYH2G042080	1197.15	-1.56158	0.0850947	-18.3511	3.23684e-75	2.10843e-74	CtYH3G051520	124.343	1.55802	0.334007	4.66463	3.09165e-06	1.10344e-05	CtYH2G042080	1197.15	-1.56158	0.0850947	-18.3511	3.23684e-75	2.10843e-74
CtYH2G038390	545.061	1.85302	0.611996	3.02783	0.00246317	0.0053995	CtYH2G042100	2186.63	1.05265	0.0615433	17.1042	1.38007e-65	8.13198e-65	CtYH3G051560	74.3342	-1.92979	0.539349	-3.57799	0.000346247	0.000933165	CtYH2G042100	2186.63	1.05265	0.0615433	17.1042	1.38007e-65	8.13198e-65
CtYH2G038450	29.3006	8.43498	1.90987	4.41651	1.00305e-05	3.2514e-05	CtYH2G042260	515.869	-8.24802	1.73902	-4.7429	2.10676e-06	3.94173e-06	CtYH3G051580	9707.74	-2.8673	0.675132	-4.24702	2.16629e-05	6.95112e-05	CtYH2G042260	515.869	-8.24802	1.73902	-4.7429	2.10676e-06	3.94173e-06
CtYH2G038440	4361.29	1.84078	0.323526	5.68974	1.27234e-08	6.15741e-08	CtYH2G042280	14.4368	-7.39714	1.34582	-5.49639	3.87652e-08	7.88144e-08	CtYH3G051640	69.9782	1.06394	0.361999	2.93907	0.00329201	0.00743134	CtYH2G042280	14.4368	-7.39714	1.34582	-5.49639	3.87652e-08	7.88144e-08
CtYH2G038480	23101.8	1.78774	0.209073	8.55078	1.2226e-17	1.6817e-16	CtYH2G042270	2343.42	-3.60085	0.0756538	-47.5965	0	0	CtYH3G051670	72.7673	3.35046	0.436598	7.67401	1.66704e-14	1.30285e-13	CtYH2G042270	2343.42	-3.60085	0.0756538	-47.5965	0	0
CtYH2G038530	404.931	-1.29523	0.219191	-5.90914	3.43893e-09	1.78733e-08	CtYH2G042310	13.6001	1.7968	0.71833	2.50135	0.012372	0.0179862	CtYH3G051710	142.349	1.19832	0.276036	4.34117	1.41728e-05	4.66288e-05	CtYH2G042310	13.6001	1.7968	0.71833	2.50135	0.012372	0.0179862
CtYH2G038490	6108.36	1.35911	0.178203	7.62674	2.40759e-14	2.32158e-13	CtYH2G042300	396.888	1.26513	0.145851	8.67411	4.16806e-18	1.16019e-17	CtYH3G051750	252.282	-1.19505	0.200311	-5.966	2.43135e-09	1.22607e-08	CtYH2G042300	396.888	1.26513	0.145851	8.67411	4.16806e-18	1.16019e-17
CtYH2G038560	100.77	-1.5284	0.493947	-3.09427	0.001973	0.00440366	CtYH2G042230	279.824	1.49288	0.175451	8.50884	1.75681e-17	4.81224e-17	CtYH3G051770	37.6565	1.59552	0.391102	4.07954	4.51245e-05	0.000138223	CtYH2G042230	279.824	1.49288	0.175451	8.50884	1.75681e-17	4.81224e-17
CtYH2G038570	902.863	-1.10877	0.400453	-2.7688	0.00562631	0.0114583	CtYH2G042330	1109.62	1.45785	0.085906	16.9703	1.36281e-64	7.94013e-64	CtYH3G051780	213.63	-1.35249	0.606496	-2.23001	0.0257465	0.0480446	CtYH2G042330	1109.62	1.45785	0.085906	16.9703	1.36281e-64	7.94013e-64
CtYH2G038590	612.825	1.34777	0.464539	2.90131	0.0037161	0.00785346	CtYH2G042380	4185.48	-3.2749	0.0619106	-52.8973	0	0	CtYH3G051760	3436.78	1.99416	0.207656	9.60321	7.74948e-22	9.55963e-21	CtYH2G042380	4185.48	-3.2749	0.0619106	-52.8973	0	0
CtYH2G038610	666.66	5.34656	0.522339	10.2358	1.37038e-24	3.70235e-23	CtYH2G042420	802.973	-1.84974	0.10627	-17.406	7.42524e-68	4.46692e-67	CtYH3G051870	1233.6	-1.26095	0.284607	-4.43051	9.4012e-06	3.16395e-05	CtYH2G042420	802.973	-1.84974	0.10627	-17.406	7.42524e-68	4.46692e-67
CtYH2G038620	2374.43	-1.63529	0.229718	-7.11869	1.08955e-12	8.75417e-12	CtYH2G042400	476.156	-2.39282	0.129405	-18.4909	2.44506e-76	1.60948e-75	CtYH3G051920	20830.9	-3.93103	0.376486	-10.4414	1.60464e-25	2.32803e-24	CtYH2G042400	476.156	-2.39282	0.129405	-18.4909	2.44506e-76	1.60948e-75
CtYH2G038820	244.637	1.15053	0.474435	2.42505	0.0153064	0.0283945	CtYH2G042470	1833.9	1.76685	0.112336	15.7283	9.68331e-56	5.0474e-55	CtYH3G051950	35.7807	-3.59866	0.956614	-3.76188	0.000168644	0.000475541	CtYH2G042470	1833.9	1.76685	0.112336	15.7283	9.68331e-56	5.0474e-55
CtYH2G038800	43955.8	-2.78882	0.290284	-9.60722	7.45372e-22	1.53401e-20	CtYH2G042680	54.2449	-2.12951	0.383065	-5.55913	2.71119e-08	5.5488e-08	CtYH3G051890	127008	1.15064	0.230066	5.00135	5.69291e-07	2.23853e-06	CtYH2G042680	54.2449	-2.12951	0.383065	-5.55913	2.71119e-08	5.5488e-08
CtYH2G038830	1289.64	-2.74669	0.28312	-9.70149	2.97122e-22	6.35603e-21	CtYH2G042520	5101.07	1.49775	0.0479099	31.2618	1.54266e-214	2.62607e-213	CtYH3G051990	6639.6	1.23626	0.343282	3.6013	0.000316631	0.000858523	CtYH2G042520	5101.07	1.49775	0.0479099	31.2618	1.54266e-214	2.62607e-213
CtYH2G038840	2454.78	-4.04861	0.441639	-9.16724	4.85269e-20	8.39473e-19	CtYH2G042540	799.31	1.90488	0.116682	16.3254	6.50843e-60	3.57716e-59	CtYH3G052020	282.128	3.01893	0.258052	11.6989	1.29083e-31	2.40969e-30	CtYH2G042540	799.31	1.90488	0.116682	16.3254	6.50843e-60	3.57716e-59
CtYH2G038850	2057.72	-2.38587	0.329342	-7.24435	4.34512e-13	3.65348e-12	CtYH2G042560	233.519	2.689	0.197353	13.6253	2.8317e-42	1.24412e-41	CtYH3G052030	2258.41	-1.33872	0.237312	-5.64118	1.68886e-08	7.83222e-08	CtYH2G042560	233.519	2.689	0.197353	13.6253	2.8317e-42	1.24412e-41
CtYH2G038890	56.4645	-4.26609	1.10313	-3.86724	0.000110072	0.000302075	CtYH2G042570	778.19	2.24577	0.115061	19.5181	7.70804e-85	5.50314e-84	CtYH3G052040	75227.4	-4.8473	0.386425	-12.544	4.28976e-36	9.37928e-35	CtYH2G042570	778.19	2.24577	0.115061	19.5181	7.70804e-85	5.50314e-84
CtYH2G038860	637.655	-4.69017	0.371109	-12.6383	1.29903e-36	8.7871e-35	CtYH2G042630	78.7357	2.24255	0.360293	6.22424	4.83883e-10	1.06219e-09	CtYH3G052120	1902.72	1.44017	0.13897	10.3632	3.64632e-25	5.21572e-24	CtYH2G042630	78.7357	2.24255	0.360293	6.22424	4.83883e-10	1.06219e-09
CtYH2G038950	12.0232	2.35453	1.14727	2.05228	0.040142	0.0676978	CtYH2G042710	10.7437	1.8351	0.92341	1.9873	0.0468886	0.0642869	CtYH3G052110	4428.22	-2.01046	0.538558	-3.73304	0.000189184	0.000529561	CtYH2G042710	10.7437	1.8351	0.92341	1.9873	0.0468886	0.0642869
CtYH2G038980	3006.5	5.68695	0.471744	12.0552	1.82168e-33	9.88263e-32	CtYH2G042720	196.962	1.64908	0.217404	7.58533	3.31639e-14	8.34627e-14	CtYH3G052180	800.52	1.36837	0.19557	6.99684	2.61804e-12	1.72904e-11	CtYH2G042720	196.962	1.64908	0.217404	7.58533	3.31639e-14	8.34627e-14
CtYH2G038990	234.388	-2.94342	0.595029	-4.94669	7.54879e-07	2.86339e-06	CtYH2G042700	1277.33	-1.93307	0.0834433	-23.1662	9.97254e-119	9.4385e-118	CtYH3G052240	1616.11	-4.71131	0.26221	-17.9677	3.48646e-72	2.26007e-70	CtYH2G042700	1277.33	-1.93307	0.0834433	-23.1662	9.97254e-119	9.4385e-118
CtYH2G039010	770.699	2.3996	0.444507	5.39834	6.72588e-08	2.96794e-07	CtYH2G042750	992.306	2.03626	0.105752	19.2549	1.28331e-82	8.97376e-82	CtYH3G052280	759.431	1.13958	0.142114	8.01877	1.06808e-15	9.08874e-15	CtYH2G042750	992.306	2.03626	0.105752	19.2549	1.28331e-82	8.97376e-82
CtYH2G039020	350.064	2.50695	0.486636	5.1516	2.58267e-07	1.0431e-06	CtYH2G042760	5316.55	1.14098	0.0523923	21.7775	3.78935e-105	3.22068e-104	CtYH3G052310	4098.16	-2.00257	0.432685	-4.62824	3.68795e-06	1.30443e-05	CtYH2G042760	5316.55	1.14098	0.0523923	21.7775	3.78935e-105	3.22068e-104
CtYH2G039000	2369.39	-2.99148	0.379803	-7.87642	3.36906e-15	3.53114e-14	CtYH2G042780	1627.66	-2.50024	0.0839169	-29.7942	4.64502e-195	7.13909e-194	CtYH3G052370	2518.21	1.55606	0.250146	6.22061	4.95217e-10	2.67321e-09	CtYH2G042780	1627.66	-2.50024	0.0839169	-29.7942	4.64502e-195	7.13909e-194
CtYH2G039050	50.5084	3.54613	0.607429	5.83793	5.28527e-09	2.67668e-08	CtYH2G042860	52.6644	-2.60186	0.397884	-6.53924	6.18326e-11	1.40419e-10	CtYH3G052380	1480.7	1.30182	0.233327	5.57936	2.41405e-08	1.10272e-07	CtYH2G042860	52.6644	-2.60186	0.397884	-6.53924	6.18326e-11	1.40419e-10
CtYH2G039030	385.256	-2.32662	0.459294	-5.06565	4.07001e-07	1.60184e-06	CtYH2G042830	2166.37	1.34529	0.0670546	20.0626	1.56686e-89	1.17182e-88	CtYH3G052410	220.577	1.44242	0.27001	5.34212	9.18676e-08	3.94646e-07	CtYH2G042830	2166.37	1.34529	0.0670546	20.0626	1.56686e-89	1.17182e-88
CtYH2G039080	320.205	4.16572	0.3744	11.1264	9.33384e-29	3.49697e-27	CtYH2G042870	346.441	2.26267	0.163595	13.8309	1.65876e-43	7.42227e-43	CtYH3G052440	87.4256	2.38131	0.330848	7.19759	6.12845e-13	4.25615e-12	CtYH2G042870	346.441	2.26267	0.163595	13.8309	1.65876e-43	7.42227e-43
CtYH2G039100	47.8495	-2.01885	0.886774	-2.27663	0.0228086	0.0406467	CtYH2G042890	2211.54	-1.64388	0.0848016	-19.3851	1.03181e-83	7.29441e-83	CtYH3G052470	7127.09	-13.1909	2.26113	-5.83376	5.41908e-09	2.64104e-08	CtYH2G042890	2211.54	-1.64388	0.0848016	-19.3851	1.03181e-83	7.29441e-83
CtYH2G039130	2995.16	3.21003	0.319056	10.061	8.21336e-24	2.04018e-22	CtYH2G042950	202.821	1.46704	0.198112	7.40509	1.31059e-13	3.24587e-13	CtYH3G052460	4.74504	-5.85024	1.78515	-3.27717	0.00104852	0.00259743	CtYH2G042950	202.821	1.46704	0.198112	7.40509	1.31059e-13	3.24587e-13
CtYH2G039150	257.875	1.26256	0.255328	4.94488	7.61923e-07	2.88809e-06	CtYH2G042900	2507.72	-1.6332	0.0653228	-25.002	5.81087e-138	6.30438e-137	CtYH3G052540	617.781	-1.7539	0.320789	-5.46746	4.56525e-08	2.02423e-07	CtYH2G042900	2507.72	-1.6332	0.0653228	-25.002	5.81087e-138	6.30438e-137
CtYH2G039140	14.553	-1.82811	0.91596	-1.99584	0.0459509	0.0764579	CtYH2G042990	555.81	-1.2867	0.115876	-11.1041	1.19824e-28	4.21885e-28	CtYH3G052490	372.591	-1.02354	0.265589	-3.85382	0.000116287	0.000335474	CtYH2G042990	555.81	-1.2867	0.115876	-11.1041	1.19824e-28	4.21885e-28
CtYH2G039170	2469.59	-1.56946	0.29068	-5.39927	6.69139e-08	2.95513e-07	CtYH2G043010	1747.64	-1.21848	0.0700545	-17.3934	9.26323e-68	5.56584e-67	CtYH3G052500	57373.4	1.2703	0.197242	6.4403	1.1924e-10	6.8027e-10	CtYH2G043010	1747.64	-1.21848	0.0700545	-17.3934	9.26323e-68	5.56584e-67
CtYH2G039210	1623.95	-1.21919	0.187642	-6.4974	8.17191e-11	5.24895e-10	CtYH2G043050	293.555	-2.02929	0.169001	-12.0076	3.24233e-33	1.2365e-32	CtYH3G052570	115.153	-1.53299	0.253738	-6.04162	1.52578e-09	7.85665e-09	CtYH2G043050	293.555	-2.02929	0.169001	-12.0076	3.24233e-33	1.2365e-32
CtYH2G039300	2965.37	7.00138	0.677143	10.3396	4.66513e-25	1.29653e-23	CtYH2G043080	24.2464	-8.14512	1.28565	-6.33542	2.36701e-10	5.26424e-10	CtYH3G052580	1592.25	1.3766	0.0970261	14.188	1.08792e-45	3.2478e-44	CtYH2G043080	24.2464	-8.14512	1.28565	-6.33542	2.36701e-10	5.26424e-10
CtYH2G039310	4093.65	-1.06699	0.244739	-4.35972	1.30227e-05	4.14991e-05	CtYH2G043110	1666.13	-3.95239	0.102721	-38.4769	0	0	CtYH3G052600	2175.9	2.47193	0.198318	12.4645	1.16639e-35	2.51849e-34	CtYH2G043110	1666.13	-3.95239	0.102721	-38.4769	0	0
CtYH2G039360	35117	-1.01537	0.294135	-3.45206	0.000556318	0.0013676	CtYH2G043140	2756.49	-3.53855	0.0930195	-38.0409	0	0	CtYH3G052620	110.662	1.18897	0.283366	4.19588	2.71819e-05	8.60778e-05	CtYH2G043140	2756.49	-3.53855	0.0930195	-38.0409	0	0
CtYH2G039380	291.463	-1.60676	0.301177	-5.33494	9.5574e-08	4.12416e-07	CtYH2G043230	458.083	-2.78443	0.142758	-19.5045	1.00564e-84	7.17284e-84	CtYH3G052650	180.155	1.03454	0.374543	2.76215	0.00574224	0.0123662	CtYH2G043230	458.083	-2.78443	0.142758	-19.5045	1.00564e-84	7.17284e-84
CtYH2G039390	1360.69	2.22371	0.36093	6.16105	7.22657e-10	4.11636e-09	CtYH2G043270	754.531	1.68852	0.104641	16.1363	1.41688e-58	7.65658e-58	CtYH3G052660	1059.09	-2.37083	0.433706	-5.46644	4.59153e-08	2.03558e-07	CtYH2G043270	754.531	1.68852	0.104641	16.1363	1.41688e-58	7.65658e-58
CtYH2G039400	24.3832	-2.94859	1.20228	-2.4525	0.0141867	0.0265024	CtYH2G043280	2.32802	4.56721	2.01505	2.26655	0.0234178	0.03319	CtYH3G052710	1025.53	-1.98222	0.116925	-16.953	1.82988e-64	9.50218e-63	CtYH2G043280	2.32802	4.56721	2.01505	2.26655	0.0234178	0.03319
CtYH2G039440	35.7531	-1.35472	0.618323	-2.19096	0.0284545	0.049728	CtYH2G043290	27.0878	1.68657	0.533069	3.16389	0.00155674	0.00244041	CtYH3G052780	185.817	-2.05989	0.310189	-6.64075	3.12081e-11	1.87969e-10	CtYH2G043290	27.0878	1.68657	0.533069	3.16389	0.00155674	0.00244041
CtYH2G039470	786.593	-1.0846	0.243557	-4.45317	8.46125e-06	2.7702e-05	CtYH2G043330	1996.57	1.46947	0.0763426	19.2484	1.45611e-82	1.01773e-81	CtYH3G052800	4928.29	1.47959	0.137768	10.7397	6.62868e-27	1.01512e-25	CtYH2G043330	1996.57	1.46947	0.0763426	19.2484	1.45611e-82	1.01773e-81
CtYH2G039460	952.769	-1.06349	0.334383	-3.18045	0.00147047	0.00335689	CtYH2G043370	32.0665	1.2636	0.471172	2.68183	0.00732203	0.0108712	CtYH3G052830	131.702	2.29138	0.460347	4.9775	6.441e-07	2.51481e-06	CtYH2G043370	32.0665	1.2636	0.471172	2.68183	0.00732203	0.0108712
CtYH2G039530	675.215	2.62858	0.393545	6.67924	2.4019e-11	1.65991e-10	CtYH2G043540	782.841	1.63287	0.095537	17.0915	1.71657e-65	1.01007e-64	CtYH3G052850	7999.38	-1.9719	0.181587	-10.8592	1.80281e-27	2.8314e-26	CtYH2G043540	782.841	1.63287	0.095537	17.0915	1.71657e-65	1.01007e-64
CtYH2G039490	1749.72	2.19653	0.520745	4.21805	2.46423e-05	7.51711e-05	CtYH2G043590	1784.9	1.72161	0.0719242	23.9365	1.27859e-126	1.29152e-125	CtYH3G052890	668.859	2.62124	0.239113	10.9623	5.79817e-28	9.29946e-27	CtYH2G043590	1784.9	1.72161	0.0719242	23.9365	1.27859e-126	1.29152e-125
CtYH2G039610	544.48	7.41675	0.931164	7.96503	1.65185e-15	1.79512e-14	CtYH2G043630	3773.66	-1.40898	0.0648107	-21.7399	8.60036e-105	7.27416e-104	CtYH3G052870	2110.91	-1.38186	0.1511	-9.14534	5.94437e-20	6.55681e-19	CtYH2G043630	3773.66	-1.40898	0.0648107	-21.7399	8.60036e-105	7.27416e-104
CtYH2G039620	1154.37	9.22563	1.99441	4.62574	3.73264e-06	1.28438e-05	CtYH2G043740	1989.76	-2.12346	0.069045	-30.7547	1.0588e-207	1.75298e-206	CtYH3G052910	4709.26	-1.73686	0.170062	-10.2131	1.73255e-24	2.40591e-23	CtYH2G043740	1989.76	-2.12346	0.069045	-30.7547	1.0588e-207	1.75298e-206
CtYH2G039600	770.344	7.63415	2.16252	3.53021	0.000415237	0.00104011	CtYH2G043880	32.8427	-1.27174	0.448971	-2.83257	0.00461759	0.00697768	CtYH3G052950	2192.89	-2.41559	0.166669	-14.4933	1.3351e-47	4.22521e-46	CtYH2G043880	32.8427	-1.27174	0.448971	-2.83257	0.00461759	0.00697768
CtYH2G039590	2196.77	7.93431	0.636887	12.458	1.26575e-35	8.00315e-34	CtYH2G044000	1761.94	1.11079	0.0849368	13.0779	4.40725e-39	1.84535e-38	CtYH3G053020	56.545	-1.56043	0.65845	-2.36985	0.0177951	0.0345443	CtYH2G044000	1761.94	1.11079	0.0849368	13.0779	4.40725e-39	1.84535e-38
CtYH2G039680	875.539	1.53194	0.460874	3.32398	0.000887434	0.0021084	CtYH2G044080	8.17628	3.82625	1.3031	2.93627	0.00332182	0.00508272	CtYH3G053000	1646.35	-1.22613	0.166056	-7.38383	1.53796e-13	1.12116e-12	CtYH2G044080	8.17628	3.82625	1.3031	2.93627	0.00332182	0.00508272
CtYH2G039740	314.87	2.61462	0.456084	5.73277	9.8806e-09	4.84825e-08	CtYH2G044170	125.556	1.0754	0.230107	4.67346	2.96161e-06	5.49665e-06	CtYH3G053070	234.589	1.54901	0.231542	6.68999	2.23186e-11	1.35701e-10	CtYH2G044170	125.556	1.0754	0.230107	4.67346	2.96161e-06	5.49665e-06
CtYH2G039750	205.219	1.82881	0.522847	3.49778	0.000469144	0.00116609	CtYH2G044180	1244.95	1.27713	0.0964353	13.2434	4.92462e-40	2.09519e-39	CtYH3G053050	1022.46	-1.46878	0.238373	-6.16168	7.19788e-10	3.82732e-09	CtYH2G044180	1244.95	1.27713	0.0964353	13.2434	4.92462e-40	2.09519e-39
CtYH2G039790	62.1398	-1.83971	0.515296	-3.5702	0.000356708	0.000903588	CtYH2G044220	8607.28	-1.04879	0.0475279	-22.0668	6.58788e-108	5.72756e-107	CtYH3G053090	433.279	2.06245	0.246842	8.35535	6.52414e-17	5.99843e-16	CtYH2G044220	8607.28	-1.04879	0.0475279	-22.0668	6.58788e-108	5.72756e-107
CtYH2G039710	379.91	-1.2471	0.23121	-5.3938	6.89817e-08	3.03903e-07	CtYH2G044290	192.289	-4.4009	0.264981	-16.6084	6.06256e-62	3.41912e-61	CtYH3G053170	229.534	-1.25605	0.34529	-3.63766	0.000275123	0.000752482	CtYH2G044290	192.289	-4.4009	0.264981	-16.6084	6.06256e-62	3.41912e-61
CtYH2G039770	1698.35	-1.27949	0.226367	-5.65226	1.58354e-08	7.58493e-08	CtYH2G044270	2721.06	-1.52194	0.0604027	-25.1966	4.36891e-140	4.80873e-139	CtYH3G053180	379.579	-2.08592	0.173414	-12.0286	2.51421e-33	4.99708e-32	CtYH2G044270	2721.06	-1.52194	0.0604027	-25.1966	4.36891e-140	4.80873e-139
CtYH2G039800	11235.3	6.0092	0.585062	10.271	9.51734e-25	2.58935e-23	CtYH2G044330	467.36	-4.50548	0.1764	-25.5413	6.86143e-144	7.74522e-143	CtYH3G053270	5.61274	3.13878	1.57126	1.99762	0.0457576	0.0805599	CtYH2G044330	467.36	-4.50548	0.1764	-25.5413	6.86143e-144	7.74522e-143
CtYH2G039830	86.0558	-2.57914	0.753227	-3.42412	0.000616783	0.00150574	CtYH2G044320	1433.46	1.42375	0.0913805	15.5804	9.88743e-55	5.09456e-54	CtYH3G053250	823.874	-1.4441	0.283837	-5.08777	3.62293e-07	1.45583e-06	CtYH2G044320	1433.46	1.42375	0.0913805	15.5804	9.88743e-55	5.09456e-54
CtYH2G039890	751.814	2.33347	0.60678	3.84566	0.000120227	0.000327888	CtYH2G044510	20.8818	-1.29079	0.560683	-2.30218	0.021325	0.0303226	CtYH3G053290	185.055	3.21193	0.394222	8.14752	3.71479e-16	3.25997e-15	CtYH2G044510	20.8818	-1.29079	0.560683	-2.30218	0.021325	0.0303226
CtYH2G039920	25.2844	1.55744	0.762996	2.04122	0.0412287	0.0693494	CtYH2G044530	2054.93	-7.87957	0.203559	-38.7089	0	0	CtYH3G053380	49967.8	-4.41696	0.186985	-23.622	2.29159e-123	5.04406e-121	CtYH2G044530	2054.93	-7.87957	0.203559	-38.7089	0	0
CtYH2G039960	76.9092	-1.25415	0.440561	-2.84672	0.00441728	0.0091942	CtYH2G044540	5241.69	-3.02203	0.0615164	-49.1255	0	0	CtYH3G053320	91.9041	-4.49532	1.23015	-3.6543	0.000257886	0.000708555	CtYH2G044540	5241.69	-3.02203	0.0615164	-49.1255	0	0
CtYH2G039940	5962.17	-1.02557	0.198473	-5.16733	2.3746e-07	9.63803e-07	CtYH2G044550	2945.56	1.16269	0.0780513	14.8964	3.47603e-50	1.69203e-49	CtYH3G053390	1031.67	-2.31002	0.278458	-8.29576	1.07897e-16	9.78603e-16	CtYH2G044550	2945.56	1.16269	0.0780513	14.8964	3.47603e-50	1.69203e-49
CtYH2G040010	1642.36	-1.18335	0.268497	-4.40731	1.04664e-05	3.38582e-05	CtYH2G044640	144.722	-2.39421	0.237071	-10.0991	5.57272e-24	1.77916e-23	CtYH3G053480	32.2783	-8.6143	1.34368	-6.41097	1.44595e-10	8.2e-10	CtYH2G044640	144.722	-2.39421	0.237071	-10.0991	5.57272e-24	1.77916e-23
CtYH2G040050	420.437	3.7938	0.423909	8.94956	3.56908e-19	5.71158e-18	CtYH2G044700	375.844	3.87399	0.182063	21.2783	1.80554e-100	1.47974e-99	CtYH3G053450	84.6534	-1.20051	0.426286	-2.81622	0.00485925	0.0106103	CtYH2G044700	375.844	3.87399	0.182063	21.2783	1.80554e-100	1.47974e-99
CtYH2G040090	2531.86	3.28837	0.425297	7.73196	1.05906e-14	1.05731e-13	CtYH2G044670	40.791	-2.16306	0.467365	-4.62819	3.68874e-06	6.81285e-06	CtYH3G053410	619.097	-2.10235	0.222863	-9.43338	3.97101e-21	4.70381e-20	CtYH2G044670	40.791	-2.16306	0.467365	-4.62819	3.68874e-06	6.81285e-06
CtYH2G040110	1818.9	-2.94211	0.811403	-3.62596	0.000287893	0.00073992	CtYH2G044770	1089.58	1.5645	0.105415	14.8414	7.91318e-50	3.82868e-49	CtYH3G053500	1207.98	1.34332	0.116741	11.5068	1.21857e-30	2.19827e-29	CtYH2G044770	1089.58	1.5645	0.105415	14.8414	7.91318e-50	3.82868e-49
CtYH2G040120	4829.96	-6.9434	0.748872	-9.2718	1.8303e-20	3.2966e-19	CtYH2G044930	65.079	3.84428	0.457296	8.40655	4.22254e-17	1.14655e-16	CtYH3G053430	747.845	-2.77288	0.452799	-6.12387	9.13297e-10	4.80516e-09	CtYH2G044930	65.079	3.84428	0.457296	8.40655	4.22254e-17	1.14655e-16
CtYH2G040150	3.88061	-5.29752	2.61963	-2.02224	0.0431512	0.0722784	CtYH2G044810	498.927	1.19745	0.12377	9.67484	3.857e-22	1.18375e-21	CtYH3G053440	776.521	1.13792	0.217572	5.23005	1.69462e-07	7.06271e-07	CtYH2G044810	498.927	1.19745	0.12377	9.67484	3.857e-22	1.18375e-21
CtYH2G040130	3948.4	2.17888	0.260627	8.36017	6.2627e-17	7.96791e-16	CtYH2G044990	776.183	1.11125	0.111209	9.99241	1.64535e-23	5.20135e-23	CtYH3G053510	159.375	-1.57107	0.328807	-4.77808	1.76979e-06	6.51034e-06	CtYH2G044990	776.183	1.11125	0.111209	9.99241	1.64535e-23	5.20135e-23
CtYH2G040200	2595.33	-2.76027	0.237683	-11.6132	3.53007e-31	1.60122e-29	CtYH2G045000	6.82931	6.11984	1.50962	4.05389	5.03731e-05	8.72973e-05	CtYH3G053520	1115.75	-1.85391	0.143812	-12.8912	5.04796e-38	1.16593e-36	CtYH2G045000	6.82931	6.11984	1.50962	4.05389	5.03731e-05	8.72973e-05
CtYH2G040240	460.733	-2.30887	0.3489	-6.61758	3.65139e-11	2.46133e-10	CtYH2G044950	496.628	1.09795	0.140278	7.827	4.99647e-15	1.28499e-14	CtYH3G053620	118536	-7.90331	0.586377	-13.4782	2.10136e-41	5.53884e-40	CtYH2G044950	496.628	1.09795	0.140278	7.827	4.99647e-15	1.28499e-14
CtYH2G040280	46.8812	-3.05136	1.14633	-2.66186	0.00777097	0.0153972	CtYH2G045050	1005.36	2.63252	0.127095	20.713	2.64377e-95	2.07447e-94	CtYH3G053640	6.24282	3.36596	1.5134	2.22411	0.0261413	0.0487044	CtYH2G045050	1005.36	2.63252	0.127095	20.713	2.64377e-95	2.07447e-94
CtYH2G040270	401.482	-1.23924	0.372004	-3.33125	0.000864574	0.0020577	CtYH2G045140	94.2377	1.72876	0.318787	5.42293	5.86288e-08	1.18233e-07	CtYH3G053630	6781.64	3.24664	0.141412	22.9587	1.20659e-116	2.23826e-114	CtYH2G045140	94.2377	1.72876	0.318787	5.42293	5.86288e-08	1.18233e-07
CtYH2G040290	6435.13	-1.82096	0.265585	-6.85642	7.06066e-12	5.1973e-11	CtYH2G045170	92.0581	-5.17493	0.460511	-11.2374	2.67217e-29	9.50569e-29	CtYH3G053740	11557.7	-3.4585	0.206919	-16.7143	1.03174e-62	5.13172e-61	CtYH2G045170	92.0581	-5.17493	0.460511	-11.2374	2.67217e-29	9.50569e-29
CtYH2G040320	2211.6	3.04097	0.351275	8.65696	4.84514e-18	6.91344e-17	CtYH2G045160	449.667	-2.44286	0.153211	-15.9444	3.11544e-57	1.65244e-56	CtYH3G053760	706.311	1.24152	0.227804	5.44996	5.0382e-08	2.22291e-07	CtYH2G045160	449.667	-2.44286	0.153211	-15.9444	3.11544e-57	1.65244e-56
CtYH2G040420	641.64	1.2913	0.26616	4.85159	1.22473e-06	4.52231e-06	CtYH2G045240	108.148	2.19178	0.28248	7.75907	8.55523e-15	2.18712e-14	CtYH3G053780	1150.41	1.74552	0.130457	13.38	7.91262e-41	2.03472e-39	CtYH2G045240	108.148	2.19178	0.28248	7.75907	8.55523e-15	2.18712e-14
CtYH2G040450	169.764	3.28704	0.552848	5.94564	2.75371e-09	1.44756e-08	CtYH2G045220	663.137	1.84719	0.111123	16.623	4.75111e-62	2.68461e-61	CtYH3G053800	2721.92	-2.26944	0.137261	-16.5337	2.09778e-61	1.00608e-59	CtYH2G045220	663.137	1.84719	0.111123	16.623	4.75111e-62	2.68461e-61
CtYH2G040490	3292.8	6.52891	0.529712	12.3254	6.61125e-35	4.03897e-33	CtYH2G045290	144.397	-10.7195	1.19617	-8.96154	3.20189e-19	9.15366e-19	CtYH3G053850	3225.84	-2.59028	0.361858	-7.15827	8.17036e-13	5.62786e-12	CtYH2G045290	144.397	-10.7195	1.19617	-8.96154	3.20189e-19	9.15366e-19
CtYH2G040500	443.145	5.14481	0.550955	9.33798	9.81872e-21	1.80933e-19	CtYH2G045300	403.775	1.24973	0.175204	7.133	9.82079e-13	2.36495e-12	CtYH3G053880	21.4985	1.40436	0.63656	2.20617	0.027372	0.0507887	CtYH2G045300	403.775	1.24973	0.175204	7.133	9.82079e-13	2.36495e-12
CtYH2G040580	363.169	4.57135	0.331087	13.8071	2.30943e-43	2.29463e-41	CtYH2G045320	77.5857	-9.82412	1.21379	-8.09374	5.78602e-16	1.52585e-15	CtYH3G053970	11.1646	-3.53173	1.22359	-2.88636	0.00389721	0.00867861	CtYH2G045320	77.5857	-9.82412	1.21379	-8.09374	5.78602e-16	1.52585e-15
CtYH2G040530	1407.64	1.39775	0.649772	2.15113	0.0314656	0.0544849	CtYH2G045340	4.41811	-5.68983	1.95848	-2.90522	0.00366992	0.00559134	CtYH3G053980	2217.3	1.01543	0.0921827	11.0154	3.22023e-28	5.23021e-27	CtYH2G045340	4.41811	-5.68983	1.95848	-2.90522	0.00366992	0.00559134
CtYH2G040620	3198.26	-2.77402	0.894651	-3.10068	0.0019308	0.00431799	CtYH2G045330	24.3178	-8.15006	1.2799	-6.36772	1.9186e-10	4.28147e-10	CtYH3G054000	309.542	-1.24529	0.222179	-5.6049	2.08379e-08	9.59134e-08	CtYH2G045330	24.3178	-8.15006	1.2799	-6.36772	1.9186e-10	4.28147e-10
CtYH2G040650	665.619	1.10749	0.341201	3.24586	0.00117097	0.00272406	CtYH2G045400	48.1103	-9.13328	1.2383	-7.37564	1.63563e-13	4.04106e-13	CtYH3G054020	156.222	1.22683	0.284733	4.30872	1.64205e-05	5.35342e-05	CtYH2G045400	48.1103	-9.13328	1.2383	-7.37564	1.63563e-13	4.04106e-13
CtYH2G040670	3314.92	1.53511	0.398346	3.85372	0.000116337	0.00031798	CtYH2G045420	57.9043	-1.63241	0.352851	-4.62635	3.72168e-06	6.8724e-06	CtYH3G054070	1017.47	-3.0508	0.219392	-13.9057	5.84917e-44	1.65409e-42	CtYH2G045420	57.9043	-1.63241	0.352851	-4.62635	3.72168e-06	6.8724e-06
CtYH2G040740	1486.59	-1.01987	0.256865	-3.97047	7.17317e-05	0.000202532	CtYH2G045380	4918.66	1.03014	0.0619829	16.6197	5.01676e-62	2.83309e-61	CtYH3G054030	8784.6	-1.06362	0.155585	-6.83627	8.12844e-12	5.1382e-11	CtYH2G045380	4918.66	1.03014	0.0619829	16.6197	5.01676e-62	2.83309e-61
CtYH2G040750	16443.7	1.86387	0.244881	7.61134	2.71261e-14	2.60182e-13	CtYH2G045450	65.1274	-9.57091	1.21693	-7.86477	3.69779e-15	9.54234e-15	CtYH3G054110	5111.99	1.23875	0.2694	4.59819	4.26172e-06	1.49497e-05	CtYH2G045450	65.1274	-9.57091	1.21693	-7.86477	3.69779e-15	9.54234e-15
CtYH2G040800	1213.46	1.78345	0.396946	4.49292	7.0253e-06	2.32761e-05	CtYH2G045530	147.43	-2.74925	0.23895	-11.5055	1.23709e-30	4.5158e-30	CtYH3G054210	6313.53	-1.33508	0.197787	-6.75009	1.47753e-11	9.1477e-11	CtYH2G045530	147.43	-2.74925	0.23895	-11.5055	1.23709e-30	4.5158e-30
CtYH2G040860	2840.64	2.33871	0.459705	5.08742	3.62964e-07	1.43707e-06	CtYH2G045560	817.096	-1.6102	0.102728	-15.6745	2.26158e-55	1.17347e-54	CtYH3G054220	3193.06	-1.22852	0.409849	-2.99749	0.00272211	0.00624328	CtYH2G045560	817.096	-1.6102	0.102728	-15.6745	2.26158e-55	1.17347e-54
CtYH2G041170	1252.71	1.75987	0.303045	5.80728	6.34977e-09	3.18663e-08	CtYH2G045540	230.447	-5.85446	2.12777	-2.75145	0.00593328	0.0088864	CtYH3G054350	1297.59	-2.71493	0.461443	-5.88356	4.01541e-09	1.9782e-08	CtYH2G045540	230.447	-5.85446	2.12777	-2.75145	0.00593328	0.0088864
CtYH2G041190	483.142	1.57304	0.336415	4.6759	2.92669e-06	1.02289e-05	CtYH2G045430	15914.9	-3.41735	0.0384655	-88.8419	0	0	CtYH3G054330	1579.84	3.82171	0.368014	10.3847	2.91123e-25	4.1825e-24	CtYH2G045430	15914.9	-3.41735	0.0384655	-88.8419	0	0
CtYH2G041200	1183.6	-2.01681	0.27342	-7.37623	1.62835e-13	1.43154e-12	CtYH2G045580	335.814	2.00577	0.153182	13.094	3.564e-39	1.49524e-38	CtYH3G054340	763.467	5.24749	0.353735	14.8345	8.7633e-50	2.97438e-48	CtYH2G045580	335.814	2.00577	0.153182	13.094	3.564e-39	1.49524e-38
CtYH2G041230	3468.22	-1.62746	0.24755	-6.57427	4.88913e-11	3.24249e-10	CtYH2G045690	50.0486	-9.19083	1.22862	-7.48058	7.39937e-14	1.8446e-13	CtYH3G054380	1075.57	1.00151	0.365815	2.73775	0.00618612	0.0132351	CtYH2G045690	50.0486	-9.19083	1.22862	-7.48058	7.39937e-14	1.8446e-13
CtYH2G041280	3.83244	-5.27999	2.33655	-2.25974	0.0238375	0.0423079	CtYH2G045710	120.511	-10.4587	1.20063	-8.71103	3.0113e-18	8.41049e-18	CtYH3G054570	664.274	1.95043	0.233657	8.34743	6.97644e-17	6.40429e-16	CtYH2G045710	120.511	-10.4587	1.20063	-8.71103	3.0113e-18	8.41049e-18
CtYH2G041300	167.121	6.97666	1.11467	6.25897	3.87536e-10	2.29118e-09	CtYH2G045760	1009.94	1.35264	0.130382	10.3744	3.24081e-25	1.06477e-24	CtYH3G054660	31.4452	-1.80324	0.79517	-2.26774	0.0233451	0.0440006	CtYH2G045760	1009.94	1.35264	0.130382	10.3744	3.24081e-25	1.06477e-24
CtYH2G041250	6.50749	6.26396	2.08358	3.00635	0.00264407	0.00576762	CtYH2G045780	216.028	-8.85482	0.850605	-10.41	2.23148e-25	7.35852e-25	CtYH3G054630	2501.84	-1.64085	0.292332	-5.61296	1.98899e-08	9.16503e-08	CtYH2G045780	216.028	-8.85482	0.850605	-10.41	2.23148e-25	7.35852e-25
CtYH2G041260	1451.22	-1.82359	0.1752	-10.4086	2.2658e-25	6.45586e-24	CtYH2G045820	60.3764	1.07737	0.349047	3.0866	0.00202457	0.00314794	CtYH3G054750	288.568	-1.52054	0.57619	-2.63896	0.00831602	0.0173564	CtYH2G045820	60.3764	1.07737	0.349047	3.0866	0.00202457	0.00314794
CtYH2G041320	195.189	3.18066	0.60364	5.26914	1.37067e-07	5.77572e-07	CtYH2G045830	71.8236	-1.57941	0.332012	-4.75708	1.96411e-06	3.67949e-06	CtYH3G054930	688.007	2.08323	0.47429	4.39232	1.12149e-05	3.7343e-05	CtYH2G045830	71.8236	-1.57941	0.332012	-4.75708	1.96411e-06	3.67949e-06
CtYH2G041340	431.884	-1.59817	0.42313	-3.77702	0.000158718	0.000424411	CtYH2G045790	682.33	2.20391	0.113372	19.4396	3.57062e-84	2.53517e-83	CtYH3G054910	1618.12	-1.22658	0.117134	-10.4716	1.16707e-25	1.70579e-24	CtYH2G045790	682.33	2.20391	0.113372	19.4396	3.57062e-84	2.53517e-83
CtYH2G041350	664.57	1.43628	0.485062	2.96103	0.00306614	0.006592	CtYH2G045840	1496.13	1.55996	0.0904595	17.2448	1.22443e-66	7.29037e-66	CtYH3G054990	2.83741	4.80464	2.00726	2.39363	0.0166828	0.0325737	CtYH2G045840	1496.13	1.55996	0.0904595	17.2448	1.22443e-66	7.29037e-66
CtYH2G041460	4793.34	4.46429	0.345646	12.9158	3.66699e-38	2.6883e-36	CtYH2G045870	2604.27	-2.92833	0.0694683	-42.1535	0	0	CtYH3G055020	444.378	-1.26371	0.191558	-6.59699	4.19584e-11	2.49107e-10	CtYH2G045870	2604.27	-2.92833	0.0694683	-42.1535	0	0
CtYH2G041500	2639.38	1.76602	0.304503	5.79969	6.64366e-09	3.32551e-08	CtYH2G045900	12.1509	-2.07822	0.768377	-2.70469	0.00683682	0.0101794	CtYH3G055040	18.7201	-1.48179	0.650636	-2.27744	0.0227598	0.0430242	CtYH2G045900	12.1509	-2.07822	0.768377	-2.70469	0.00683682	0.0101794
CtYH2G041570	492.804	3.67046	0.540647	6.78901	1.12904e-11	8.13853e-11	CtYH2G045950	125.4	-10.5162	1.19837	-8.77541	1.70279e-18	4.78159e-18	CtYH3G055090	663.402	1.59361	0.282989	5.63134	1.78816e-08	8.2745e-08	CtYH2G045950	125.4	-10.5162	1.19837	-8.77541	1.70279e-18	4.78159e-18
CtYH2G041580	1053.33	3.11555	0.47245	6.59444	4.26863e-11	2.85188e-10	CtYH2G045970	144.501	1.31469	0.217661	6.04008	1.54042e-09	3.31791e-09	CtYH3G055100	1044.68	-2.80209	0.232083	-12.0737	1.45532e-33	2.92601e-32	CtYH2G045970	144.501	1.31469	0.217661	6.04008	1.54042e-09	3.31791e-09
CtYH2G041600	335.889	1.59615	0.578581	2.75873	0.00580264	0.0117741	CtYH2G045980	71.7347	2.60466	0.363926	7.15711	8.23933e-13	1.98962e-12	CtYH3G055130	838.023	-2.57332	0.219147	-11.7425	7.7216e-32	1.45155e-30	CtYH2G045980	71.7347	2.60466	0.363926	7.15711	8.23933e-13	1.98962e-12
CtYH2G041640	1915.53	-1.9086	0.295127	-6.46704	9.99398e-11	6.34418e-10	CtYH2G046430	224.667	-2.74513	0.19053	-14.4079	4.61675e-47	2.16057e-46	CtYH3G055140	1072.26	-4.47475	0.295807	-15.1272	1.07095e-51	3.84279e-50	CtYH2G046430	224.667	-2.74513	0.19053	-14.4079	4.61675e-47	2.16057e-46
CtYH2G041680	1426.65	1.02296	0.221041	4.62792	3.6935e-06	1.27188e-05	CtYH2G046450	15698	1.00578	0.0455247	22.093	3.69225e-108	3.21764e-107	CtYH3G055170	101.656	-1.3537	0.449972	-3.0084	0.00262625	0.00604645	CtYH2G046450	15698	1.00578	0.0455247	22.093	3.69225e-108	3.21764e-107
CtYH2G041800	63.0375	1.50334	0.525746	2.85944	0.00424385	0.00886929	CtYH2G046460	752.5	1.20553	0.0972456	12.3967	2.72254e-35	1.07542e-34	CtYH3G055160	765.423	1.51342	0.693024	2.18379	0.0289777	0.053482	CtYH2G046460	752.5	1.20553	0.0972456	12.3967	2.72254e-35	1.07542e-34
CtYH2G041910	49.0226	5.14092	0.915035	5.61828	1.92873e-08	9.14308e-08	CtYH2G046500	5584.29	-1.20215	0.0519973	-23.1194	2.95126e-118	2.77988e-117	CtYH3G055190	1358.98	1.7289	0.453195	3.81491	0.000136231	0.000389391	CtYH2G046500	5584.29	-1.20215	0.0519973	-23.1194	2.95126e-118	2.77988e-117
CtYH2G041920	1210.73	2.21767	0.297349	7.45813	8.77586e-14	7.95872e-13	CtYH2G046590	14849.5	2.35949	0.289439	8.15196	3.5808e-16	9.49468e-16	CtYH3G055230	376.884	1.21444	0.558714	2.17364	0.0297324	0.0547107	CtYH2G046590	14849.5	2.35949	0.289439	8.15196	3.5808e-16	9.49468e-16
CtYH2G041950	65.7479	-2.16937	0.627421	-3.45759	0.000545023	0.0013414	CtYH2G046670	1506.2	-1.62261	0.0856083	-18.9539	4.10408e-80	2.79907e-79	CtYH3G055260	2903.35	5.86964	2.79855	2.09739	0.0359593	0.0648459	CtYH2G046670	1506.2	-1.62261	0.0856083	-18.9539	4.10408e-80	2.79907e-79
CtYH2G041960	86.2006	-6.3774	0.982702	-6.48966	8.6032e-11	5.50577e-10	CtYH2G046610	4660.17	-1.22171	0.0671732	-18.1874	6.49128e-74	4.17774e-73	CtYH3G055270	14360.1	2.25248	0.447469	5.03383	4.80775e-07	1.90595e-06	CtYH2G046610	4660.17	-1.22171	0.0671732	-18.1874	6.49128e-74	4.17774e-73
CtYH2G041970	208.218	-1.05966	0.366277	-2.89305	0.0038152	0.00804348	CtYH2G046710	14036.4	-2.80443	0.0520838	-53.8446	0	0	CtYH3G055300	10428.5	-10.5366	0.754528	-13.9645	2.56716e-44	7.3513e-43	CtYH2G046710	14036.4	-2.80443	0.0520838	-53.8446	0	0
CtYH2G042000	81.2906	-2.39757	0.607339	-3.94767	7.89163e-05	0.000221205	CtYH2G046730	1807.33	-1.07156	0.0744993	-14.3835	6.56611e-47	3.06605e-46	CtYH3G055280	4021.57	4.20509	1.52227	2.76238	0.0057381	0.0123582	CtYH2G046730	1807.33	-1.07156	0.0744993	-14.3835	6.56611e-47	3.06605e-46
CtYH2G042010	1764.52	1.64303	0.36013	4.56232	5.05914e-06	1.70981e-05	CtYH2G046740	23.9183	-2.73883	0.70013	-3.91189	9.1576e-05	0.000156448	CtYH3G055320	319.403	-1.5316	0.371678	-4.12079	3.7758e-05	0.000117105	CtYH2G046740	23.9183	-2.73883	0.70013	-3.91189	9.1576e-05	0.000156448
CtYH2G042030	10254.8	2.28298	0.271706	8.40239	4.3749e-17	5.66981e-16	CtYH2G046810	8.66725	-6.66224	1.45259	-4.58645	4.50846e-06	8.28338e-06	CtYH3G055360	44.1941	-1.38807	0.443067	-3.13287	0.00173104	0.00412814	CtYH2G046810	8.66725	-6.66224	1.45259	-4.58645	4.50846e-06	8.28338e-06
CtYH2G042040	979.086	1.61247	0.407039	3.96146	7.44923e-05	0.000209737	CtYH2G046850	174.903	-10.9961	1.19281	-9.21868	3.00783e-20	8.81697e-20	CtYH3G055400	3614.46	1.85491	0.237767	7.80137	6.12373e-15	4.92553e-14	CtYH2G046850	174.903	-10.9961	1.19281	-9.21868	3.00783e-20	8.81697e-20
CtYH2G042130	457.078	-1.29164	0.320628	-4.02848	5.61389e-05	0.000161226	CtYH2G046880	68.0383	-2.44487	0.352778	-6.93033	4.19871e-12	9.90773e-12	CtYH3G055430	14859.8	-7.832	0.423459	-18.4953	2.25379e-76	1.6293e-74	CtYH2G046880	68.0383	-2.44487	0.352778	-6.93033	4.19871e-12	9.90773e-12
CtYH2G042150	58.9225	1.50319	0.729227	2.06135	0.0392694	0.0663831	CtYH2G046920	78.0927	-1.27541	0.30195	-4.22393	2.40083e-05	4.248e-05	CtYH3G055460	573.795	1.53462	0.414609	3.70136	0.000214449	0.000595366	CtYH2G046920	78.0927	-1.27541	0.30195	-4.22393	2.40083e-05	4.248e-05
CtYH2G042170	497.003	2.29795	0.3875	5.9302	3.02559e-09	1.58282e-08	CtYH2G046960	102.204	-3.02563	0.298092	-10.15	3.31394e-24	1.06595e-23	CtYH3G055470	253.979	1.01623	0.211756	4.79908	1.59398e-06	5.89819e-06	CtYH2G046960	102.204	-3.02563	0.298092	-10.15	3.31394e-24	1.06595e-23
CtYH2G042160	1208.49	1.61899	0.326485	4.95885	7.09105e-07	2.70185e-06	CtYH2G047000	403.614	2.24979	0.149699	15.0288	4.75596e-51	2.33776e-50	CtYH3G055480	22604.5	-4.55535	0.175211	-25.9993	5.04861e-149	1.98545e-146	CtYH2G047000	403.614	2.24979	0.149699	15.0288	4.75596e-51	2.33776e-50
CtYH2G042140	4942.71	-1.83788	0.250874	-7.32591	2.37287e-13	2.04982e-12	CtYH2G046970	2710.23	1.12489	0.0627471	17.9274	7.2053e-72	4.53373e-71	CtYH3G055510	27.336	-2.03627	0.489428	-4.16051	3.1754e-05	9.95837e-05	CtYH2G046970	2710.23	1.12489	0.0627471	17.9274	7.2053e-72	4.53373e-71
CtYH2G042230	474.975	3.51149	0.474416	7.40172	1.34437e-13	1.1917e-12	CtYH2G047060	10306.3	-2.57897	0.0432846	-59.5817	0	0	CtYH3G055520	2109.61	-4.94751	0.211364	-23.4075	3.58246e-121	7.54748e-119	CtYH2G047060	10306.3	-2.57897	0.0432846	-59.5817	0	0
CtYH2G042340	16.1928	-4.827	1.47927	-3.26311	0.00110197	0.00257482	CtYH2G047080	746.471	-2.5864	0.129788	-19.9278	2.33529e-88	1.72686e-87	CtYH3G055530	38986.6	-5.14484	0.356428	-14.4344	3.1422e-47	9.82812e-46	CtYH2G047080	746.471	-2.5864	0.129788	-19.9278	2.33529e-88	1.72686e-87
CtYH2G042330	1015.2	-1.90881	0.228681	-8.34706	6.9982e-17	8.86211e-16	CtYH2G047090	82.1847	-9.90623	1.21069	-8.18232	2.78441e-16	7.4049e-16	CtYH3G055500	1119.92	-4.90946	0.305421	-16.0744	3.85532e-58	1.66734e-56	CtYH2G047090	82.1847	-9.90623	1.21069	-8.18232	2.78441e-16	7.4049e-16
CtYH2G042380	3583.03	1.55512	0.316578	4.91228	9.00236e-07	3.38072e-06	CtYH2G047100	176.957	2.79886	0.231639	12.0828	1.30159e-33	4.99013e-33	CtYH3G055730	6188.77	-1.40609	0.209596	-6.70857	1.96536e-11	1.20391e-10	CtYH2G047100	176.957	2.79886	0.231639	12.0828	1.30159e-33	4.99013e-33
CtYH2G042420	1250.27	5.12481	0.515102	9.94912	2.54427e-23	6.02737e-22	CtYH2G047150	144.803	-10.7241	1.19662	-8.96201	3.18805e-19	9.11496e-19	CtYH3G055810	235.734	-1.7199	0.35539	-4.83948	1.3018e-06	4.87575e-06	CtYH2G047150	144.803	-10.7241	1.19662	-8.96201	3.18805e-19	9.11496e-19
CtYH2G042400	229.213	2.85916	0.431922	6.61962	3.60127e-11	2.42815e-10	CtYH2G047220	157.536	-10.8454	1.19527	-9.07355	1.15199e-19	3.33263e-19	CtYH3G055990	852.954	1.06945	0.193744	5.51988	3.39225e-08	1.52382e-07	CtYH2G047220	157.536	-10.8454	1.19527	-9.07355	1.15199e-19	3.33263e-19
CtYH2G042430	1203.06	9.32641	1.8475	5.04814	4.46142e-07	1.74475e-06	CtYH2G047240	167.814	-2.6463	0.227475	-11.6333	2.78977e-31	1.0307e-30	CtYH3G056000	1168.55	1.4562	0.257011	5.66592	1.46241e-08	6.82251e-08	CtYH2G047240	167.814	-2.6463	0.227475	-11.6333	2.78977e-31	1.0307e-30
CtYH2G042480	60.8259	-2.43168	0.642038	-3.78743	0.000152211	0.000408058	CtYH2G047300	238.943	-3.95972	0.229835	-17.2285	1.62244e-66	9.64659e-66	CtYH3G056010	739.533	-2.15909	0.234287	-9.21558	3.09608e-20	3.46298e-19	CtYH2G047300	238.943	-3.95972	0.229835	-17.2285	1.62244e-66	9.64659e-66
CtYH2G042470	1672.38	-1.0551	0.524117	-2.01309	0.044105	0.0737121	CtYH2G047400	1943.39	-2.24298	0.0703217	-31.8959	3.04148e-223	5.42407e-222	CtYH3G056030	1623	-1.63913	0.219407	-7.47075	7.97397e-14	5.92573e-13	CtYH2G047400	1943.39	-2.24298	0.0703217	-31.8959	3.04148e-223	5.42407e-222
[truncated: 11,646 more rows]

## Sheet: Table S2
Table S2. Significantly enrichment KEGG and GO（bp） terms associated with differentially expressed genes in Carthamus tinctorius L. between stages 1 and 2, stages 2 and 3, stages 3 and 4, and stages 4 and 5.
[truncated: 40 more rows]

[truncated: 5 more sheets: Table S3, Table S4, Table S5, Table S6, Table S7]
